# Supplementary material for: Mucus Trail Proteins May Infer Reproductive Readiness for Land Snails
Source: Biology (Basel). 2025 Mar 14;14(3):294. doi: 10.3390/biology14030294 (PMC11940790; doi:10.3390/biology14030294)
Supplement: Supplementary file 1 [file biology-14-00294-s001.zip › biology-3409329-supplementary Update/File S1.xlsx]

## Sheet:  Reproductive Mucus Proteins
Gene ID	NR Description	NT Description	Swissprot Description	PFAM description	BP Description	MF Description	CC Description
CV2904_1_contig_100008	--	--	--	--	--	--	--
CV2904_1_contig_100179	PREDICTED: tektin-3-like [Aplysia californica]	--	Tektin-3 OS=Mus musculus OX=10090 GN=Tekt3 PE=2 SV=1	--	--	--	--
CV2904_1_contig_101046	--	--	--	--	--	--	--
CV2904_1_contig_10146	PREDICTED: collagen alpha-1(XII) chain-like [Biomphalaria glabrata]	--	Collagen alpha-1(XII) chain OS=Gallus gallus OX=9031 GN=COL12A1 PE=1 SV=3	von//von	--	--	--
CV2904_1_contig_101464	40-kDa keratin protein, partial [Homo sapiens] >gi|14043271|gb|AAH07628.1| Keratin 19 [Homo sapiens] >gi|60656409|gb|AAX32768.1| keratin 19 [synthetic construct] >gi|60817747|gb|AAX36436.1| keratin 19 [synthetic construct] >gi|61358885|gb|AAX41636.1| keratin 19 [synthetic construct] >gi|123982728|gb|ABM83105.1| keratin 19 [synthetic construct] >gi|123997395|gb|ABM86299.1| keratin 19, partial [syn…	Homo sapiens keratin 19 (KRT19), mRNA	Keratin, type I cytoskeletal 19 OS=Homo sapiens OX=9606 GN=KRT19 PE=1 SV=4	Intermediate	cell differentiation//cell development//cellular component assembly involved in morphogenesis//embryo development//embryo development ending in birth or egg hatching//signaling//signal transduction//cell surface receptor signaling pathway//muscle structure development//anatomical structure morphogenesis//cellular component organization or biogenesis//actomyosin structure organization//cellular re…	structural constituent of cytoskeleton//structural molecule activity//structural constituent of muscle	supramolecular fiber//polymeric cytoskeletal fiber//myofibril//cytoplasm//vesicle//membrane//plasma membrane part//intermediate filament//protein-containing complex//extracellular organelle//intracellular non-membrane-bounded organelle//sarcomere//extracellular exosome//cell part//cell//intracellular//supramolecular complex//supramolecular polymer//dystrophin-associated glycoprotein complex//cell…
CV2904_1_contig_1016	Tubulin alpha-3 chain [Apostichopus japonicus]	PREDICTED: Lepisosteus oculatus tubulin alpha chain (LOC102694763), transcript variant X3, mRNA	Tubulin alpha-3 chain OS=Rattus norvegicus OX=10116 GN=Tuba3a PE=2 SV=1	Tubulin//Tubulin/FtsZ	--	hydrolase activity//hydrolase activity, acting on acid anhydrides, in phosphorus-containing anhydrides//catalytic activity//pyrophosphatase activity//GTPase activity//nucleoside-triphosphatase activity//hydrolase activity, acting on acid anhydrides	--
CV2904_1_contig_1017	PREDICTED: tubulin alpha-1A chain isoform X1 [Bos mutus]	PREDICTED: Acanthaster planci tubulin alpha chain, testis-specific (LOC110976425), mRNA	Tubulin alpha-1 chain OS=Aplysia californica OX=6500 PE=2 SV=1	Tubulin//Tubulin/FtsZ	--	hydrolase activity//hydrolase activity, acting on acid anhydrides, in phosphorus-containing anhydrides//catalytic activity//pyrophosphatase activity//GTPase activity//nucleoside-triphosphatase activity//hydrolase activity, acting on acid anhydrides	--
CV2904_1_contig_1019	PREDICTED: tubulin alpha-1D chain [Strongylocentrotus purpuratus]	PREDICTED: Erinaceus europaeus tubulin alpha-3 chain (LOC103123145), mRNA	Tubulin alpha-3 chain OS=Drosophila melanogaster OX=7227 GN=alphaTub84D PE=2 SV=1	Tubulin//Tubulin/FtsZ	--	hydrolase activity//hydrolase activity, acting on acid anhydrides, in phosphorus-containing anhydrides//catalytic activity//pyrophosphatase activity//GTPase activity//nucleoside-triphosphatase activity//hydrolase activity, acting on acid anhydrides	--
CV2904_1_contig_102829	SJCHGC07319 protein, partial [Schistosoma japonicum]	--	Ubiquitin thioesterase trabid OS=Drosophila melanogaster OX=7227 GN=trbd PE=1 SV=1	--	positive regulation of response to stimulus//regulation of response to stimulus//cellular catabolic process//regulation of Wnt signaling pathway//signaling//cell surface receptor signaling pathway//protein K33-linked deubiquitination//regulation of cell communication//cell surface receptor signaling pathway involved in cell-cell signaling//cellular component organization or biogenesis//cellular r…	zinc ion binding//polyubiquitin modification-dependent protein binding//cation binding//ubiquitin-like protein-specific protease activity//thiol-dependent ubiquitin-specific protease activity//metal ion binding//ubiquitinyl hydrolase activity//protein binding//peptidase activity//binding//transition metal ion binding//cysteine-type peptidase activity//ion binding//peptidase activity, acting on L-…	cytoplasm//nucleus//intracellular membrane-bounded organelle//cell part//cell//intracellular//intracellular part//intracellular organelle//membrane-bounded organelle//organelle
CV2904_1_contig_10295	--	--	--	--	--	--	--
CV2904_1_contig_103592	PREDICTED: uncharacterized protein LOC101846653 [Aplysia californica]	--	Annexin A6 OS=Gallus gallus OX=9031 GN=ANXA6 PE=2 SV=1	--	--	--	--
CV2904_1_contig_1040	PREDICTED: ATP synthase subunit beta, mitochondrial [Aplysia californica]	PREDICTED: Pogona vitticeps ATP synthase, H+ transporting, mitochondrial F1 complex, beta polypeptide (ATP5B), mRNA	ATP synthase subunit beta, mitochondrial OS=Drosophila melanogaster OX=7227 GN=ATPsynbeta PE=1 SV=3	ATP//ATP	purine ribonucleoside monophosphate metabolic process//cellular nitrogen compound metabolic process//small molecule metabolic process//ribonucleoside monophosphate metabolic process//nucleoside monophosphate metabolic process//purine nucleoside monophosphate metabolic process//ribonucleotide metabolic process//organic cyclic compound metabolic process//nucleobase-containing compound metabolic pro…	purine ribonucleoside triphosphate binding//drug binding//ion binding//anion binding//nucleotide binding//adenyl nucleotide binding//carbohydrate derivative binding//binding//nucleoside phosphate binding//heterocyclic compound binding//purine nucleotide binding//ATP binding//small molecule binding//organic cyclic compound binding//adenyl ribonucleotide binding//purine ribonucleotide binding//ribo…	--
CV2904_1_contig_105983	PREDICTED: uncharacterized protein LOC101853172 isoform X2 [Aplysia californica] >gi|871241485|ref|XP_012939594.1| PREDICTED: uncharacterized protein LOC101853172 isoform X2 [Aplysia californica] >gi|871241488|ref|XP_012939595.1| PREDICTED: uncharacterized protein LOC101853172 isoform X2 [Aplysia californica] >gi|871241491|ref|XP_012939596.1| PREDICTED: uncharacterized protein LOC101853172 isofor…	--	DNA polymerase zeta catalytic subunit OS=Homo sapiens OX=9606 GN=REV3L PE=1 SV=2	--	--	--	--
CV2904_1_contig_10810	PREDICTED: lipoyl synthase, mitochondrial-like [Aplysia californica]	Echinostoma caproni genome assembly E_caproni_Egypt, scaffold ECPE_scaffold0030858	Lipoyl synthase, mitochondrial OS=Bos taurus OX=9913 GN=LIAS PE=2 SV=1	N-terminal//Radical	--	catalytic activity//iron-sulfur cluster binding//cofactor binding//binding//metal cluster binding	--
CV2904_1_contig_109450	PREDICTED: aldo-keto reductase-like [Lipotes vexillifer]	Pseudomonas sp. CCOS 191 genome assembly Pseudomonas sp. strain CCOS 191, chromosome : I	Protein tas OS=Escherichia coli (strain K12) OX=83333 GN=tas PE=1 SV=1	Aldo/keto	--	--	--
CV2904_1_contig_109629	PREDICTED: uncharacterized protein LOC106058994 isoform X4 [Biomphalaria glabrata]	--	--	--	--	--	--
CV2904_1_contig_11078	PREDICTED: perlucin-like [Biomphalaria glabrata]	--	--	Lectin	--	--	--
CV2904_1_contig_11087	PREDICTED: collagen alpha-1(XII) chain-like [Biomphalaria glabrata]	--	--	--	--	--	--
CV2904_1_contig_111638	--	--	--	--	--	--	--
CV2904_1_contig_11203	PREDICTED: hemocyte protein-glutamine gamma-glutamyltransferase-like [Aplysia californica]	Fargesia denudata chloroplast, complete genome	Annulin OS=Schistocerca americana OX=7009 PE=2 SV=1	Transglutaminase-like//Transglutaminase	cellular protein metabolic process//peptide cross-linking//organonitrogen compound metabolic process//cellular macromolecule metabolic process//primary metabolic process//protein metabolic process//cellular process//cellular protein modification process//macromolecule metabolic process//organic substance metabolic process//macromolecule modification//protein modification process//nitrogen compoun…	--	--
CV2904_1_contig_113319	--	Stenotrophomonas maltophilia strain OUC_Est10, complete genome	--	--	--	--	--
CV2904_1_contig_11371	hemocyanin alphaD-subunit [Helix lucorum]	Helix lucorum hemocyanin alphaD-subunit mRNA, complete cds	Hemocyanin G-type, units Oda to Odg OS=Enteroctopus dofleini OX=267067 GN=ODHCY PE=1 SV=1	--	--	--	--
CV2904_1_contig_11418	PREDICTED: putative amine oxidase [copper-containing] [Aplysia californica]	--	Putative amine oxidase [copper-containing] OS=Pinctada margaritifera OX=102329 PE=1 SV=1	Copper//Copper	amine metabolic process//nitrogen compound metabolic process//metabolic process//oxidation-reduction process//organonitrogen compound metabolic process//organic substance metabolic process	primary amine oxidase activity//catalytic activity//cofactor binding//binding//quinone binding//oxidoreductase activity//cation binding//metal ion binding//transition metal ion binding//oxidoreductase activity, acting on the CH-NH2 group of donors//oxidoreductase activity, acting on the CH-NH2 group of donors, oxygen as acceptor//ion binding//copper ion binding	--
CV2904_1_contig_114276	PREDICTED: glutamate receptor-interacting protein 2-like [Biomphalaria glabrata]	--	Glutamate receptor-interacting protein 2 OS=Homo sapiens OX=9606 GN=GRIP2 PE=1 SV=4	--	--	--	--
CV2904_1_contig_114532	--	--	--	--	--	--	--
CV2904_1_contig_11480	KRT7 isoform 3 [Pan troglodytes]	Homo sapiens mRNA for keratin 7 variant, clone: JTH08659	Keratin, type II cytoskeletal 7 OS=Homo sapiens OX=9606 GN=KRT7 PE=1 SV=5	Intermediate//Keratin	--	structural molecule activity	intracellular membrane-bounded organelle//cytoplasm//intracellular//supramolecular fiber//polymeric cytoskeletal fiber//keratin filament//vesicle//intracellular organelle//non-membrane-bounded organelle//extracellular vesicle//membrane-bounded organelle//organelle//extracellular space//cytoskeleton//supramolecular complex//intermediate filament cytoskeleton//extracellular organelle//extracellular…
CV2904_1_contig_11547	PREDICTED: keratin, type II cytoskeletal 8 [Panthera pardus]	Homo sapiens cDNA, FLJ79475 complete cds, highly similar to Keratin, type II cytoskeletal 8	Keratin, type II cytoskeletal OS=Xenopus laevis OX=8355 PE=2 SV=2	--	--	--	--
CV2904_1_contig_116392	putative dead box ATP-dependent RNA helicase [Schistosoma mansoni] >gi|353228918|emb|CCD75089.1| putative dead box ATP-dependent RNA helicase [Schistosoma mansoni]	--	ATP-dependent RNA helicase DBP2 OS=Lodderomyces elongisporus (strain ATCC 11503 / CBS 2605 / JCM 1781 / NBRC 1676 / NRRL YB-4239) OX=379508 GN=DBP2 PE=3 SV=1	DEAD/DEAH	regulation of primary metabolic process//regulation of metabolic process//cellular biosynthetic process//cellular nitrogen compound metabolic process//cellular macromolecule biosynthetic process//organic cyclic compound biosynthetic process//organic cyclic compound metabolic process//RNA biosynthetic process//nucleobase-containing compound metabolic process//positive regulation of macromolecule m…	purine ribonucleoside triphosphate binding//drug binding//RNA-dependent ATPase activity//ion binding//heterocyclic compound binding//anion binding//nucleotide binding//helicase activity//hydrolase activity, acting on acid anhydrides, in phosphorus-containing anhydrides//adenyl nucleotide binding//carbohydrate derivative binding//hydrolase activity, acting on acid anhydrides//purine NTP-dependent …	--
CV2904_1_contig_11709	F-BAR domain only protein 2-like isoform X6 [Crassostrea virginica]	PREDICTED: Biomphalaria glabrata F-BAR domain only protein 2-like (LOC106066797), mRNA	F-BAR domain only protein 2 OS=Danio rerio OX=7955 GN=fcho2 PE=2 SV=1	--	--	--	--
CV2904_1_contig_11889	PREDICTED: band 7 protein AGAP004871-like [Aplysia californica]	PREDICTED: Orbicella faveolata mechanosensory protein 2-like (LOC110067845), transcript variant X4, mRNA	Mechanosensory protein 2 OS=Caenorhabditis elegans OX=6239 GN=mec-2 PE=1 SV=1	SPFH	--	--	membrane part//integral component of membrane//membrane//intrinsic component of membrane
CV2904_1_contig_11940	hypothetical protein LOTGIDRAFT_230170 [Lottia gigantea] >gi|556115172|gb|ESP03824.1| hypothetical protein LOTGIDRAFT_230170 [Lottia gigantea]	--	Cadherin-99C OS=Drosophila melanogaster OX=7227 GN=Cad99C PE=1 SV=2	--	--	--	--
CV2904_1_contig_11941	PREDICTED: protocadherin Fat 4-like [Aplysia californica]	--	Cadherin-99C OS=Drosophila melanogaster OX=7227 GN=Cad99C PE=1 SV=2	--	--	--	--
CV2904_1_contig_120880	PREDICTED: polypeptide N-acetylgalactosaminyltransferase 5-like [Aplysia californica]	--	Putative polypeptide N-acetylgalactosaminyltransferase 9 OS=Drosophila melanogaster OX=7227 GN=pgant9 PE=2 SV=2	--	--	--	--
CV2904_1_contig_121172	--	--	--	--	--	--	--
CV2904_1_contig_121360	PREDICTED: NFX1-type zinc finger-containing protein 1-like [Biomphalaria glabrata]	--	NFX1-type zinc finger-containing protein 1 OS=Mus musculus OX=10090 GN=Znfx1 PE=1 SV=3	--	--	--	--
CV2904_1_contig_1214	PREDICTED: actin-3 [Acropora digitifera] >gi|1176113836|ref|XP_020627996.1| actin-3 [Orbicella faveolata]	Lymnaea stagnalis pop-variant sinistral beta-actin isotype 1 (actb1) mRNA, complete cds	Actin-11 OS=Limulus polyphemus OX=6850 PE=2 SV=1	Actin	--	purine ribonucleoside triphosphate binding//drug binding//binding//ion binding//heterocyclic compound binding//nucleoside phosphate binding//small molecule binding//adenyl nucleotide binding//carbohydrate derivative binding//organic cyclic compound binding//nucleotide binding//adenyl ribonucleotide binding//ribonucleotide binding//purine ribonucleotide binding//purine nucleotide binding//anion bi…	cytoskeleton//intracellular//organelle//intracellular part//intracellular organelle//non-membrane-bounded organelle//cytoplasm//intracellular non-membrane-bounded organelle//cell part//cell
CV2904_1_contig_121408	--	--	--	--	--	--	--
CV2904_1_contig_1232	PREDICTED: lactase-phlorizin hydrolase-like [Biomphalaria glabrata]	PREDICTED: Biomphalaria glabrata lactase-phlorizin hydrolase-like (LOC106067751), mRNA	Lactase-phlorizin hydrolase OS=Homo sapiens OX=9606 GN=LCT PE=1 SV=3	Glycosyl	organic substance metabolic process//primary metabolic process//carbohydrate metabolic process//metabolic process	hydrolase activity//hydrolase activity, acting on glycosyl bonds//catalytic activity//hydrolase activity, hydrolyzing O-glycosyl compounds	--
CV2904_1_contig_1233	PREDICTED: uncharacterized protein LOC101861214 [Aplysia californica]	--	Anti-sigma-I factor RsgI6 OS=Clostridium thermocellum (strain ATCC 27405 / DSM 1237 / NBRC 103400 / NCIMB 10682 / NRRL B-4536 / VPI 7372) OX=203119 GN=rsgI6 PE=1 SV=1	Carbohydrate//Glycosyl//Proprotein	organic substance metabolic process//primary metabolic process//carbohydrate metabolic process//metabolic process	hydrolase activity//hydrolase activity, acting on glycosyl bonds//catalytic activity//hydrolase activity, hydrolyzing O-glycosyl compounds	--
CV2904_1_contig_124365	--	--	--	--	--	--	--
CV2904_1_contig_124846	--	--	--	--	--	--	--
CV2904_1_contig_1265	PREDICTED: uncharacterized protein LOC101861214 [Aplysia californica]	--	Anti-sigma-I factor RsgI6 OS=Clostridium thermocellum (strain ATCC 27405 / DSM 1237 / NBRC 103400 / NCIMB 10682 / NRRL B-4536 / VPI 7372) OX=203119 GN=rsgI6 PE=1 SV=1	Proprotein//Glycosyl	organic substance metabolic process//primary metabolic process//carbohydrate metabolic process//metabolic process	hydrolase activity//hydrolase activity, acting on glycosyl bonds//catalytic activity//hydrolase activity, hydrolyzing O-glycosyl compounds	--
CV2904_1_contig_126958	uncharacterized protein LOC102411789 [Bubalus bubalis]	Xerotricha conspurcata isolate Xcon16LA01 histone H3 (H3) gene, partial cds >gi|1149402890|gb|KX641470.1| Xerotricha conspurcata isolate Xcon16ASMS01 histone H3 (H3) gene, partial cds	Histone H3 OS=Platynereis dumerilii OX=6359 PE=3 SV=2	Core	--	binding//nucleic acid binding//DNA binding//heterocyclic compound binding//organic cyclic compound binding	nucleosome//DNA packaging complex//intracellular organelle//non-membrane-bounded organelle//chromatin//intracellular//protein-containing complex//intracellular non-membrane-bounded organelle//protein-DNA complex//cell part//cell//organelle//intracellular organelle part//intracellular part//chromosomal part//chromosome//organelle part
CV2904_1_contig_1285	collagen alpha-6(VI) chain-like [Mizuhopecten yessoensis]	--	Collagen alpha-5(VI) chain OS=Mus musculus OX=10090 GN=Col6a5 PE=1 SV=4	von//von//von	--	--	--
CV2904_1_contig_12892	PREDICTED: uncharacterized protein LOC106074594, partial [Biomphalaria glabrata]	--	--	--	--	--	--
CV2904_1_contig_12929	PREDICTED: MOXD1 homolog 1-like [Biomphalaria glabrata]	--	DBH-like monooxygenase protein 1 OS=Gallus gallus OX=9031 GN=MOXD1 PE=2 SV=1	--	--	--	--
CV2904_1_contig_129858	PREDICTED: histone H3.3-like [Lipotes vexillifer]	Homo sapiens H3 histone family member 3B (H3F3B), mRNA	Histone H3.3 OS=Homo sapiens OX=9606 GN=H3F3A PE=1 SV=2	--	--	--	--
CV2904_1_contig_132214	PREDICTED: tektin-3-like [Biomphalaria glabrata]	--	Tektin-3 OS=Bos taurus OX=9913 GN=TEKT3 PE=2 SV=1	Tektin	--	--	--
CV2904_1_contig_13247	--	--	--	--	--	--	--
CV2904_1_contig_133075	PREDICTED: dynein heavy chain 10, axonemal-like [Aplysia californica]	--	Dynein heavy chain 10, axonemal OS=Homo sapiens OX=9606 GN=DNAH10 PE=1 SV=4	--	microtubule-based movement//movement of cell or subcellular component//cellular process//microtubule-based process	purine ribonucleoside triphosphate binding//binding//ATPase activity//nucleotide binding//heterocyclic compound binding//nucleoside phosphate binding//ion binding//purine nucleotide binding//motor activity//ATP binding//hydrolase activity//nucleoside-triphosphatase activity//small molecule binding//catalytic activity//drug binding//hydrolase activity, acting on acid anhydrides, in phosphorus-cont…	organelle//intracellular organelle//non-membrane-bounded organelle//dynein complex//intracellular part//organelle part//cytoskeleton//cytoskeletal part//microtubule associated complex//microtubule cytoskeleton//catalytic complex//protein-containing complex//intracellular non-membrane-bounded organelle//cell part//cell//intracellular//intracellular organelle part
CV2904_1_contig_133099	PREDICTED: trichohyalin-like, partial [Aplysia californica]	--	Centrosome and spindle pole-associated protein 1 OS=Homo sapiens OX=9606 GN=CSPP1 PE=1 SV=4	--	--	--	--
CV2904_1_contig_133877	hypothetical protein XELAEV_18033280mg [Xenopus laevis]	PREDICTED: Polistes canadensis ras-related protein Ral-a (LOC106787045), transcript variant X5, mRNA	Ras-related protein Ral-a OS=Drosophila melanogaster OX=7227 GN=Rala PE=1 SV=2	--	signaling//signal transduction//intracellular signal transduction//cellular response to stimulus//biological regulation//cellular process//regulation of cellular process//cell communication//Ras protein signal transduction//small GTPase mediated signal transduction//response to stimulus//regulation of biological process	purine ribonucleoside triphosphate binding//phosphoric ester hydrolase activity//ion binding//heterocyclic compound binding//nucleoside phosphate binding//nucleoside binding//anion binding//phosphoric diester hydrolase activity//nucleotide binding//guanyl ribonucleotide binding//purine nucleoside binding//ribonucleoside binding//purine nucleotide binding//GTP binding//hydrolase activity//GTPase a…	cell periphery//membrane//plasma membrane//cell part//cell//intracellular
CV2904_1_contig_133895	uncharacterized protein LOC111361512 [Spodoptera litura]	Pseudomonas putida DNA, complete genome, strain: KF715	Phosphate-import protein PhnD OS=Mycobacterium smegmatis (strain ATCC 700084 / mc(2)155) OX=246196 GN=phnD PE=1 SV=1	ABC	--	--	--
CV2904_1_contig_1342	PREDICTED: paramyosin-like isoform X2 [Biomphalaria glabrata]	--	Paramyosin OS=Mytilus galloprovincialis OX=29158 PE=2 SV=1	Myosin	--	hydrolase activity//nucleoside-triphosphatase activity//catalytic activity//hydrolase activity, acting on acid anhydrides, in phosphorus-containing anhydrides//hydrolase activity, acting on acid anhydrides//pyrophosphatase activity//motor activity	myosin complex//actin cytoskeleton//intracellular organelle//non-membrane-bounded organelle//organelle//cytoskeleton//protein-containing complex//intracellular non-membrane-bounded organelle//cell part//cell//intracellular//intracellular organelle part//cytoskeletal part//intracellular part//organelle part
CV2904_1_contig_13552	glyceraldehyde 3-phosphate dehydrogenase [Schistosoma bovis]	Protopolystoma xenopodis genome assembly P_xenopodis_South_Africa ,scaffold PXEA_contig0003474	Glyceraldehyde-3-phosphate dehydrogenase OS=Gallus gallus OX=9031 GN=GAPDH PE=2 SV=3	--	organophosphate catabolic process//nucleotide catabolic process//purine ribonucleoside monophosphate metabolic process//nucleotide biosynthetic process//small molecule metabolic process//small molecule biosynthetic process//organic cyclic compound biosynthetic process//purine ribonucleoside monophosphate biosynthetic process//organic cyclic compound catabolic process//ribonucleoside triphosphate …	NAD binding//heterocyclic compound binding//glyceraldehyde-3-phosphate dehydrogenase (NAD+) (phosphorylating) activity//oxidoreductase activity, acting on the aldehyde or oxo group of donors, NAD or NADP as acceptor//nucleotide binding//binding//nucleoside phosphate binding//organic cyclic compound binding//glyceraldehyde-3-phosphate dehydrogenase (NAD(P)+) (phosphorylating) activity//oxidoreduct…	--
CV2904_1_contig_13553	glyceraldehyde 3-phosphate dehydrogenase [Schistosoma bovis]	PREDICTED: Pan troglodytes glyceraldehyde-3-phosphate dehydrogenase pseudogene (LOC739038), misc_RNA	Glyceraldehyde-3-phosphate dehydrogenase OS=Gallus gallus OX=9031 GN=GAPDH PE=2 SV=3	--	organophosphate catabolic process//nucleotide catabolic process//purine ribonucleoside monophosphate metabolic process//nucleotide biosynthetic process//small molecule metabolic process//small molecule biosynthetic process//organic cyclic compound biosynthetic process//purine ribonucleoside monophosphate biosynthetic process//organic cyclic compound catabolic process//ribonucleoside triphosphate …	NAD binding//heterocyclic compound binding//glyceraldehyde-3-phosphate dehydrogenase (NAD+) (phosphorylating) activity//oxidoreductase activity, acting on the aldehyde or oxo group of donors, NAD or NADP as acceptor//nucleotide binding//binding//nucleoside phosphate binding//organic cyclic compound binding//glyceraldehyde-3-phosphate dehydrogenase (NAD(P)+) (phosphorylating) activity//oxidoreduct…	--
CV2904_1_contig_136121	PREDICTED: SCO-spondin-like [Biomphalaria glabrata]	--	--	--	--	--	--
CV2904_1_contig_1368	PREDICTED: asparagine-rich protein-like [Aplysia californica]	--	--	--	--	--	--
CV2904_1_contig_1369	PREDICTED: asparagine-rich protein-like [Aplysia californica]	--	--	--	--	--	--
CV2904_1_contig_137	PREDICTED: uncharacterized protein LOC106058970 [Biomphalaria glabrata]	--	Mucin-like protein (Fragment) OS=Acropora millepora OX=45264 PE=1 SV=1	MSP1//Calcium-binding//Complement//CUB//Coagulation	--	cation binding//ion binding//metal ion binding//binding//calcium ion binding	--
CV2904_1_contig_138834	--	--	--	--	--	--	--
CV2904_1_contig_138845	--	--	--	--	--	--	--
CV2904_1_contig_138947	--	--	--	--	--	--	--
CV2904_1_contig_13972	tubulin beta chain-like [Saccoglossus kowalevskii]	Lottia gigantea hypothetical protein mRNA	Tubulin beta-1 chain OS=Echinococcus multilocularis OX=6211 GN=TUB-1 PE=3 SV=1	--	cellular process//microtubule-based process	structural constituent of cytoskeleton//purine ribonucleoside triphosphate binding//binding//structural molecule activity//heterocyclic compound binding//nucleoside phosphate binding//nucleoside binding//anion binding//guanyl nucleotide binding//nucleotide binding//guanyl ribonucleotide binding//purine nucleoside binding//ribonucleoside binding//purine nucleotide binding//GTP binding//hydrolase a…	supramolecular fiber//polymeric cytoskeletal fiber//organelle//intracellular organelle//non-membrane-bounded organelle//intracellular part//microtubule//supramolecular complex//cytoskeletal part//microtubule cytoskeleton//intracellular non-membrane-bounded organelle//cytoskeleton//cell part//cell//intracellular//intracellular organelle part//supramolecular polymer//organelle part
CV2904_1_contig_140853	protein phosphatase 1 regulatory subunit 7 [Clonorchis sinensis] >gi|1484304417|gb|RJW73292.1| Protein phosphatase 1 regulatory subunit 7 [Clonorchis sinensis]	--	Protein phosphatase 1 regulatory subunit 7 OS=Homo sapiens OX=9606 GN=PPP1R7 PE=1 SV=1	Leucine//Leucine-rich//Leucine	--	binding//protein binding	--
CV2904_1_contig_141113	hemocyanin beta-subunit [Helix lucorum]	--	Hemocyanin G-type, units Oda to Odg OS=Enteroctopus dofleini OX=267067 GN=ODHCY PE=1 SV=1	--	--	--	--
CV2904_1_contig_14204	epiphragmin [Cernuella virgata]	Cernuella virgata epiphragmin mRNA, complete cds	Tenascin OS=Gallus gallus OX=9031 GN=TNC PE=1 SV=2	Fibrinogen	--	--	--
CV2904_1_contig_14206	epiphragmin [Cernuella virgata]	Cernuella virgata epiphragmin mRNA, complete cds	Tenascin OS=Gallus gallus OX=9031 GN=TNC PE=1 SV=2	--	--	--	--
CV2904_1_contig_142147	PREDICTED: probable E3 ubiquitin-protein ligase HECTD4 [Aplysia californica]	--	Probable E3 ubiquitin-protein ligase HECTD4 OS=Homo sapiens OX=9606 GN=HECTD4 PE=1 SV=5	--	primary metabolic process//cellular process//cellular protein modification process//macromolecule modification//nitrogen compound metabolic process//metabolic process//protein ubiquitination//cellular protein metabolic process//organonitrogen compound metabolic process//cellular macromolecule metabolic process//protein modification by small protein conjugation//protein metabolic process//protein …	catalytic activity, acting on a protein//catalytic activity//ligase activity//ubiquitin-like protein transferase activity//ubiquitin-protein transferase activity//transferase activity	--
CV2904_1_contig_14324	PREDICTED: uncharacterized protein LOC106065512 [Biomphalaria glabrata]	--	--	--	--	--	--
CV2904_1_contig_143352	PREDICTED: uncharacterized protein LOC106059342, partial [Biomphalaria glabrata]	--	--	--	--	--	--
CV2904_1_contig_144477	PREDICTED: keratin, type I cytoskeletal 17 [Chlorocebus sabaeus]	Homo sapiens keratin 17 (KRT17), mRNA	Keratin, type I cytoskeletal 17 OS=Homo sapiens OX=9606 GN=KRT17 PE=1 SV=2	--	signaling//signal transduction//skin epidermis development//anatomical structure morphogenesis//cellular response to stimulus//hair follicle development//animal organ development//developmental process//multicellular organismal process//epithelium development//system development//molting cycle process//hair cycle process//regulation of biological process//morphogenesis of an epithelium//epidermis…	molecular transducer activity//structural molecule activity//MHC class II receptor activity//MHC class II protein binding//MHC protein binding//protein binding//signaling receptor binding//structural constituent of cytoskeleton//signaling receptor activity//binding//transmembrane signaling receptor activity	supramolecular fiber//polymeric cytoskeletal fiber//vesicle//extracellular organelle//intracellular non-membrane-bounded organelle//cell part//intracellular organelle//cell//intracellular//supramolecular complex//supramolecular polymer//non-membrane-bounded organelle//intracellular part//extracellular region part//organelle part//membrane-bounded organelle//cytoskeleton//intermediate filament cyt…
CV2904_1_contig_14513	actin-3-like [Mizuhopecten yessoensis] >gi|1205900082|gb|OWF48858.1| Actin-3 [Mizuhopecten yessoensis]	Trichobilharzia regenti genome assembly T_regenti_v1_0_4, scaffold TRE_contig0013216	Actin, cytoplasmic OS=Biomphalaria obstructa OX=153466 PE=3 SV=1	--	--	purine ribonucleoside triphosphate binding//drug binding//binding//ion binding//heterocyclic compound binding//nucleoside phosphate binding//small molecule binding//adenyl nucleotide binding//carbohydrate derivative binding//organic cyclic compound binding//nucleotide binding//adenyl ribonucleotide binding//ribonucleotide binding//purine ribonucleotide binding//purine nucleotide binding//anion bi…	cytoskeleton//intracellular//organelle//intracellular part//intracellular organelle//non-membrane-bounded organelle//cytoplasm//intracellular non-membrane-bounded organelle//cell part//cell
CV2904_1_contig_145893	--	--	--	--	--	--	--
CV2904_1_contig_14624	PREDICTED: uncharacterized protein LOC101859059 [Aplysia californica]	--	--	--	--	--	--
CV2904_1_contig_1472	hypothetical protein BRAFLDRAFT_62487 [Branchiostoma floridae] >gi|229288238|gb|EEN58936.1| hypothetical protein BRAFLDRAFT_62487 [Branchiostoma floridae]	--	Voltage-dependent anion-selective channel protein 2 OS=Xenopus laevis OX=8355 GN=vdac2 PE=1 SV=1	--	anion transport//establishment of localization//ion transport//transport//localization	--	--
CV2904_1_contig_1482	hypothetical protein XELAEV_18028771mg, partial [Xenopus laevis]	--	--	H-type	cell adhesion//biological adhesion	binding//carbohydrate binding	--
CV2904_1_contig_14831	coproporphirynogen oxidase [Aplysia californica] >gi|30515682|gb|AAP34327.1|AF510850_1 coproporphirynogen oxidase [Aplysia californica]	PREDICTED: Biomphalaria glabrata oxygen-dependent coproporphyrinogen-III oxidase-like (LOC106071568), mRNA	Oxygen-dependent coproporphyrinogen-III oxidase OS=Drosophila melanogaster OX=7227 GN=Coprox PE=2 SV=1	--	cellular process//cellular aromatic compound metabolic process//porphyrin-containing compound metabolic process//porphyrin-containing compound biosynthetic process//biosynthetic process//cellular biosynthetic process//cellular nitrogen compound metabolic process//nitrogen compound metabolic process//metabolic process//cellular nitrogen compound biosynthetic process//organic cyclic compound biosyn…	coproporphyrinogen oxidase activity//oxidoreductase activity//catalytic activity//oxidoreductase activity, acting on the CH-CH group of donors//oxidoreductase activity, acting on the CH-CH group of donors, oxygen as acceptor	--
CV2904_1_contig_148452	PREDICTED: L-lactate dehydrogenase-like [Hyalella azteca]	Pseudomonas trivialis strain IHBB745, complete genome	L-lactate dehydrogenase OS=Pseudomonas fluorescens (strain SBW25) OX=216595 GN=lldD PE=3 SV=2	--	--	--	--
CV2904_1_contig_1514	PREDICTED: ankyrin repeat and EF-hand domain-containing protein 1-like [Aplysia californica]	--	Ankyrin repeat and EF-hand domain-containing protein 1 OS=Homo sapiens OX=9606 GN=ANKEF1 PE=2 SV=2	--	--	--	--
CV2904_1_contig_15288	PREDICTED: uncharacterized protein LOC106065168 [Biomphalaria glabrata]	--	--	--	--	--	--
CV2904_1_contig_15373	PREDICTED: peroxiredoxin-2-like [Aplysia californica]	PREDICTED: Phascolarctos cinereus peroxiredoxin 1 (PRDX1), mRNA	Peroxiredoxin-2 OS=Homo sapiens OX=9606 GN=PRDX2 PE=1 SV=5	AhpC/TSA//C-terminal//Redoxin	cellular response to chemical stimulus//cellular process//cellular detoxification//metabolic process//detoxification//response to chemical//oxidation-reduction process//cellular response to stimulus//response to stimulus//response to toxic substance//cellular oxidant detoxification//cellular response to toxic substance	antioxidant activity//catalytic activity//oxidoreductase activity//peroxiredoxin activity//oxidoreductase activity, acting on peroxide as acceptor	--
CV2904_1_contig_15407	PREDICTED: importin-4-like [Aplysia californica]	--	Importin-4 OS=Homo sapiens OX=9606 GN=IPO4 PE=1 SV=2	--	--	--	--
CV2904_1_contig_15689	PREDICTED: uncharacterized protein LOC106074594, partial [Biomphalaria glabrata]	--	--	CpeT/CpcT	protein-phycocyanobilin linkage//cellular protein metabolic process//cellular process//protein-tetrapyrrole linkage//protein-bilin linkage//cellular protein modification process//macromolecule modification//protein modification process//metabolic process//primary metabolic process//organonitrogen compound metabolic process//cellular macromolecule metabolic process//protein metabolic process//cell…	catalytic activity//lyase activity	--
CV2904_1_contig_15824	PREDICTED: uncharacterized protein LOC101847743 [Aplysia californica]	--	--	--	--	--	--
CV2904_1_contig_162399	nicotinic acetylcholine receptor subunit type K [Lymnaea stagnalis]	--	--	--	--	--	--
CV2904_1_contig_16274	PREDICTED: uncharacterized protein LOC101852348 [Aplysia californica]	--	A disintegrin and metalloproteinase with thrombospondin motifs 7 OS=Rattus norvegicus OX=10116 GN=Adamts7 PE=1 SV=1	--	--	--	--
CV2904_1_contig_164994	--	Pseudomonas putida B6-2, complete genome	--	--	--	--	--
CV2904_1_contig_164997	hypothetical protein CIB84_006215 [Bambusicola thoracicus]	PREDICTED: Geospiza fortis dynein light chain 1, cytoplasmic (LOC102032501), mRNA	Dynein light chain 2, cytoplasmic OS=Rattus norvegicus OX=10116 GN=Dynll2 PE=1 SV=1	Dynein	cellular process//microtubule-based process	--	myosin complex//microtubule cytoskeleton//actin cytoskeleton//intracellular organelle//non-membrane-bounded organelle//dynein complex//microtubule organizing center//membrane-bounded organelle//organelle//catalytic complex//cytoskeleton//protein-containing complex//intracellular membrane-bounded organelle//intracellular non-membrane-bounded organelle//centrosome//nucleus//membrane//cell part//cel…
CV2904_1_contig_16532	epiphragmin [Cernuella virgata]	Cernuella virgata epiphragmin mRNA, complete cds	--	--	--	--	--
CV2904_1_contig_1665	PREDICTED: uncharacterized protein LOC101859013 [Aplysia californica]	--	--	--	--	--	--
CV2904_1_contig_16669	--	--	--	CpeT/CpcT	protein-phycocyanobilin linkage//cellular protein metabolic process//cellular process//protein-tetrapyrrole linkage//protein-bilin linkage//cellular protein modification process//macromolecule modification//protein modification process//metabolic process//primary metabolic process//organonitrogen compound metabolic process//cellular macromolecule metabolic process//protein metabolic process//cell…	catalytic activity//lyase activity	--
CV2904_1_contig_16678	PREDICTED: transcription elongation factor SPT6-like isoform X2 [Aplysia californica]	PREDICTED: Aplysia californica transcription elongation factor SPT6-like (LOC101863308), transcript variant X2, mRNA	Transcription elongation factor SPT6 OS=Homo sapiens OX=9606 GN=SUPT6H PE=1 SV=2	Helix-hairpin-helix//SH2//SH2//S1//Helix-hairpin-helix//HHH//Holliday-junction	regulation of biosynthetic process//RNA biosynthetic process//regulation of metabolic process//regulation of cellular biosynthetic process//regulation of cellular metabolic process//nucleic acid metabolic process//cellular biosynthetic process//cellular nitrogen compound metabolic process//nitrogen compound metabolic process//cellular macromolecule biosynthetic process//organic cyclic compound bi…	binding//DNA binding//heterocyclic compound binding//nucleic acid binding//organic cyclic compound binding	--
CV2904_1_contig_17056	PREDICTED: tektin-1-like [Aplysia californica]	--	Tektin-1 OS=Mus musculus OX=10090 GN=Tekt1 PE=1 SV=1	--	--	--	--
CV2904_1_contig_17126	tubulin alpha-1C chain-like [Centruroides sculpturatus]	PREDICTED: Falco peregrinus tubulin alpha-5 chain (LOC101922942), mRNA	Tubulin alpha chain OS=Xenopus laevis OX=8355 GN=tuba PE=2 SV=2	--	cellular process//microtubule-based process	structural constituent of cytoskeleton//purine ribonucleoside triphosphate binding//binding//structural molecule activity//heterocyclic compound binding//nucleoside phosphate binding//nucleoside binding//anion binding//guanyl nucleotide binding//nucleotide binding//guanyl ribonucleotide binding//purine nucleoside binding//ribonucleoside binding//purine nucleotide binding//GTP binding//hydrolase a…	supramolecular fiber//polymeric cytoskeletal fiber//organelle//intracellular organelle//non-membrane-bounded organelle//intracellular part//microtubule//supramolecular complex//cytoskeletal part//microtubule cytoskeleton//intracellular//intracellular non-membrane-bounded organelle//cytoskeleton//cell part//cell//cytoplasm//intracellular organelle part//supramolecular polymer//organelle part
CV2904_1_contig_17158	PREDICTED: CD109 antigen-like [Aplysia californica]	--	--	MG2	--	endopeptidase regulator activity//molecular function regulator//endopeptidase inhibitor activity//peptidase inhibitor activity//enzyme regulator activity//peptidase regulator activity//enzyme inhibitor activity	--
CV2904_1_contig_1723	PREDICTED: SCO-spondin-like [Biomphalaria glabrata]	--	SCO-spondin OS=Homo sapiens OX=9606 GN=SSPO PE=2 SV=2	--	--	--	--
CV2904_1_contig_17323	sialic acid binding lectin [Haliotis madaka]	--	--	C1q	--	--	--
CV2904_1_contig_17632	sialic acid binding lectin [Cepaea hortensis]	--	Complement C1q-like protein 3 OS=Mus musculus OX=10090 GN=C1ql3 PE=1 SV=1	C1q	--	--	--
CV2904_1_contig_17675	sialic acid binding lectin [Haliotis madaka]	--	--	C1q	--	--	--
CV2904_1_contig_178	--	--	--	--	--	--	--
CV2904_1_contig_17881	PREDICTED: uncharacterized protein LOC101849499 [Aplysia californica] >gi|524908431|ref|XP_005109312.1| PREDICTED: uncharacterized protein LOC101849499 [Aplysia californica] >gi|871265556|ref|XP_012943999.1| PREDICTED: uncharacterized protein LOC101849499 [Aplysia californica]	--	--	Variant	--	binding//protein binding	--
CV2904_1_contig_1828	PREDICTED: uncharacterized protein LOC101859013 [Aplysia californica]	Helix lucorum presenilin (PS) mRNA, complete cds	--	--	--	--	--
CV2904_1_contig_18505	PREDICTED: uncharacterized protein LOC101857532 isoform X4 [Aplysia californica]	--	--	--	--	--	--
CV2904_1_contig_1859	PREDICTED: uncharacterized protein LOC106011289 [Aplysia californica]	--	--	--	--	--	--
CV2904_1_contig_18754	PREDICTED: tektin-4-like [Biomphalaria glabrata]	--	Tektin-4 OS=Xenopus laevis OX=8355 GN=tekt4 PE=2 SV=1	Tektin	--	--	--
CV2904_1_contig_195	actin cytoplasmic type 5 [Echinococcus multilocularis]	PREDICTED: Branchiostoma belcheri actin, cytoplasmic (LOC109483419), mRNA	Actin, acrosomal process isoform OS=Limulus polyphemus OX=6850 PE=2 SV=1	--	--	purine ribonucleoside triphosphate binding//drug binding//small molecule binding//binding//nucleotide binding//heterocyclic compound binding//nucleoside phosphate binding//anion binding//adenyl nucleotide binding//carbohydrate derivative binding//organic cyclic compound binding//ion binding//adenyl ribonucleotide binding//ribonucleotide binding//purine ribonucleotide binding//purine nucleotide bi…	--
CV2904_1_contig_19990	PREDICTED: uncharacterized protein LOC101861377 [Aplysia californica]	PREDICTED: Biomphalaria glabrata metabotropic glutamate receptor 3-like (LOC106067726), mRNA	Metabotropic glutamate receptor 3 OS=Macaca fascicularis OX=9541 GN=GRM3 PE=2 SV=1	Receptor//7	cellular process//regulation of cellular process//signaling//signal transduction//cell communication//regulation of biological process//cellular response to stimulus//response to stimulus//biological regulation//G protein-coupled receptor signaling pathway	signaling receptor activity//G protein-coupled receptor activity//molecular transducer activity//transmembrane signaling receptor activity	intrinsic component of membrane//membrane//membrane part//integral component of membrane
CV2904_1_contig_2011	PREDICTED: endo-1,4-beta-xylanase A-like [Biomphalaria glabrata]	--	Anti-sigma-I factor RsgI6 OS=Clostridium thermocellum (strain ATCC 27405 / DSM 1237 / NBRC 103400 / NCIMB 10682 / NRRL B-4536 / VPI 7372) OX=203119 GN=rsgI6 PE=1 SV=1	Carbohydrate//Glycosyl	organic substance metabolic process//primary metabolic process//carbohydrate metabolic process//metabolic process	hydrolase activity//hydrolase activity, acting on glycosyl bonds//catalytic activity//hydrolase activity, hydrolyzing O-glycosyl compounds	--
CV2904_1_contig_20144	PREDICTED: uncharacterized protein LOC106065186 [Biomphalaria glabrata]	--	--	--	--	--	--
CV2904_1_contig_20226	hemocyanin alphaD-subunit [Helix lucorum]	Helix lucorum hemocyanin alphaD-subunit mRNA, complete cds	Hemocyanin G-type, units Oda to Odg OS=Enteroctopus dofleini OX=267067 GN=ODHCY PE=1 SV=1	--	--	--	--
CV2904_1_contig_2025	PREDICTED: tubulin alpha-1A chain isoform X1 [Bos mutus]	PREDICTED: Aplysia californica tubulin alpha-1A chain-like (LOC101853836), mRNA	Tubulin alpha-2 chain OS=Homarus americanus OX=6706 PE=2 SV=1	Tubulin//Tubulin/FtsZ	--	hydrolase activity//hydrolase activity, acting on acid anhydrides, in phosphorus-containing anhydrides//catalytic activity//pyrophosphatase activity//GTPase activity//nucleoside-triphosphatase activity//hydrolase activity, acting on acid anhydrides	--
CV2904_1_contig_20406	histone H3-like centromeric protein CSE4 [Oryzias melastigma]	Strongyloides stercoralis genome assembly S_stercoralis_PV0001 ,scaffold SSTP_scaffold0000001	Histone H3.3 OS=Xenopus tropicalis OX=8364 GN=TGas113e22.1 PE=1 SV=3	--	--	binding//nucleic acid binding//DNA binding//protein heterodimerization activity//organic cyclic compound binding//heterocyclic compound binding//protein binding//protein dimerization activity	nucleosome//DNA packaging complex//intracellular organelle//non-membrane-bounded organelle//chromatin//intracellular//membrane-bounded organelle//organelle//protein-containing complex//intracellular membrane-bounded organelle//intracellular non-membrane-bounded organelle//nucleus//cell part//cell//intracellular organelle part//intracellular part//protein-DNA complex//chromosomal part//chromosome/…
CV2904_1_contig_20892	PREDICTED: uncharacterized protein LOC106011439 [Aplysia californica]	--	--	Lectin	--	--	--
CV2904_1_contig_209	uncharacterized protein LOC111099732 [Crassostrea virginica]	--	--	--	--	--	--
CV2904_1_contig_20901	PREDICTED: uncharacterized protein LOC101864460 [Aplysia californica]	--	--	--	--	--	--
CV2904_1_contig_210	--	--	--	--	--	--	--
CV2904_1_contig_2112	hypothetical protein KP79_PYT14614 [Mizuhopecten yessoensis]	--	--	--	--	--	--
CV2904_1_contig_212	PREDICTED: leukocyte elastase inhibitor-like [Biomphalaria glabrata]	--	Uncharacterized serpin-like protein MA_2613/MA_2612 OS=Methanosarcina acetivorans (strain ATCC 35395 / DSM 2834 / JCM 12185 / C2A) OX=188937 GN=MA_2613/MA_2612 PE=3 SV=2	--	--	--	--
CV2904_1_contig_21858	PREDICTED: uncharacterized protein LOC101853907 [Aplysia californica]	PREDICTED: Latimeria chalumnae uncharacterized LOC102357408 (LOC102357408), transcript variant X8, mRNA	EH domain-containing protein 2 OS=Rattus norvegicus OX=10116 GN=Ehd2 PE=1 SV=1	50S//Dynamin	--	purine ribonucleoside triphosphate binding//nucleoside phosphate binding//small molecule binding//binding//nucleotide binding//heterocyclic compound binding//nucleoside binding//anion binding//guanyl nucleotide binding//carbohydrate derivative binding//organic cyclic compound binding//ion binding//guanyl ribonucleotide binding//purine nucleoside binding//ribonucleoside binding//purine ribonucleot…	membrane part//intrinsic component of membrane//integral component of membrane//membrane
CV2904_1_contig_21981	PREDICTED: cadherin-23-like isoform X1 [Biomphalaria glabrata]	--	Cadherin-23 OS=Rattus norvegicus OX=10116 GN=Cdh23 PE=2 SV=1	--	--	--	--
CV2904_1_contig_22231	PREDICTED: tetraspanin-18-like [Biomphalaria glabrata] >gi|908401996|ref|XP_013072875.1| PREDICTED: tetraspanin-18-like [Biomphalaria glabrata] >gi|908401999|ref|XP_013072884.1| PREDICTED: tetraspanin-18-like [Biomphalaria glabrata]	--	--	--	--	--	--
CV2904_1_contig_22237	PREDICTED: tubulin alpha-3 chain-like [Octopus bimaculoides] >gi|918323615|gb|KOF90580.1| hypothetical protein OCBIM_22010924mg [Octopus bimaculoides]	Schistosoma japonicum isolate Anhui full length mRNA clone SJFCE0797|FSE_080_96_H12, complete sequence	Tubulin alpha-1C chain OS=Rattus norvegicus OX=10116 GN=Tuba1c PE=1 SV=1	Tubulin//Tubulin/FtsZ	cellular process//microtubule-based process	structural constituent of cytoskeleton//purine ribonucleoside triphosphate binding//binding//structural molecule activity//heterocyclic compound binding//nucleoside phosphate binding//nucleoside binding//anion binding//guanyl nucleotide binding//nucleotide binding//guanyl ribonucleotide binding//purine nucleoside binding//ribonucleoside binding//purine nucleotide binding//GTP binding//hydrolase a…	supramolecular fiber//polymeric cytoskeletal fiber//organelle//intracellular organelle//non-membrane-bounded organelle//intracellular part//microtubule//supramolecular complex//cytoskeletal part//microtubule cytoskeleton//intracellular//intracellular non-membrane-bounded organelle//cytoskeleton//cell part//cell//cytoplasm//intracellular organelle part//supramolecular polymer//organelle part
CV2904_1_contig_22311	--	--	--	--	--	--	--
CV2904_1_contig_22427	sialic acid binding lectin [Cepaea hortensis]	--	--	--	--	--	--
CV2904_1_contig_22442	ATP synthase, H+ transporting, mitochondrial F1 complex, beta polypeptide [Schistosoma japonicum]	Opisthorchis viverrini hypothetical protein partial mRNA	ATP synthase subunit beta, mitochondrial OS=Cyprinus carpio OX=7962 GN=ATP5F1B PE=2 SV=1	--	purine ribonucleoside monophosphate metabolic process//nucleotide biosynthetic process//small molecule metabolic process//ribonucleoside monophosphate metabolic process//organic cyclic compound biosynthetic process//organic cyclic compound metabolic process//ribonucleoside triphosphate metabolic process//purine ribonucleoside triphosphate biosynthetic process//purine ribonucleoside triphosphate m…	heterocyclic compound binding//nucleotide binding//purine ribonucleoside triphosphate binding//hydrolase activity, acting on acid anhydrides, in phosphorus-containing anhydrides//carbohydrate derivative binding//hydrolase activity, acting on acid anhydrides//cation-transporting ATPase activity//active transmembrane transporter activity//P-P-bond-hydrolysis-driven transmembrane transporter activit…	proton-transporting ATP synthase complex, catalytic core F(1)//membrane//intracellular part//proton-transporting ATP synthase complex//membrane part//proton-transporting two-sector ATPase complex//cell part//cell//intracellular//proton-transporting two-sector ATPase complex, catalytic domain//protein-containing complex//membrane protein complex
CV2904_1_contig_22490	PREDICTED: DNA-directed RNA polymerase III subunit RPC2-like [Biomphalaria glabrata] >gi|908446359|ref|XP_013080766.1| PREDICTED: DNA-directed RNA polymerase III subunit RPC2-like [Biomphalaria glabrata]	PREDICTED: Biomphalaria glabrata DNA-directed RNA polymerase III subunit RPC2-like (LOC106066323), transcript variant X2, mRNA	DNA-directed RNA polymerase III subunit RPC2 OS=Homo sapiens OX=9606 GN=POLR3B PE=1 SV=2	RNA//RNA//RNA//RNA//RNA//RNA//RNA	RNA biosynthetic process//nucleic acid metabolic process//cellular biosynthetic process//cellular nitrogen compound metabolic process//nitrogen compound metabolic process//organic cyclic compound biosynthetic process//nucleic acid-templated transcription//nucleobase-containing compound metabolic process//cellular macromolecule metabolic process//gene expression//organic substance metabolic proces…	5'-3' RNA polymerase activity//binding//nucleic acid binding//DNA binding//heterocyclic compound binding//nucleoside binding//transferase activity//ribonucleoside binding//catalytic activity, acting on RNA//small molecule binding//catalytic activity//DNA-directed 5'-3' RNA polymerase activity//nucleotidyltransferase activity//RNA polymerase activity//carbohydrate derivative binding//transferase a…	--
CV2904_1_contig_22675	PREDICTED: nucleoprotein TPR-like [Biomphalaria glabrata] >gi|908406267|ref|XP_013092248.1| PREDICTED: nucleoprotein TPR-like [Biomphalaria glabrata] >gi|908406269|ref|XP_013092252.1| PREDICTED: nucleoprotein TPR-like [Biomphalaria glabrata]	--	--	--	--	--	--
CV2904_1_contig_22708	hemocyanin alphaD-subunit [Helix lucorum]	Helix lucorum hemocyanin alphaD-subunit mRNA, complete cds	Hemocyanin, beta-C chain unit G (Fragment) OS=Helix pomatia OX=6536 PE=1 SV=1	Common//Haemocyanin	--	catalytic activity//oxidoreductase activity	--
CV2904_1_contig_228	PREDICTED: endo-1,4-beta-xylanase A-like [Biomphalaria glabrata]	--	Anti-sigma-I factor RsgI6 OS=Clostridium thermocellum (strain ATCC 27405 / DSM 1237 / NBRC 103400 / NCIMB 10682 / NRRL B-4536 / VPI 7372) OX=203119 GN=rsgI6 PE=1 SV=1	Glycosyl	organic substance metabolic process//primary metabolic process//carbohydrate metabolic process//metabolic process	hydrolase activity//hydrolase activity, acting on glycosyl bonds//catalytic activity//hydrolase activity, hydrolyzing O-glycosyl compounds	--
CV2904_1_contig_23219	PREDICTED: tubulin beta chain-like [Biomphalaria glabrata]	PREDICTED: Biomphalaria glabrata tubulin beta chain-like (LOC106068783), mRNA	Tubulin beta-4B chain OS=Bos taurus OX=9913 GN=TUBB4B PE=2 SV=1	--	cellular process//microtubule-based process	structural constituent of cytoskeleton//purine ribonucleoside triphosphate binding//binding//structural molecule activity//heterocyclic compound binding//nucleoside phosphate binding//nucleoside binding//anion binding//guanyl nucleotide binding//nucleotide binding//guanyl ribonucleotide binding//purine nucleoside binding//ribonucleoside binding//purine nucleotide binding//GTP binding//hydrolase a…	supramolecular fiber//polymeric cytoskeletal fiber//organelle//intracellular organelle//non-membrane-bounded organelle//intracellular part//microtubule//supramolecular complex//cytoskeletal part//microtubule cytoskeleton//intracellular//intracellular non-membrane-bounded organelle//cytoskeleton//cell part//cell//cytoplasm//intracellular organelle part//supramolecular polymer//organelle part
CV2904_1_contig_24005	PREDICTED: vacuolar protein sorting-associated protein 41 homolog [Biomphalaria glabrata]	--	Vacuolar protein sorting-associated protein 41 homolog OS=Homo sapiens OX=9606 GN=VPS41 PE=1 SV=3	--	protein localization//transport//establishment of protein localization//peptide transport//establishment of localization in cell//establishment of localization//localization//cellular localization//amide transport//vesicle-mediated transport//cellular macromolecule localization//intracellular protein transport//nitrogen compound transport//intracellular transport//organic substance transport//pro…	zinc ion binding//binding//cation binding//metal ion binding//transition metal ion binding//ion binding	cell part//cell//intracellular
CV2904_1_contig_24601	PREDICTED: transcriptional regulator ATRX-like [Aplysia californica]	PREDICTED: Manacus vitellinus ATRX, chromatin remodeler (ATRX), transcript variant X3, mRNA	Transcriptional regulator ATRX OS=Pongo pygmaeus OX=9600 GN=ATRX PE=2 SV=1	--	--	--	--
CV2904_1_contig_2480	PREDICTED: uncharacterized protein LOC101861214 [Aplysia californica]	Lasthenia californica chloroplast, partial genome	Anti-sigma-I factor RsgI6 OS=Clostridium thermocellum (strain ATCC 27405 / DSM 1237 / NBRC 103400 / NCIMB 10682 / NRRL B-4536 / VPI 7372) OX=203119 GN=rsgI6 PE=1 SV=1	--	--	--	--
CV2904_1_contig_25104	PREDICTED: protein catecholamines up-like [Aplysia californica]	--	Protein catecholamines up OS=Drosophila melanogaster OX=7227 GN=Catsup PE=2 SV=1	ZIP	transport//cation transport//ion transport//metal ion transport//establishment of localization//transmembrane transport//localization	cation transmembrane transporter activity//inorganic cation transmembrane transporter activity//inorganic molecular entity transmembrane transporter activity//ion transmembrane transporter activity//transmembrane transporter activity//transporter activity//metal ion transmembrane transporter activity	intrinsic component of membrane//integral component of membrane//membrane//membrane part
CV2904_1_contig_25487	PREDICTED: uncharacterized protein LOC106065186 [Biomphalaria glabrata]	--	--	--	--	--	--
CV2904_1_contig_25870	PREDICTED: uncharacterized protein LOC101859013 [Aplysia californica]	--	--	--	--	--	--
CV2904_1_contig_2713	matrilin-like 85 kDa protein [Ambigolimax valentianus]	--	Matrilin-2 OS=Homo sapiens OX=9606 GN=MATN2 PE=1 SV=4	von//von	--	--	--
CV2904_1_contig_27582	PREDICTED: collagen alpha-6(VI) chain-like [Biomphalaria glabrata]	--	Collagen alpha-1(XII) chain OS=Gallus gallus OX=9031 GN=COL12A1 PE=1 SV=3	--	--	--	--
CV2904_1_contig_28179	PREDICTED: microtubule-actin cross-linking factor 1-like isoform X13 [Biomphalaria glabrata]	PREDICTED: Scleropages formosus plectin-like (LOC108940583), transcript variant X6, mRNA	Plectin OS=Homo sapiens OX=9606 GN=PLEC PE=1 SV=3	Spectrin//SH3//Calponin	--	binding//protein binding	--
CV2904_1_contig_2827	PREDICTED: putative amine oxidase [copper-containing] [Biomphalaria glabrata]	--	Putative amine oxidase [copper-containing] OS=Pinctada margaritifera OX=102329 PE=1 SV=1	--	--	--	--
CV2904_1_contig_28273	PREDICTED: uncharacterized protein LOC106058994 isoform X4 [Biomphalaria glabrata]	--	--	--	--	--	--
CV2904_1_contig_28826	PREDICTED: collagen alpha-1(XII) chain-like [Biomphalaria glabrata]	--	--	--	--	--	--
CV2904_1_contig_29192	PREDICTED: adenylate cyclase-like [Aplysia californica]	--	Leucine-rich repeat-containing protein 40 OS=Danio rerio OX=7955 GN=lrrc40 PE=2 SV=1	Leucine//BspA//Leucine//Leucine	--	binding//protein binding	--
CV2904_1_contig_29204	tubulin alpha-3 chain [Gallus gallus] >gi|326926245|ref|XP_003209313.1| PREDICTED: tubulin alpha-3 chain isoform X1 [Meleagris gallopavo] >gi|1201879322|ref|XP_021249851.1| tubulin alpha-3 chain [Numida meleagris]	Tetraodon nigroviridis full-length cDNA	Tubulin alpha-3 chain OS=Rattus norvegicus OX=10116 GN=Tuba3a PE=2 SV=1	--	cellular component organization or biogenesis//cellular process//cellular component organization//organelle organization//microtubule-based process//cytoskeleton organization	purine ribonucleoside triphosphate binding//structural molecule activity//heterocyclic compound binding//anion binding//nucleotide binding//guanyl ribonucleotide binding//GTPase activity//hydrolase activity, acting on acid anhydrides, in phosphorus-containing anhydrides//carbohydrate derivative binding//hydrolase activity, acting on acid anhydrides//protein binding//structural constituent of cyto…	supramolecular fiber//polymeric cytoskeletal fiber//microtubule//nucleus//cell projection//intracellular membrane-bounded organelle//intracellular non-membrane-bounded organelle//cell projection part//cell part//cell//intracellular//supramolecular complex//supramolecular polymer//intracellular part//organelle part//intracellular organelle//non-membrane-bounded organelle//plasma membrane bounded c…
CV2904_1_contig_29326	PREDICTED: uncharacterized protein LOC106065168 [Biomphalaria glabrata]	--	--	CpeT/CpcT	protein-phycocyanobilin linkage//cellular protein metabolic process//cellular process//protein-tetrapyrrole linkage//protein-bilin linkage//cellular protein modification process//macromolecule modification//protein modification process//metabolic process//primary metabolic process//organonitrogen compound metabolic process//cellular macromolecule metabolic process//protein metabolic process//cell…	catalytic activity//lyase activity	--
CV2904_1_contig_2948	PREDICTED: band 7 protein AGAP004871-like [Aplysia californica]	--	Mechanosensory protein 2 OS=Caenorhabditis elegans OX=6239 GN=mec-2 PE=1 SV=1	--	--	--	membrane part//integral component of membrane//membrane//intrinsic component of membrane
CV2904_1_contig_296	serine peptidase 1 [Radix peregra]	--	Enteropeptidase OS=Homo sapiens OX=9606 GN=TMPRSS15 PE=1 SV=3	--	--	catalytic activity//hydrolase activity	--
CV2904_1_contig_30087	PREDICTED: uncharacterized protein LOC101855181 [Aplysia californica]	--	--	--	--	--	--
CV2904_1_contig_30475	PREDICTED: tubulin beta chain-like [Biomphalaria glabrata]	PREDICTED: Biomphalaria glabrata tubulin beta chain-like (LOC106068783), mRNA	Tubulin beta-4B chain OS=Bos taurus OX=9913 GN=TUBB4B PE=2 SV=1	Tubulin//Tubulin/FtsZ	--	hydrolase activity//hydrolase activity, acting on acid anhydrides, in phosphorus-containing anhydrides//catalytic activity//pyrophosphatase activity//GTPase activity//nucleoside-triphosphatase activity//hydrolase activity, acting on acid anhydrides	--
CV2904_1_contig_305	--	--	--	--	--	--	--
CV2904_1_contig_306	--	--	--	--	--	--	--
CV2904_1_contig_308	collagen alpha-6(VI) chain-like [Mizuhopecten yessoensis]	--	Collagen alpha-6(VI) chain OS=Homo sapiens OX=9606 GN=COL6A6 PE=1 SV=2	--	--	--	--
CV2904_1_contig_30827	--	--	--	--	--	--	--
CV2904_1_contig_31025	hypothetical protein LOTGIDRAFT_108853 [Lottia gigantea] >gi|556094111|gb|ESO82764.1| hypothetical protein LOTGIDRAFT_108853 [Lottia gigantea]	PREDICTED: Aplysia californica V-type proton ATPase subunit d 1-like (LOC101852493), mRNA	V-type proton ATPase subunit d 1 OS=Drosophila melanogaster OX=7227 GN=VhaAC39-1 PE=2 SV=1	--	proton transmembrane transport//ATP hydrolysis coupled transmembrane transport//ATP hydrolysis coupled proton transport//transmembrane transport//inorganic cation transmembrane transport//inorganic ion transmembrane transport//monovalent inorganic cation transport//transport//ATP hydrolysis coupled ion transmembrane transport//ATP hydrolysis coupled cation transmembrane transport//cation transpor…	inorganic molecular entity transmembrane transporter activity//monovalent inorganic cation transmembrane transporter activity//transporter activity//cation transmembrane transporter activity//inorganic cation transmembrane transporter activity//ion transmembrane transporter activity//transmembrane transporter activity//proton transmembrane transporter activity	membrane protein complex//membrane//protein-containing complex//proton-transporting V-type ATPase, V0 domain//membrane part//proton-transporting two-sector ATPase complex//proton-transporting V-type ATPase complex//proton-transporting two-sector ATPase complex, proton-transporting domain
CV2904_1_contig_3104	hemocyanin alphaD-subunit [Helix lucorum]	Helix lucorum hemocyanin alphaD-subunit mRNA, complete cds	Hemocyanin, beta-C chain unit G (Fragment) OS=Helix pomatia OX=6536 PE=1 SV=1	Common//Haemocyanin	--	catalytic activity//oxidoreductase activity	--
CV2904_1_contig_3110	PREDICTED: myosin heavy chain, non-muscle-like isoform X4 [Biomphalaria glabrata]	PREDICTED: Phascolarctos cinereus myosin heavy chain 11 (MYH11), transcript variant X3, mRNA	Myosin-10 OS=Rattus norvegicus OX=10116 GN=Myh10 PE=1 SV=1	--	--	--	--
CV2904_1_contig_31546	PREDICTED: gelsolin-like protein 1 [Biomphalaria glabrata]	--	Gelsolin-like protein 2 OS=Lumbricus terrestris OX=6398 GN=gelsolin PE=1 SV=1	Gelsolin	--	--	--
CV2904_1_contig_318	NCAM-related adhesion molecule [Aplysia californica]	--	Neural cell adhesion molecule 1 OS=Rattus norvegicus OX=10116 GN=Ncam1 PE=1 SV=1	Fibronectin//Immunoglobulin//Immunoglobulin//Immunoglobulin//Immunoglobulin	--	binding//protein binding	--
CV2904_1_contig_32140	PREDICTED: tubulin beta chain isoform X1 [Strongylocentrotus purpuratus] >gi|135489|sp|P11833.1|TBB_PARLI RecName: Full=Tubulin beta chain; AltName: Full=Beta-tubulin >gi|10004|emb|CAA33447.1| unnamed protein product [Paracentrotus lividus]	Schistosoma japonicum isolate Anhui full length mRNA clone SJFCE3510.006|FSE001-P00024-C14, complete sequence	Tubulin beta chain OS=Paracentrotus lividus OX=7656 PE=2 SV=1	Tubulin//Tubulin/FtsZ	cellular process//microtubule-based process	structural constituent of cytoskeleton//purine ribonucleoside triphosphate binding//binding//structural molecule activity//heterocyclic compound binding//nucleoside phosphate binding//nucleoside binding//anion binding//guanyl nucleotide binding//nucleotide binding//guanyl ribonucleotide binding//purine nucleoside binding//ribonucleoside binding//purine nucleotide binding//GTP binding//hydrolase a…	supramolecular fiber//polymeric cytoskeletal fiber//organelle//intracellular organelle//non-membrane-bounded organelle//intracellular part//microtubule//supramolecular complex//cytoskeletal part//microtubule cytoskeleton//intracellular//intracellular non-membrane-bounded organelle//cytoskeleton//cell part//cell//cytoplasm//intracellular organelle part//supramolecular polymer//organelle part
CV2904_1_contig_32237	PREDICTED: annexin A11-like [Aplysia californica]	--	Annexin A11 OS=Oryctolagus cuniculus OX=9986 GN=ANXA11 PE=1 SV=1	Annexin	--	anion binding//cation binding//phospholipid binding//calcium-dependent phospholipid binding//lipid binding//ion binding//binding//metal ion binding//calcium ion binding	--
CV2904_1_contig_32473	dermatopontin 3 [Biomphalaria glabrata]	--	Hemagglutinin/amebocyte aggregation factor OS=Limulus polyphemus OX=6850 PE=1 SV=1	Dermatopontin	--	--	--
CV2904_1_contig_32555	perlucin-like protein isoform X1 [Crassostrea virginica]	--	Perlucin-like protein OS=Mytilus galloprovincialis OX=29158 PE=1 SV=1	--	--	--	--
CV2904_1_contig_32920	PREDICTED: probable E3 ubiquitin-protein ligase HERC4 isoform X1 [Biomphalaria glabrata]	--	Probable E3 ubiquitin-protein ligase HERC4 OS=Rattus norvegicus OX=10116 GN=Herc4 PE=2 SV=1	--	--	--	--
CV2904_1_contig_3298	PREDICTED: lengsin-like [Biomphalaria glabrata] >gi|908435642|ref|XP_013077416.1| PREDICTED: lengsin-like [Biomphalaria glabrata]	--	Glutamine synthetase OS=Haloferax volcanii (strain ATCC 29605 / DSM 3757 / JCM 8879 / NBRC 14742 / NCIMB 2012 / VKM B-1768 / DS2) OX=309800 GN=glnA PE=3 SV=2	--	--	--	--
CV2904_1_contig_33347	--	--	--	--	--	--	--
CV2904_1_contig_33368	PREDICTED: probable 2-oxoglutarate dehydrogenase E1 component DHKTD1, mitochondrial [Aplysia californica]	--	Probable 2-oxoglutarate dehydrogenase E1 component DHKTD1, mitochondrial OS=Danio rerio OX=7955 GN=dhtkd1 PE=2 SV=2	--	metabolic process//oxidation-reduction process	catalytic activity//oxidoreductase activity, acting on the aldehyde or oxo group of donors//oxidoreductase activity, acting on the aldehyde or oxo group of donors, disulfide as acceptor//oxidoreductase activity	--
CV2904_1_contig_33499	hemocyanin beta-subunit [Helix lucorum]	Helix lucorum hemocyanin beta-subunit mRNA, complete cds	Hemocyanin G-type, units Oda to Odg OS=Enteroctopus dofleini OX=267067 GN=ODHCY PE=1 SV=1	Haemocyanin	--	--	--
CV2904_1_contig_33881	PREDICTED: filaggrin-2-like isoform X2 [Aplysia californica]	--	YLP motif-containing protein 1 OS=Homo sapiens OX=9606 GN=YLPM1 PE=1 SV=4	--	--	--	--
CV2904_1_contig_3432	Incilarin A [Meghimatium fruhstorferi]	--	Secretory phospholipase A2 receptor OS=Oryctolagus cuniculus OX=9986 GN=PLA2R1 PE=1 SV=1	Lectin	--	--	--
CV2904_1_contig_3437	PREDICTED: calmodulin-2/4-like [Biomphalaria glabrata] >gi|908507921|ref|XP_013064604.1| PREDICTED: calmodulin-2/4-like [Biomphalaria glabrata] >gi|908507923|ref|XP_013064605.1| PREDICTED: calmodulin-2/4-like [Biomphalaria glabrata] >gi|908507926|ref|XP_013064606.1| PREDICTED: calmodulin-2/4-like [Biomphalaria glabrata]	--	Uncharacterized calcium-binding protein B0563.7 OS=Caenorhabditis elegans OX=6239 GN=B0563.7 PE=4 SV=1	EF-hand//EF//EF-hand//EF//EF-hand	--	cation binding//ion binding//metal ion binding//binding//calcium ion binding	--
CV2904_1_contig_3440	Incilarin B [Meghimatium fruhstorferi]	--	CD209 antigen-like protein 2 OS=Macaca mulatta OX=9544 GN=CD209L2 PE=1 SV=1	Lectin	--	--	--
CV2904_1_contig_3441	Incilarin B [Meghimatium fruhstorferi]	--	E-selectin OS=Bos taurus OX=9913 GN=SELE PE=2 SV=1	Lectin	--	--	--
CV2904_1_contig_3447	protein tweety homolog 2-like [Boleophthalmus pectinirostris]	--	Serine-rich adhesin for platelets OS=Staphylococcus aureus (strain N315) OX=158879 GN=sraP PE=1 SV=1	--	--	--	--
CV2904_1_contig_3486	Incilarin A [Meghimatium fruhstorferi]	--	Asialoglycoprotein receptor 2 OS=Mus musculus OX=10090 GN=Asgr2 PE=1 SV=1	--	--	--	--
CV2904_1_contig_35304	PREDICTED: uncharacterized protein LOC101847743 [Aplysia californica]	--	--	--	--	--	--
CV2904_1_contig_3572	--	--	--	von	--	--	--
CV2904_1_contig_35952	hemocyanin beta-subunit [Helix lucorum]	Helix lucorum hemocyanin beta-subunit mRNA, complete cds	Hemocyanin, beta-C chain unit G (Fragment) OS=Helix pomatia OX=6536 PE=1 SV=1	--	--	--	--
CV2904_1_contig_36391	PREDICTED: dynactin subunit 2-like [Biomphalaria glabrata]	--	Dynactin subunit 2 OS=Xenopus tropicalis OX=8364 GN=dctn2 PE=2 SV=1	Dynamitin	cellular process//microtubule-based process	--	microtubule cytoskeleton//actin cytoskeleton//intracellular organelle//non-membrane-bounded organelle//dynactin complex//organelle//cytoskeleton//protein-containing complex//intracellular non-membrane-bounded organelle//cell part//cell//intracellular//intracellular organelle part//cytoskeletal part//microtubule associated complex//intracellular part//organelle part
CV2904_1_contig_36392	PREDICTED: dynactin subunit 2-like [Biomphalaria glabrata]	--	Dynactin subunit 2 OS=Xenopus tropicalis OX=8364 GN=dctn2 PE=2 SV=1	Dynamitin	cellular process//microtubule-based process	--	microtubule cytoskeleton//actin cytoskeleton//intracellular organelle//non-membrane-bounded organelle//dynactin complex//organelle//cytoskeleton//protein-containing complex//intracellular non-membrane-bounded organelle//cell part//cell//intracellular//intracellular organelle part//cytoskeletal part//microtubule associated complex//intracellular part//organelle part
CV2904_1_contig_3642	PREDICTED: mucin-like protein isoform X1 [Biomphalaria glabrata]	--	Dorsal-ventral patterning tolloid-like protein 1 OS=Danio rerio OX=7955 GN=tll1 PE=2 SV=1	--	--	--	--
CV2904_1_contig_36420	PREDICTED: uncharacterized protein LOC101861283, partial [Aplysia californica]	--	Brevican core protein OS=Homo sapiens OX=9606 GN=BCAN PE=1 SV=2	Mucin-2//von	--	--	--
CV2904_1_contig_37589	PREDICTED: nucleolar pre-ribosomal-associated protein 1-like [Aplysia californica]	--	Nucleolar pre-ribosomal-associated protein 1 OS=Homo sapiens OX=9606 GN=URB1 PE=1 SV=4	--	--	--	--
CV2904_1_contig_37782	PREDICTED: CD109 antigen-like [Aplysia californica]	--	CD109 antigen OS=Homo sapiens OX=9606 GN=CD109 PE=1 SV=2	--	--	--	--
CV2904_1_contig_38124	--	--	--	--	--	--	--
CV2904_1_contig_38198	PREDICTED: tektin-3-like [Aplysia californica]	--	Tektin-3 OS=Mus musculus OX=10090 GN=Tekt3 PE=2 SV=1	Tektin	--	--	--
CV2904_1_contig_38539	PREDICTED: leucine-rich repeat-containing protein 49-like [Aplysia californica]	PREDICTED: Aplysia californica leucine-rich repeat-containing protein 49-like (LOC101847786), mRNA	Leucine-rich repeat-containing protein 49 OS=Homo sapiens OX=9606 GN=LRRC49 PE=2 SV=2	--	--	--	--
CV2904_1_contig_39167	PREDICTED: cadherin-87A-like isoform X1 [Biomphalaria glabrata]	--	Cadherin-related tumor suppressor OS=Drosophila melanogaster OX=7227 GN=ft PE=1 SV=3	--	--	--	--
CV2904_1_contig_3925	PREDICTED: uncharacterized protein LOC106078989 [Biomphalaria glabrata]	--	A disintegrin and metalloproteinase with thrombospondin motifs 1 OS=Mus musculus OX=10090 GN=Adamts1 PE=1 SV=4	--	--	--	--
CV2904_1_contig_3961	PREDICTED: tetraspanin-18-like [Biomphalaria glabrata] >gi|908401996|ref|XP_013072875.1| PREDICTED: tetraspanin-18-like [Biomphalaria glabrata] >gi|908401999|ref|XP_013072884.1| PREDICTED: tetraspanin-18-like [Biomphalaria glabrata]	--	--	--	--	--	--
CV2904_1_contig_40002	PREDICTED: translational activator GCN1-like [Biomphalaria glabrata]	PREDICTED: Biomphalaria glabrata translational activator GCN1-like (LOC106059859), mRNA	eIF-2-alpha kinase activator GCN1 OS=Mus musculus OX=10090 GN=Gcn1 PE=1 SV=1	HEAT	metabolic process//regulation of metabolic process//cellular process//regulation of cellular metabolic process//cellular metabolic process//regulation of cellular process//biological regulation//regulation of biological process	binding//protein binding	--
CV2904_1_contig_40807	PREDICTED: uncharacterized protein LOC101851377 isoform X1 [Aplysia californica]	--	--	--	--	--	--
CV2904_1_contig_4131	RecName: Full=Achacin; Flags: Precursor >gi|5596|emb|CAA45871.1| achacin [Achatina fulica]	--	Achacin OS=Achatina fulica OX=6530 PE=1 SV=1	--	defense response//response to stress//defense response to other organism//defense response to bacterium//metabolic process//response to other organism//oxidation-reduction process//multi-organism process//response to biotic stimulus//response to external biotic stimulus//response to external stimulus//response to stimulus//response to bacterium	oxidoreductase activity, acting on the CH-NH2 group of donors//catalytic activity//L-amino-acid oxidase activity//oxidoreductase activity//oxidoreductase activity, acting on the CH-NH2 group of donors, oxygen as acceptor	extracellular region
CV2904_1_contig_41683	PREDICTED: uncharacterized protein LOC106065172 [Biomphalaria glabrata]	--	CUB and zona pellucida-like domain-containing protein 1 OS=Mus musculus OX=10090 GN=Cuzd1 PE=1 SV=2	--	--	--	--
CV2904_1_contig_4175	epiphragmin [Cernuella virgata]	--	GRIP1-associated protein 1 OS=Mus musculus OX=10090 GN=Gripap1 PE=1 SV=1	--	--	--	--
CV2904_1_contig_4176	epiphragmin [Cernuella virgata]	--	Adventurous-gliding motility protein Z OS=Myxococcus xanthus (strain DK 1622) OX=246197 GN=aglZ PE=1 SV=1	--	--	--	--
CV2904_1_contig_4180	collagen alpha-6(VI) chain-like [Mizuhopecten yessoensis]	--	Collagen alpha-6(VI) chain OS=Homo sapiens OX=9606 GN=COL6A6 PE=1 SV=2	--	--	--	--
CV2904_1_contig_42183	PREDICTED: uncharacterized protein LOC106075022 [Biomphalaria glabrata]	--	--	--	--	--	--
CV2904_1_contig_426	PREDICTED: uncharacterized protein LOC101860474 [Aplysia californica] >gi|871212288|ref|XP_012946739.1| PREDICTED: uncharacterized protein LOC101860474 [Aplysia californica]	--	D-arabinono-1,4-lactone oxidase OS=Ashbya gossypii (strain ATCC 10895 / CBS 109.51 / FGSC 9923 / NRRL Y-1056) OX=284811 GN=ALO1 PE=3 SV=1	--	metabolic process//oxidation-reduction process	nucleotide binding//small molecule binding//catalytic activity//cofactor binding//binding//oxidoreductase activity, acting on the CH-OH group of donors, oxygen as acceptor//heterocyclic compound binding//nucleoside phosphate binding//oxidoreductase activity//anion binding//coenzyme binding//flavin adenine dinucleotide binding//oxidoreductase activity, acting on CH-OH group of donors//organic cycl…	membrane
CV2904_1_contig_427	PREDICTED: uncharacterized protein LOC101860474 [Aplysia californica] >gi|871212288|ref|XP_012946739.1| PREDICTED: uncharacterized protein LOC101860474 [Aplysia californica]	--	D-arabinono-1,4-lactone oxidase OS=Ashbya gossypii (strain ATCC 10895 / CBS 109.51 / FGSC 9923 / NRRL Y-1056) OX=284811 GN=ALO1 PE=3 SV=1	--	metabolic process//oxidation-reduction process	nucleotide binding//small molecule binding//catalytic activity//cofactor binding//binding//oxidoreductase activity, acting on the CH-OH group of donors, oxygen as acceptor//heterocyclic compound binding//nucleoside phosphate binding//oxidoreductase activity//anion binding//coenzyme binding//flavin adenine dinucleotide binding//oxidoreductase activity, acting on CH-OH group of donors//organic cycl…	membrane
CV2904_1_contig_4278	matrilin-like 40 kDa protein [Ambigolimax valentianus]	--	Cartilage matrix protein OS=Gallus gallus OX=9031 GN=MATN1 PE=1 SV=2	--	--	--	--
CV2904_1_contig_43393	PREDICTED: uncharacterized protein LOC106051692 [Biomphalaria glabrata]	--	Actin-fragmin kinase OS=Physarum polycephalum OX=5791 PE=1 SV=2	--	--	--	--
CV2904_1_contig_4354	PREDICTED: uncharacterized protein LOC106057071 [Biomphalaria glabrata]	--	Beta,beta-carotene 9',10'-oxygenase OS=Mus musculus OX=10090 GN=Bco2 PE=1 SV=1	Retinal	metabolic process//oxidation-reduction process	catalytic activity//dioxygenase activity//oxidoreductase activity//oxidoreductase activity, acting on single donors with incorporation of molecular oxygen, incorporation of two atoms of oxygen//oxidoreductase activity, acting on single donors with incorporation of molecular oxygen	--
CV2904_1_contig_4355	PREDICTED: beta,beta-carotene 15,15'-monooxygenase-like [Aplysia californica] >gi|871263280|ref|XP_012943603.1| PREDICTED: beta,beta-carotene 15,15'-monooxygenase-like [Aplysia californica]	Fargesia denudata chloroplast, complete genome	Carotenoid isomerooxygenase OS=Galleria mellonella OX=7137 GN=ninaB PE=1 SV=1	Retinal	metabolic process//oxidation-reduction process	catalytic activity//dioxygenase activity//oxidoreductase activity//oxidoreductase activity, acting on single donors with incorporation of molecular oxygen, incorporation of two atoms of oxygen//oxidoreductase activity, acting on single donors with incorporation of molecular oxygen	--
CV2904_1_contig_43658	PREDICTED: collagen alpha-1(XII) chain-like [Aplysia californica]	--	Cartilage matrix protein OS=Homo sapiens OX=9606 GN=MATN1 PE=1 SV=1	von//von//Calcium-binding//von	--	cation binding//ion binding//metal ion binding//binding//calcium ion binding	--
CV2904_1_contig_43659	matrilin-like 40 kDa protein [Ambigolimax valentianus]	--	Cartilage matrix protein OS=Gallus gallus OX=9031 GN=MATN1 PE=1 SV=2	--	--	--	--
CV2904_1_contig_4374	PREDICTED: uncharacterized protein LOC106053817, partial [Biomphalaria glabrata]	--	--	--	--	--	--
CV2904_1_contig_4445	KRT18 isoform 5 [Pan troglodytes]	Homo sapiens cDNA, FLJ94640, highly similar to Homo sapiens keratin 18 (KRT18), mRNA	Keratin, type I cytoskeletal 18 OS=Homo sapiens OX=9606 GN=KRT18 PE=1 SV=2	Intermediate	protein localization//tumor necrosis factor-mediated signaling pathway//peptide transport//signaling//signal transduction//cell surface receptor signaling pathway//response to chemical//anatomical structure morphogenesis//cellular component organization or biogenesis//cytokine-mediated signaling pathway//cellular response to stimulus//cellular macromolecule localization//cellular response to orga…	structural molecule activity//protein binding//binding//scaffold protein binding	supramolecular fiber//polymeric cytoskeletal fiber//membrane-enclosed lumen//organelle//cytoplasm//extracellular vesicle//vesicle//nuclear lumen//extracellular space//nucleus//microtubule organizing center part//centriolar satellite//extracellular organelle//intracellular membrane-bounded organelle//intracellular non-membrane-bounded organelle//organelle lumen//cell part//cell//supramolecular com…
CV2904_1_contig_45	PREDICTED: ATP synthase subunit beta, mitochondrial-like [Biomphalaria glabrata]	PREDICTED: Aplysia californica ATP synthase subunit beta, mitochondrial (LOC101855214), mRNA	ATP synthase subunit beta, mitochondrial OS=Hemicentrotus pulcherrimus OX=7650 PE=2 SV=1	ATP	purine ribonucleoside monophosphate metabolic process//nucleotide biosynthetic process//small molecule metabolic process//ribonucleoside monophosphate metabolic process//organic cyclic compound biosynthetic process//organic cyclic compound metabolic process//ribonucleoside triphosphate metabolic process//purine ribonucleoside triphosphate biosynthetic process//purine ribonucleoside triphosphate m…	heterocyclic compound binding//nucleotide binding//purine ribonucleoside triphosphate binding//hydrolase activity, acting on acid anhydrides, in phosphorus-containing anhydrides//carbohydrate derivative binding//hydrolase activity, acting on acid anhydrides//cation-transporting ATPase activity//active transmembrane transporter activity//P-P-bond-hydrolysis-driven transmembrane transporter activit…	proton-transporting ATP synthase complex, catalytic core F(1)//membrane//intracellular part//proton-transporting ATP synthase complex//membrane part//proton-transporting two-sector ATPase complex//cell part//cell//intracellular//proton-transporting two-sector ATPase complex, catalytic domain//protein-containing complex//membrane protein complex
CV2904_1_contig_455	PREDICTED: 14-3-3 protein epsilon-like [Biomphalaria glabrata]	PREDICTED: Sus scrofa tyrosine 3-monooxygenase/tryptophan 5-monooxygenase activation protein epsilon (YWHAE), transcript variant X2, mRNA	14-3-3 protein epsilon OS=Gallus gallus OX=9031 GN=YWHAE PE=1 SV=1	--	--	binding//protein binding//protein domain specific binding	--
CV2904_1_contig_46	PREDICTED: ATP synthase subunit beta, mitochondrial-like [Biomphalaria glabrata]	PREDICTED: Aplysia californica ATP synthase subunit beta, mitochondrial (LOC101855214), mRNA	ATP synthase subunit beta, mitochondrial OS=Hemicentrotus pulcherrimus OX=7650 PE=2 SV=1	ATP//ATP	purine ribonucleoside monophosphate metabolic process//nucleotide biosynthetic process//small molecule metabolic process//ribonucleoside monophosphate metabolic process//organic cyclic compound biosynthetic process//organic cyclic compound metabolic process//ribonucleoside triphosphate metabolic process//purine ribonucleoside triphosphate biosynthetic process//purine ribonucleoside triphosphate m…	heterocyclic compound binding//nucleotide binding//purine ribonucleoside triphosphate binding//hydrolase activity, acting on acid anhydrides, in phosphorus-containing anhydrides//carbohydrate derivative binding//hydrolase activity, acting on acid anhydrides//cation-transporting ATPase activity//active transmembrane transporter activity//P-P-bond-hydrolysis-driven transmembrane transporter activit…	proton-transporting ATP synthase complex, catalytic core F(1)//membrane//intracellular part//proton-transporting ATP synthase complex//membrane part//proton-transporting two-sector ATPase complex, catalytic domain//proton-transporting two-sector ATPase complex//cell part//cell//intracellular//protein-containing complex//membrane protein complex
CV2904_1_contig_4696	sialic acid binding lectin [Cepaea hortensis]	--	--	--	--	--	--
CV2904_1_contig_4712	epiphragmin [Cernuella virgata]	--	--	--	--	--	--
CV2904_1_contig_4713	epiphragmin [Cernuella virgata]	--	--	--	--	--	--
CV2904_1_contig_47306	PREDICTED: ceramide synthase 2-like [Aplysia californica]	--	Ceramide synthase 2 OS=Mus musculus OX=10090 GN=Cers2 PE=1 SV=1	--	--	--	--
CV2904_1_contig_47852	PREDICTED: uncharacterized protein LOC106011938 [Aplysia californica]	--	--	--	--	--	--
CV2904_1_contig_482	--	--	--	--	--	--	--
CV2904_1_contig_483	--	--	--	--	--	--	--
CV2904_1_contig_484	PREDICTED: uncharacterized protein LOC106071610 [Biomphalaria glabrata]	--	Protein PIF OS=Pinctada margaritifera OX=102329 PE=1 SV=1	Chitin	cellular process//nitrogen compound metabolic process//metabolic process//drug metabolic process//organonitrogen compound metabolic process//organic substance metabolic process//amino sugar metabolic process//carbohydrate derivative metabolic process//cellular metabolic process//macromolecule metabolic process//aminoglycan metabolic process//chitin metabolic process//glucosamine-containing compou…	drug binding//binding//carbohydrate derivative binding//chitin binding	extracellular region
CV2904_1_contig_4935	beta-tubulin, partial [Theromyzon tessulatum]	PREDICTED: Aplysia californica tubulin beta-4B chain (LOC101860262), mRNA	Tubulin beta chain (Fragment) OS=Haliotis discus OX=36094 PE=2 SV=1	--	cellular process//microtubule-based process	structural constituent of cytoskeleton//purine ribonucleoside triphosphate binding//binding//structural molecule activity//heterocyclic compound binding//nucleoside phosphate binding//nucleoside binding//anion binding//guanyl nucleotide binding//nucleotide binding//guanyl ribonucleotide binding//purine nucleoside binding//ribonucleoside binding//purine nucleotide binding//GTP binding//hydrolase a…	supramolecular fiber//polymeric cytoskeletal fiber//organelle//intracellular organelle//non-membrane-bounded organelle//intracellular part//microtubule//supramolecular complex//cytoskeletal part//microtubule cytoskeleton//intracellular//intracellular non-membrane-bounded organelle//cytoskeleton//cell part//cell//cytoplasm//intracellular organelle part//supramolecular polymer//organelle part
CV2904_1_contig_49504	PREDICTED: DNA ligase 3-like [Aplysia californica] >gi|524908142|ref|XP_005109177.1| PREDICTED: DNA ligase 3-like [Aplysia californica] >gi|871265129|ref|XP_012943925.1| PREDICTED: DNA ligase 3-like [Aplysia californica] >gi|871265135|ref|XP_012943926.1| PREDICTED: DNA ligase 3-like [Aplysia californica] >gi|871265138|ref|XP_012943927.1| PREDICTED: DNA ligase 3-like [Aplysia californica]	--	DNA ligase 3 OS=Mus musculus OX=10090 GN=Lig3 PE=1 SV=2	--	cellular biosynthetic process//cellular nitrogen compound metabolic process//cellular macromolecule biosynthetic process//organic cyclic compound biosynthetic process//organic cyclic compound metabolic process//cellular response to stimulus//DNA ligation//DNA replication//DNA repair//cellular process//cellular aromatic compound metabolic process//cellular response to DNA damage stimulus//heterocy…	purine ribonucleoside triphosphate binding//drug binding//DNA ligase (ATP) activity//ion binding//heterocyclic compound binding//anion binding//cation binding//nucleotide binding//metal ion binding//adenyl nucleotide binding//carbohydrate derivative binding//zinc ion binding//DNA binding//binding//nucleic acid binding//ligase activity, forming phosphoric ester bonds//nucleoside phosphate binding/…	--
CV2904_1_contig_4991	PREDICTED: tubulin beta-4B chain isoform X3 [Echinops telfairi]	Aplysia californica beta tubulin (LOC100533302), mRNA >gi|30088883|gb|AY256661.1| Aplysia californica beta tubulin mRNA, complete cds	Tubulin beta chain (Fragment) OS=Strongylocentrotus purpuratus OX=7668 PE=2 SV=1	--	cellular process//microtubule-based process	structural constituent of cytoskeleton//purine ribonucleoside triphosphate binding//binding//structural molecule activity//heterocyclic compound binding//nucleoside phosphate binding//nucleoside binding//anion binding//guanyl nucleotide binding//nucleotide binding//guanyl ribonucleotide binding//purine nucleoside binding//ribonucleoside binding//purine nucleotide binding//GTP binding//hydrolase a…	supramolecular fiber//polymeric cytoskeletal fiber//organelle//intracellular organelle//non-membrane-bounded organelle//intracellular part//microtubule//supramolecular complex//cytoskeletal part//microtubule cytoskeleton//intracellular//intracellular non-membrane-bounded organelle//cytoskeleton//cell part//cell//cytoplasm//intracellular organelle part//supramolecular polymer//organelle part
CV2904_1_contig_49949	PREDICTED: tektin-3-like isoform X1 [Biomphalaria glabrata]	--	Tektin-3 OS=Bos taurus OX=9913 GN=TEKT3 PE=2 SV=1	Tektin	--	--	--
CV2904_1_contig_50233	PREDICTED: cytosolic carboxypeptidase 1-like isoform X3 [Aplysia californica]	--	Cytosolic carboxypeptidase 1 OS=Gallus gallus OX=9031 GN=AGTPBP1 PE=3 SV=1	--	--	--	--
CV2904_1_contig_5068	PREDICTED: D-arabinono-1,4-lactone oxidase-like [Biomphalaria glabrata]	--	--	FAD	metabolic process//oxidation-reduction process	small molecule binding//catalytic activity//cofactor binding//binding//nucleotide binding//heterocyclic compound binding//oxidoreductase activity//anion binding//coenzyme binding//flavin adenine dinucleotide binding//oxidoreductase activity, acting on CH-OH group of donors//organic cyclic compound binding//ion binding//nucleoside phosphate binding	--
CV2904_1_contig_51316	collagen alpha-6(VI) chain [Alligator sinensis]	--	Collagen alpha-5(VI) chain OS=Homo sapiens OX=9606 GN=COL6A5 PE=1 SV=1	von	--	--	--
CV2904_1_contig_51349	uncharacterized protein LOC111121867 isoform X2 [Crassostrea virginica]	--	Trypsin I-P1 OS=Gallus gallus OX=9031 PE=2 SV=1	--	--	--	--
CV2904_1_contig_516	serine protease beta, partial [Biomphalaria glabrata]	--	Trypsin-1 OS=Astacus astacus OX=6715 PE=1 SV=1	--	--	catalytic activity//hydrolase activity	--
CV2904_1_contig_5229	PREDICTED: ependymin-related protein 1-like [Aplysia californica]	--	--	Ependymin	cell-substrate adhesion//biological adhesion//cell-matrix adhesion//cell adhesion	cation binding//ion binding//binding//metal ion binding//calcium ion binding	extracellular region
CV2904_1_contig_52318	putative myosin-10 (Myosin heavy chain, nonmuscle IIb) (Nonmuscle myosin heavy chain IIb) (NMMHC II-b) (NMMHC-IIB) (Cellular myosin heavy chain, type B) (Nonmuscle myosin heavy chain-B) (NMMHC-B) [Schistosoma mansoni] >gi|360044880|emb|CCD82428.1| putative myosin-10 (Myosin heavy chain, nonmuscle IIb) (Nonmuscle myosin heavy chain IIb) (NMMHC II-b) (NMMHC-IIB) (Cellular myosin heavy chain, type B…	--	Myosin-11 OS=Homo sapiens OX=9606 GN=MYH11 PE=1 SV=3	--	--	binding	--
CV2904_1_contig_52378	PREDICTED: alpha-enolase isoform X1 [Acinonyx jubatus]	Homo sapiens enolase 1 (ENO1), transcript variant 1, mRNA	Alpha-enolase OS=Homo sapiens OX=9606 GN=ENO1 PE=1 SV=2	--	organophosphate catabolic process//nucleotide catabolic process//purine ribonucleoside monophosphate metabolic process//nucleotide biosynthetic process//small molecule metabolic process//small molecule biosynthetic process//organic cyclic compound biosynthetic process//purine ribonucleoside monophosphate biosynthetic process//organic cyclic compound catabolic process//ribonucleoside triphosphate …	metal ion binding//binding//phosphopyruvate hydratase activity//carbon-oxygen lyase activity//hydro-lyase activity//cation binding//lyase activity//magnesium ion binding//ion binding//catalytic activity	catalytic complex//phosphopyruvate hydratase complex//cytosol//intracellular part//cytoplasmic part//cytosolic part//cytoplasm//protein-containing complex//cell part//cell//intracellular
CV2904_1_contig_52447	PREDICTED: programmed cell death 6-interacting protein-like [Biomphalaria glabrata]	--	Programmed cell death 6-interacting protein OS=Mus musculus OX=10090 GN=Pdcd6ip PE=1 SV=3	BRO1-like//ALIX	--	binding//protein binding	--
CV2904_1_contig_52448	PREDICTED: programmed cell death 6-interacting protein-like [Aplysia californica]	--	Programmed cell death 6-interacting protein OS=Mus musculus OX=10090 GN=Pdcd6ip PE=1 SV=3	BRO1-like//ALIX	--	binding//protein binding	--
CV2904_1_contig_52481	PREDICTED: uncharacterized protein LOC101846787 [Aplysia californica]	--	--	--	--	--	--
CV2904_1_contig_52521	--	--	--	--	--	--	--
CV2904_1_contig_52799	prosaposin isoform a preproprotein [Homo sapiens] >gi|134218|sp|P07602.2|SAP_HUMAN RecName: Full=Prosaposin; AltName: Full=Proactivator polypeptide; Contains: RecName: Full=Saposin-A; AltName: Full=Protein A; Contains: RecName: Full=Saposin-B-Val; Contains: RecName: Full=Saposin-B; AltName: Full=Cerebroside sulfate activator; Short=CSAct; AltName: Full=Dispersin; AltName: Full=Sphingolipid activa…	Homo sapiens prosaposin (PSAP), transcript variant 1, mRNA	Prosaposin OS=Homo sapiens OX=9606 GN=PSAP PE=1 SV=2	Saposin-like//Saposin//Saposin-like	regulation of phosphate metabolic process//regulation of metabolic process//negative regulation of response to stimulus//positive regulation of response to stimulus//regulation of response to stimulus//cell maturation//regulation of cellular response to drug//negative regulation of cellular response to drug//cellular component organization or biogenesis//cellular response to stimulus//development…	molecular function regulator//binding//lipid binding//enzyme regulator activity//lipid transporter activity//G protein-coupled receptor binding//transporter activity//protein binding//signaling receptor binding//carbohydrate binding//enzyme activator activity	endoplasmic reticulum//membrane-enclosed lumen//endoplasmic reticulum membrane//lysosomal lumen//vacuolar lumen//vacuolar membrane//vacuolar part//envelope//mitochondrial part//intracellular part//membrane part//extracellular region part//organelle part//intracellular organelle//clathrin-coated endocytic vesicle//endomembrane system//intracellular organelle part//vacuole//cytoplasmic part//lytic …
CV2904_1_contig_52820	PREDICTED: shootin-1-like isoform X2 [Aplysia californica]	--	Shootin-1 OS=Rattus norvegicus OX=10116 GN=Shtn1 PE=1 SV=1	--	--	--	--
CV2904_1_contig_53382	PREDICTED: uncharacterized protein LOC101861283, partial [Aplysia californica]	--	Alpha-tectorin OS=Mus musculus OX=10090 GN=Tecta PE=1 SV=2	--	--	--	--
CV2904_1_contig_53560	PREDICTED: intraflagellar transport protein 56-like [Aplysia californica]	PREDICTED: Aplysia californica intraflagellar transport protein 56-like (LOC101856615), mRNA	Intraflagellar transport protein 56 OS=Xenopus tropicalis OX=8364 GN=ttc26 PE=2 SV=1	--	--	--	--
CV2904_1_contig_5358	PREDICTED: uncharacterized protein LOC106065512 [Biomphalaria glabrata]	--	--	--	--	--	--
CV2904_1_contig_5366	PREDICTED: fructose-bisphosphate aldolase A [Myotis brandtii] >gi|521031556|gb|EPQ13342.1| Fructose-bisphosphate aldolase A [Myotis brandtii]	Homo sapiens aldolase A, fructose-bisphosphate, mRNA (cDNA clone MGC:17716 IMAGE:3869603), complete cds	Fructose-bisphosphate aldolase A OS=Homo sapiens OX=9606 GN=ALDOA PE=1 SV=2	--	organophosphate catabolic process//coenzyme metabolic process//phosphorylation//nucleotide catabolic process//purine ribonucleoside monophosphate metabolic process//cellular nitrogen compound metabolic process//nucleotide biosynthetic process//small molecule metabolic process//small molecule biosynthetic process//nucleoside monophosphate metabolic process//organic cyclic compound biosynthetic pro…	lyase activity//catalytic activity//carbon-carbon lyase activity//aldehyde-lyase activity//fructose-bisphosphate aldolase activity	--
CV2904_1_contig_541	Cysteine-rich, acidic integral membrane protein, partial [Manacus vitellinus]	--	--	--	--	--	--
CV2904_1_contig_547	PREDICTED: ependymin-related protein 1-like [Aplysia californica]	--	--	--	--	--	--
CV2904_1_contig_54951	PREDICTED: centrosomal protein of 135 kDa-like [Aplysia californica]	--	--	--	--	--	--
CV2904_1_contig_5532	hypothetical protein Tcan_01212, partial [Toxocara canis]	--	--	--	--	--	--
CV2904_1_contig_55521	myosin tail [Fasciola hepatica]	Schistosoma mansoni strain Puerto Rican paramyosin mRNA mRNA, paramyosin mRNA, complete cds	Paramyosin OS=Schistosoma japonicum OX=6182 PE=2 SV=2	Myosin	--	nucleoside-triphosphatase activity//catalytic activity//hydrolase activity, acting on acid anhydrides, in phosphorus-containing anhydrides//hydrolase activity//hydrolase activity, acting on acid anhydrides//pyrophosphatase activity//motor activity	cytoplasm//supramolecular fiber//actin cytoskeleton//myosin complex//myofibril//intracellular organelle//non-membrane-bounded organelle//protein-containing complex//intracellular part//organelle//cytoskeleton//supramolecular complex//myosin filament//intracellular non-membrane-bounded organelle//supramolecular polymer//cell part//cell//intracellular//intracellular organelle part//cytoplasmic part…
CV2904_1_contig_55547	PREDICTED: selenoprotein O-like [Aplysia californica]	PREDICTED: Nestor notabilis selenoprotein O (LOC104407677), mRNA	Selenoprotein O OS=Mus musculus OX=10090 GN=Selenoo PE=1 SV=4	Uncharacterized	--	--	--
CV2904_1_contig_55696	PREDICTED: tektin-3-like [Aplysia californica]	--	Tektin-3 OS=Bos taurus OX=9913 GN=TEKT3 PE=2 SV=1	--	--	--	--
CV2904_1_contig_56000	PREDICTED: histone H3-like [Sinocyclocheilus anshuiensis]	PREDICTED: Gorilla gorilla gorilla histone H4 (LOC101153414), transcript variant X2, mRNA	Histone H4 OS=Stylonychia lemnae OX=5949 PE=3 SV=2	--	regulation of primary metabolic process//regulation of metabolic process//anatomical structure homeostasis//chromatin remodeling at centromere//protein tetramerization//organic cyclic compound biosynthetic process//cellular component organization or biogenesis//protein-containing complex assembly//cellular response to stimulus//negative regulation of macromolecule metabolic process//double-strand…	heterocyclic compound binding//protein domain specific binding//histone binding//binding//nucleic acid binding//organic cyclic compound binding//protein dimerization activity//protein heterodimerization activity//protein binding//DNA binding	membrane-enclosed lumen//nuclear lumen//membrane//extracellular organelle//intracellular membrane-bounded organelle//intracellular non-membrane-bounded organelle//organelle lumen//nuclear part//intracellular part//chromosomal part//extracellular region part//organelle part//chromosome, telomeric region//non-membrane-bounded organelle//nucleosome//nuclear chromosome//membrane-bounded organelle//nu…
CV2904_1_contig_5627	--	--	--	--	--	--	--
CV2904_1_contig_56970	hypothetical protein BOX15_Mlig027932g4 [Macrostomum lignano] >gi|1236530500|gb|PAA54873.1| hypothetical protein BOX15_Mlig027932g3 [Macrostomum lignano] >gi|1236538979|gb|PAA62440.1| hypothetical protein BOX15_Mlig027932g1 [Macrostomum lignano]	Schistosoma rodhaini genome assembly S_rodhaini_Burundi ,scaffold SROB_scaffold0001929	Actin-2 OS=Schistosoma mansoni OX=6183 PE=2 SV=1	Actin	--	purine ribonucleoside triphosphate binding//drug binding//binding//heterocyclic compound binding//ion binding//nucleoside phosphate binding//purine nucleotide binding//ATP binding//nucleotide binding//small molecule binding//purine ribonucleotide binding//adenyl nucleotide binding//carbohydrate derivative binding//organic cyclic compound binding//adenyl ribonucleotide binding//anion binding//ribo…	intracellular organelle//non-membrane-bounded organelle//cell-substrate adherens junction//focal adhesion//cell junction//cell-substrate junction//cytoplasm//membrane//dense body//organelle//cytoskeleton//anchoring junction//adherens junction//plasma membrane//intracellular non-membrane-bounded organelle//cell part//cell//intracellular//cytoplasmic part//cell periphery//intracellular part
CV2904_1_contig_571	PREDICTED: 60S ribosomal protein L4 [Aplysia californica]	PREDICTED: Maylandia zebra ribosomal protein L4 (rpl4), mRNA	60S ribosomal protein L4-B OS=Xenopus laevis OX=8355 GN=rpl4-b PE=2 SV=2	--	primary metabolic process//cellular biosynthetic process//cellular nitrogen compound metabolic process//nitrogen compound metabolic process//cellular metabolic process//cellular macromolecule biosynthetic process//macromolecule metabolic process//organic substance biosynthetic process//cellular nitrogen compound biosynthetic process//cellular macromolecule metabolic process//peptide biosynthetic …	structural molecule activity//structural constituent of ribosome	large ribosomal subunit//cytosolic large ribosomal subunit//ribonucleoprotein complex//cytosolic ribosome//non-membrane-bounded organelle//organelle//cytoplasm//ribosomal subunit//protein-containing complex//ribosome//intracellular non-membrane-bounded organelle//cytosol//cell part//intracellular organelle//cell//intracellular//intracellular organelle part//cytoplasmic part//cytosolic part//intra…
CV2904_1_contig_5712	PREDICTED: bactericidal permeability-increasing protein-like [Aplysia californica]	--	Lipopolysaccharide-binding protein OS=Bos taurus OX=9913 GN=LBP PE=2 SV=1	--	--	--	--
CV2904_1_contig_5713	hypothetical protein LOTGIDRAFT_231708 [Lottia gigantea] >gi|556108252|gb|ESO96904.1| hypothetical protein LOTGIDRAFT_231708 [Lottia gigantea]	--	Lipopolysaccharide-binding protein OS=Bos taurus OX=9913 GN=LBP PE=2 SV=1	--	--	--	--
CV2904_1_contig_5714	PREDICTED: lipopolysaccharide-binding protein-like isoform X2 [Biomphalaria glabrata] >gi|908418707|ref|XP_013070672.1| PREDICTED: lipopolysaccharide-binding protein-like isoform X2 [Biomphalaria glabrata]	--	--	--	--	--	--
CV2904_1_contig_57425	PREDICTED: microtubule-associated tumor suppressor 1-like [Biomphalaria glabrata]	--	Microtubule-associated tumor suppressor candidate 2 OS=Homo sapiens OX=9606 GN=MTUS2 PE=1 SV=3	--	--	--	--
CV2904_1_contig_5758	PREDICTED: tubulin beta chain-like [Biomphalaria glabrata]	PREDICTED: Aplysia californica tubulin beta chain-like (LOC101845001), mRNA	Tubulin beta-4B chain OS=Mus musculus OX=10090 GN=Tubb4b PE=1 SV=1	--	--	--	--
CV2904_1_contig_5956	--	--	--	--	--	--	--
CV2904_1_contig_5970	PREDICTED: CD109 antigen-like [Aplysia californica]	--	CD109 antigen OS=Homo sapiens OX=9606 GN=CD109 PE=1 SV=2	Alpha-2-macroglobulin	--	endopeptidase regulator activity//molecular function regulator//endopeptidase inhibitor activity//peptidase inhibitor activity//enzyme regulator activity//peptidase regulator activity//enzyme inhibitor activity	--
CV2904_1_contig_62797	hemocyanin alphaD-subunit [Helix lucorum]	--	Hemocyanin, beta-C chain unit D (Fragment) OS=Helix pomatia OX=6536 PE=1 SV=2	Common	--	catalytic activity//oxidoreductase activity	--
CV2904_1_contig_62887	PREDICTED: uncharacterized protein LOC106073787 [Biomphalaria glabrata]	--	--	--	--	--	--
CV2904_1_contig_6310	glyceraldehyde-3-phosphate dehydrogenase-like [Aplysia californica] >gi|470012020|gb|AGI03862.1| glyceraldehyde 3-phosphate dehydrogenase [Aplysia californica]	Aplysia californica glyceraldehyde-3-phosphate dehydrogenase-like (LOC101846659), mRNA >gi|470012019|gb|KC417387.1| Aplysia californica glyceraldehyde 3-phosphate dehydrogenase mRNA, complete cds	Glyceraldehyde-3-phosphate dehydrogenase OS=Danio rerio OX=7955 GN=gapdh PE=2 SV=2	Glyceraldehyde//Glyceraldehyde	oxidation-reduction process//metabolic process//small molecule metabolic process	coenzyme binding//organic cyclic compound binding//oxidoreductase activity, acting on the aldehyde or oxo group of donors, NAD or NADP as acceptor//nucleotide binding//small molecule binding//catalytic activity//oxidoreductase activity, acting on the aldehyde or oxo group of donors//cofactor binding//binding//heterocyclic compound binding//nucleoside phosphate binding//oxidoreductase activity	--
CV2904_1_contig_6361	glutathione S-transferase mu class protein [Crassostrea ariakensis]	PREDICTED: Callithrix jacchus glutathione S-transferase Mu 5 pseudogene (LOC100895885), misc_RNA	Glutathione S-transferase Mu 3 OS=Macaca fuscata fuscata OX=9543 GN=GSTM3 PE=2 SV=3	Glutathione//Glutathione//Glutathione	--	binding//protein binding	--
CV2904_1_contig_6362	glutathione S-transferase mu class protein [Crassostrea ariakensis]	--	Glutathione S-transferase Mu 3 OS=Macaca fuscata fuscata OX=9543 GN=GSTM3 PE=2 SV=3	Glutathione//Glutathione	--	--	--
CV2904_1_contig_6384	PREDICTED: nucleoside-diphosphatase mig-23-like [Aplysia californica]	--	Ectonucleoside triphosphate diphosphohydrolase 3 OS=Homo sapiens OX=9606 GN=ENTPD3 PE=1 SV=2	GDA1/CD39	--	catalytic activity//hydrolase activity	--
CV2904_1_contig_63854	PREDICTED: radial spoke head protein 9 homolog [Aplysia californica]	--	Radial spoke head protein 9 homolog OS=Bos taurus OX=9913 GN=RSPH9 PE=2 SV=1	Radial	--	--	--
CV2904_1_contig_63910	PREDICTED: filaggrin-like, partial [Aplysia californica]	--	--	--	--	--	--
CV2904_1_contig_63940	PREDICTED: uncharacterized protein LOC101861283, partial [Aplysia californica]	--	--	Calcium-binding	--	cation binding//ion binding//metal ion binding//binding//calcium ion binding	--
CV2904_1_contig_6414	PREDICTED: uncharacterized protein LOC106068784 [Biomphalaria glabrata]	--	A disintegrin and metalloproteinase with thrombospondin motifs 1 OS=Rattus norvegicus OX=10116 GN=Adamts1 PE=2 SV=1	Reprolysin//Metallo-peptidase//Metallo-peptidase	nitrogen compound metabolic process//metabolic process//primary metabolic process//organonitrogen compound metabolic process//protein metabolic process//macromolecule metabolic process//organic substance metabolic process//proteolysis	hydrolase activity//endopeptidase activity//metalloendopeptidase activity//catalytic activity, acting on a protein//catalytic activity//peptidase activity//metallopeptidase activity//peptidase activity, acting on L-amino acid peptides	--
CV2904_1_contig_64394	PREDICTED: uncharacterized protein LOC106059962 [Biomphalaria glabrata]	--	--	--	--	--	--
CV2904_1_contig_6467	PREDICTED: superoxide dismutase [Cu-Zn]-like [Aplysia californica]	--	Superoxide dismutase [Cu-Zn] OS=Cryptococcus gattii OX=552467 GN=SOD1 PE=2 SV=3	--	--	--	--
CV2904_1_contig_64719	PREDICTED: uncharacterized protein LOC106058994 isoform X4 [Biomphalaria glabrata]	--	--	--	--	--	--
CV2904_1_contig_6562	PREDICTED: uncharacterized protein LOC101850490 [Aplysia californica]	--	Metabotropic glutamate receptor 3 OS=Pongo abelii OX=9601 GN=GRM3 PE=2 SV=1	Receptor//7//Periplasmic	cellular process//regulation of cellular process//signaling//signal transduction//cell communication//regulation of biological process//cellular response to stimulus//response to stimulus//biological regulation//G protein-coupled receptor signaling pathway	signaling receptor activity//G protein-coupled receptor activity//molecular transducer activity//transmembrane signaling receptor activity	intrinsic component of membrane//membrane//membrane part//integral component of membrane
CV2904_1_contig_6592	PREDICTED: uncharacterized protein LOC101847743 [Aplysia californica]	--	Protocadherin Fat 4 OS=Mus musculus OX=10090 GN=Fat4 PE=1 SV=2	--	--	--	--
CV2904_1_contig_6596	PREDICTED: peroxiredoxin-2-like [Aplysia californica]	Macropus eugenii peroxiredoxin 1 (PRDX1) mRNA, complete cds	Peroxiredoxin-2 OS=Macaca fascicularis OX=9541 GN=PRDX2 PE=2 SV=3	AhpC/TSA//C-terminal//Redoxin	cellular response to chemical stimulus//cellular process//cellular detoxification//metabolic process//detoxification//response to chemical//oxidation-reduction process//cellular response to stimulus//response to stimulus//response to toxic substance//cellular oxidant detoxification//cellular response to toxic substance	antioxidant activity//catalytic activity//oxidoreductase activity//peroxiredoxin activity//oxidoreductase activity, acting on peroxide as acceptor	--
CV2904_1_contig_66973	PREDICTED: REST corepressor 3-like isoform X2 [Aplysia californica]	--	REST corepressor 3 OS=Homo sapiens OX=9606 GN=RCOR3 PE=1 SV=2	Myb-like	--	--	--
CV2904_1_contig_68824	PREDICTED: coiled-coil domain-containing protein 102A-like isoform X4 [Biomphalaria glabrata]	--	Coiled-coil domain-containing protein 102A OS=Danio rerio OX=7955 GN=ccdc102a PE=2 SV=1	Myosin	--	hydrolase activity//nucleoside-triphosphatase activity//catalytic activity//hydrolase activity, acting on acid anhydrides, in phosphorus-containing anhydrides//hydrolase activity, acting on acid anhydrides//pyrophosphatase activity//motor activity	myosin complex//actin cytoskeleton//intracellular organelle//non-membrane-bounded organelle//organelle//cytoskeleton//protein-containing complex//intracellular non-membrane-bounded organelle//cell part//cell//intracellular//intracellular organelle part//cytoskeletal part//intracellular part//organelle part
CV2904_1_contig_69216	PREDICTED: spermatogenesis associated 6-like protein isoform X1 [Biomphalaria glabrata] >gi|908403377|ref|XP_013078784.1| PREDICTED: spermatogenesis associated 6-like protein isoform X1 [Biomphalaria glabrata]	--	Spermatogenesis associated 6-like protein OS=Rattus norvegicus OX=10116 GN=Spata6l PE=1 SV=1	Spermatogenesis-assoc	--	--	--
CV2904_1_contig_704	RecName: Full=Non-neuronal cytoplasmic intermediate filament protein B; Short=IFB	Biomphalaria glabrata retrograde protein of 51 kDa (LOC106060500), mRNA >gi|71726728|gb|DQ117976.1| Biomphalaria glabrata intermediate filament protein mRNA, complete cds	Non-neuronal cytoplasmic intermediate filament protein B OS=Helix pomatia OX=6536 PE=1 SV=1	--	--	structural molecule activity	cytoplasm//supramolecular fiber//polymeric cytoskeletal fiber//intracellular organelle//intermediate filament//intracellular//organelle//cytoskeleton//supramolecular complex//intermediate filament cytoskeleton//non-membrane-bounded organelle//intracellular non-membrane-bounded organelle//cell part//cell//intracellular organelle part//supramolecular polymer//cytoskeletal part//intracellular part//…
CV2904_1_contig_7085	PREDICTED: CD109 antigen-like [Aplysia californica]	--	CD109 antigen OS=Homo sapiens OX=9606 GN=CD109 PE=1 SV=2	--	--	--	--
CV2904_1_contig_7132	PREDICTED: CD109 antigen-like [Aplysia californica]	--	CD109 antigen OS=Homo sapiens OX=9606 GN=CD109 PE=1 SV=2	--	--	--	--
CV2904_1_contig_71452	--	--	--	--	--	--	--
CV2904_1_contig_71453	--	--	--	--	--	--	--
CV2904_1_contig_72768	--	--	--	--	--	--	--
CV2904_1_contig_73188	PREDICTED: dynein heavy chain 2, axonemal-like [Aplysia californica]	--	Dynein heavy chain 2, axonemal OS=Homo sapiens OX=9606 GN=DNAH2 PE=2 SV=3	Dynein//Dynein	--	--	--
CV2904_1_contig_73465	PREDICTED: mitogen-activated protein kinase kinase kinase 2-like [Biomphalaria glabrata]	--	Mitogen-activated protein kinase kinase kinase 3 OS=Homo sapiens OX=9606 GN=MAP3K3 PE=1 SV=2	PB1//Protein//Protein	phosphorylation//nitrogen compound metabolic process//cellular protein metabolic process//cellular macromolecule metabolic process//organic substance metabolic process//protein phosphorylation//cellular process//cellular protein modification process//macromolecule modification//protein modification process//metabolic process//primary metabolic process//organonitrogen compound metabolic process//p…	purine ribonucleoside triphosphate binding//drug binding//binding//nucleotide binding//heterocyclic compound binding//nucleoside phosphate binding//anion binding//ion binding//transferase activity//protein kinase activity//purine nucleotide binding//ATP binding//kinase activity//catalytic activity, acting on a protein//small molecule binding//catalytic activity//adenyl nucleotide binding//transfe…	--
CV2904_1_contig_73900	PREDICTED: RNA exonuclease 4-like [Aplysia californica] >gi|871214124|ref|XP_012934623.1| PREDICTED: RNA exonuclease 4-like [Aplysia californica]	--	RNA exonuclease 4 OS=Homo sapiens OX=9606 GN=REXO4 PE=1 SV=2	Exonuclease	--	--	--
CV2904_1_contig_7425	thioester-containing protein [Euphaedusa tau]	--	CD109 antigen OS=Homo sapiens OX=9606 GN=CD109 PE=1 SV=2	Alpha-2-macroglobulin//A-macroglobulin//A-macroglobulin//MG2//Alpha-2-macroglobulin//Macroglobulin	--	enzyme regulator activity//peptidase regulator activity//peptidase inhibitor activity//endopeptidase inhibitor activity//enzyme inhibitor activity//molecular function regulator//endopeptidase regulator activity	extracellular space//extracellular region part//extracellular region
CV2904_1_contig_75203	PREDICTED: putative uncharacterized protein DDB_G0271606 [Biomphalaria glabrata]	--	--	--	--	--	--
CV2904_1_contig_7598	PREDICTED: collagen alpha-1(I) chain-like [Aplysia californica]	--	--	--	--	--	--
CV2904_1_contig_75997	serine/arginine-rich splicing factor 2 [Clonorchis sinensis]	--	Serine/arginine-rich splicing factor 2 OS=Bos taurus OX=9913 GN=SRSF2 PE=2 SV=3	--	--	small molecule binding//binding//nucleic acid binding//organic cyclic compound binding//heterocyclic compound binding//nucleoside phosphate binding//nucleotide binding	--
CV2904_1_contig_76404	--	--	--	--	--	--	--
CV2904_1_contig_7648	PREDICTED: CD109 antigen-like [Aplysia californica]	--	--	--	--	--	--
CV2904_1_contig_7649	PREDICTED: CD109 antigen-like [Aplysia californica]	--	--	--	--	--	--
CV2904_1_contig_7731	PREDICTED: mucin-like protein isoform X1 [Biomphalaria glabrata]	--	Bone morphogenetic protein 1 OS=Mus musculus OX=10090 GN=Bmp1 PE=1 SV=2	Calcium-binding//CUB//MSP1	--	cation binding//ion binding//metal ion binding//binding//calcium ion binding	--
CV2904_1_contig_78843	--	--	--	--	--	--	--
CV2904_1_contig_80266	PREDICTED: actin, cytoplasmic 1 isoform X1 [Acinonyx jubatus]	Homo sapiens actin beta (ACTB), mRNA	Actin, cytoplasmic 2 OS=Pelophylax lessonae OX=45623 GN=actg1 PE=2 SV=1	Actin	--	purine ribonucleoside triphosphate binding//drug binding//small molecule binding//binding//nucleotide binding//heterocyclic compound binding//nucleoside phosphate binding//anion binding//adenyl nucleotide binding//carbohydrate derivative binding//organic cyclic compound binding//ion binding//adenyl ribonucleotide binding//ribonucleotide binding//purine ribonucleotide binding//purine nucleotide bi…	--
CV2904_1_contig_807	PREDICTED: inter-alpha-trypsin inhibitor heavy chain H2-like [Biomphalaria glabrata]	--	Inter-alpha-trypsin inhibitor heavy chain H3 OS=Oryctolagus cuniculus OX=9986 GN=ITIH3 PE=2 SV=1	--	--	--	--
CV2904_1_contig_808	PREDICTED: inter-alpha-trypsin inhibitor heavy chain H2-like [Biomphalaria glabrata]	--	Inter-alpha-trypsin inhibitor heavy chain H3 OS=Oryctolagus cuniculus OX=9986 GN=ITIH3 PE=2 SV=1	--	--	--	--
CV2904_1_contig_80969	--	--	--	--	--	--	--
CV2904_1_contig_8122	PREDICTED: mucin-like protein isoform X1 [Biomphalaria glabrata]	--	Tolloid-like protein 2 OS=Xenopus laevis OX=8355 GN=tll2 PE=2 SV=1	--	--	--	--
CV2904_1_contig_8123	PREDICTED: mucin-like protein [Biomphalaria glabrata]	--	Mucin-like protein (Fragment) OS=Acropora millepora OX=45264 PE=1 SV=1	--	--	--	--
CV2904_1_contig_81780	PREDICTED: FK506-binding protein 15-like [Aplysia californica]	--	--	--	--	--	--
CV2904_1_contig_8264	PREDICTED: uncharacterized protein LOC101847743 [Aplysia californica]	--	Cadherin-99C OS=Drosophila melanogaster OX=7227 GN=Cad99C PE=1 SV=2	--	--	--	--
CV2904_1_contig_8265	PREDICTED: uncharacterized protein LOC101847743 [Aplysia californica]	--	Cadherin-99C OS=Drosophila melanogaster OX=7227 GN=Cad99C PE=1 SV=2	--	--	--	--
CV2904_1_contig_82821	PREDICTED: LOW QUALITY PROTEIN: ATP synthase subunit beta, mitochondrial [Callithrix jacchus]	Human ORFeome Gateway entry vector pENTR223-ATP5B, complete sequence	ATP synthase subunit beta, mitochondrial OS=Homo sapiens OX=9606 GN=ATP5F1B PE=1 SV=3	--	purine ribonucleoside monophosphate metabolic process//negative regulation of cell adhesion//ossification//small molecule metabolic process//cellular localization//ribonucleoside monophosphate metabolic process//inorganic ion homeostasis//organic cyclic compound biosynthetic process//organic cyclic compound metabolic process//cellular developmental process//mitochondrial transmembrane transport//…	nucleotide binding//proton-transporting ATPase activity, rotational mechanism//hydrolase activity, acting on acid anhydrides, in phosphorus-containing anhydrides//carbohydrate derivative binding//hydrolase activity, acting on acid anhydrides//cation-transporting ATPase activity//P-P-bond-hydrolysis-driven transmembrane transporter activity//binding//ATPase activity//nucleoside phosphate binding//…	membrane-enclosed lumen//envelope//nucleoid//proton-transporting ATP synthase complex, catalytic core F(1)//vesicle//proton-transporting ATP synthase, catalytic core//myelin sheath//membrane//organelle envelope//mitochondrial membrane//extracellular organelle//intracellular membrane-bounded organelle//organelle lumen//mitochondrial part//organelle part//intracellular organelle//non-membrane-bound…
CV2904_1_contig_8306	PREDICTED: unconventional myosin-VI-like [Aplysia californica]	PREDICTED: Biomphalaria glabrata unconventional myosin-VI-like (LOC106058702), transcript variant X3, mRNA	Unconventional myosin-VI OS=Homo sapiens OX=9606 GN=MYO6 PE=1 SV=4	Myosin//Myosin	--	purine ribonucleoside triphosphate binding//heterocyclic compound binding//drug binding//binding//nucleotide binding//nucleoside phosphate binding//ion binding//actin binding//purine nucleotide binding//motor activity//ATP binding//hydrolase activity//nucleoside-triphosphatase activity//small molecule binding//catalytic activity//hydrolase activity, acting on acid anhydrides, in phosphorus-contai…	actin cytoskeleton//intracellular organelle//non-membrane-bounded organelle//intracellular part//organelle//cytoskeleton//myosin complex//cytoskeletal part//protein-containing complex//intracellular non-membrane-bounded organelle//cell part//cell//intracellular//intracellular organelle part//organelle part
CV2904_1_contig_8335	PREDICTED: uncharacterized protein LOC101847743 [Aplysia californica]	Fargesia denudata chloroplast, complete genome	Cadherin EGF LAG seven-pass G-type receptor 2 OS=Mus musculus OX=10090 GN=Celsr2 PE=1 SV=2	Cadherin	homophilic cell adhesion via plasma membrane adhesion molecules//cell-cell adhesion//biological adhesion//cell adhesion//cell-cell adhesion via plasma-membrane adhesion molecules	cation binding//ion binding//binding//metal ion binding//calcium ion binding	membrane
CV2904_1_contig_834	hypothetical protein LOTGIDRAFT_237425 [Lottia gigantea] >gi|556115673|gb|ESP04325.1| hypothetical protein LOTGIDRAFT_237425 [Lottia gigantea]	--	Probable endo-1,3(4)-beta-glucanase ARB_01444 OS=Arthroderma benhamiae (strain ATCC MYA-4681 / CBS 112371) OX=663331 GN=ARB_01444 PE=1 SV=1	Glycosyl//Glycosyl	--	--	--
CV2904_1_contig_84911	Tubulin beta chain, partial [Schistosoma haematobium] >gi|685968454|gb|KGB42037.1| Tubulin beta chain, partial [Schistosoma haematobium]	Schistosoma haematobium Tubulin beta chain mRNA	Tubulin beta-4B chain OS=Bos taurus OX=9913 GN=TUBB4B PE=2 SV=1	Tubulin//Tubulin/FtsZ	cellular process//microtubule-based process	structural constituent of cytoskeleton//purine ribonucleoside triphosphate binding//binding//structural molecule activity//heterocyclic compound binding//nucleoside phosphate binding//nucleoside binding//anion binding//guanyl nucleotide binding//nucleotide binding//guanyl ribonucleotide binding//purine nucleoside binding//ribonucleoside binding//purine nucleotide binding//GTP binding//hydrolase a…	supramolecular fiber//polymeric cytoskeletal fiber//organelle//intracellular organelle//non-membrane-bounded organelle//intracellular part//microtubule//supramolecular complex//cytoskeletal part//microtubule cytoskeleton//intracellular//intracellular non-membrane-bounded organelle//cytoskeleton//cell part//cell//cytoplasm//intracellular organelle part//supramolecular polymer//organelle part
CV2904_1_contig_8558	PREDICTED: glyceraldehyde-3-phosphate dehydrogenase-like isoform X1 [Gorilla gorilla gorilla] >gi|1099237024|ref|XP_018878733.1| PREDICTED: glyceraldehyde-3-phosphate dehydrogenase-like isoform X2 [Gorilla gorilla gorilla]	Homo sapiens glyceraldehyde-3-phosphate dehydrogenase (GAPDH), transcript variant 1, mRNA	Glyceraldehyde-3-phosphate dehydrogenase OS=Pongo abelii OX=9601 GN=GAPDH PE=2 SV=3	--	organophosphate catabolic process//regulation of metabolic process//nucleotide catabolic process//purine ribonucleoside monophosphate metabolic process//nucleotide biosynthetic process//small molecule metabolic process//small molecule biosynthetic process//organic cyclic compound biosynthetic process//cellular component organization or biogenesis//organic cyclic compound catabolic process//cellul…	heterocyclic compound binding//oxidoreductase activity, acting on the aldehyde or oxo group of donors, NAD or NADP as acceptor//nucleotide binding//binding//nucleoside phosphate binding//catalytic activity//organic cyclic compound binding//identical protein binding//peptidyl-cysteine S-nitrosylase activity//cofactor binding//cytoskeletal protein binding//catalytic activity, acting on a protein//s…	envelope//nuclear part//extracellular region part//organelle part//intracellular organelle//non-membrane-bounded organelle//membrane-bounded organelle//cytoskeleton//endomembrane system//vesicle//intracellular organelle part//cytoplasmic part//cell//cytoplasm//nucleus//nuclear envelope//cell part//cell periphery//extracellular space//extracellular exosome//membrane//nuclear membrane//organelle en…
CV2904_1_contig_86641	PREDICTED: protein retinal degeneration B-like [Aplysia californica]	PREDICTED: Crassostrea gigas protein retinal degeneration B (LOC105321511), transcript variant X7, mRNA	Protein retinal degeneration B OS=Drosophila melanogaster OX=7227 GN=rdgB PE=1 SV=2	Phosphatidylinositol	lipid transport//phospholipid transport//transport//organic anion transport//anion transport//establishment of localization//lipid localization//localization//organic substance transport//organophosphate ester transport//macromolecule localization//ion transport	lipid transporter activity//transporter activity//phospholipid transporter activity	cell part//cell//intracellular
CV2904_1_contig_8666	--	--	--	--	--	--	--
CV2904_1_contig_8667	PREDICTED: uncharacterized protein LOC106057639 isoform X2 [Biomphalaria glabrata]	--	--	Protein	--	--	--
CV2904_1_contig_8668	PREDICTED: uncharacterized protein LOC106057639 isoform X2 [Biomphalaria glabrata]	--	--	Protein	--	--	--
CV2904_1_contig_8719	PREDICTED: uncharacterized protein LOC106058994 isoform X5 [Biomphalaria glabrata]	--	--	von	--	--	--
CV2904_1_contig_87616	PREDICTED: claspin-like isoform X1 [Biomphalaria glabrata]	--	Claspin OS=Xenopus laevis OX=8355 GN=clspn PE=1 SV=2	--	--	--	--
CV2904_1_contig_8764	PREDICTED: 26S proteasome non-ATPase regulatory subunit 3-like [Biomphalaria glabrata]	PREDICTED: Crassostrea gigas 26S proteasome non-ATPase regulatory subunit 3-like (LOC105322349), mRNA	26S proteasome non-ATPase regulatory subunit 3 OS=Mus musculus OX=10090 GN=Psmd3 PE=1 SV=3	--	biological regulation	--	--
CV2904_1_contig_88	PREDICTED: glyceraldehyde-3-phosphate dehydrogenase-like [Biomphalaria glabrata]	Retropluma denticulata voucher ZRC2009.751 glyceraldehyde 3-phosphate dehydrogenase (GAPDH) gene, partial cds	Glyceraldehyde-3-phosphate dehydrogenase 2 OS=Mucor circinelloides f. lusitanicus OX=29924 GN=GPD2 PE=3 SV=1	Glyceraldehyde	organophosphate catabolic process//nucleotide catabolic process//purine ribonucleoside monophosphate metabolic process//nucleotide biosynthetic process//small molecule metabolic process//small molecule biosynthetic process//organic cyclic compound biosynthetic process//purine ribonucleoside monophosphate biosynthetic process//organic cyclic compound catabolic process//ribonucleoside triphosphate …	NAD binding//heterocyclic compound binding//glyceraldehyde-3-phosphate dehydrogenase (NAD+) (phosphorylating) activity//oxidoreductase activity, acting on the aldehyde or oxo group of donors, NAD or NADP as acceptor//nucleotide binding//binding//nucleoside phosphate binding//organic cyclic compound binding//glyceraldehyde-3-phosphate dehydrogenase (NAD(P)+) (phosphorylating) activity//oxidoreduct…	--
CV2904_1_contig_88206	PREDICTED: asparagine-rich protein-like [Aplysia californica]	--	--	--	--	--	--
CV2904_1_contig_888	hemocyanin alphaN-subunit, partial [Helix lucorum]	Helix lucorum hemocyanin alphaN-subunit mRNA, partial cds	Hemocyanin G-type, units Oda to Odg OS=Enteroctopus dofleini OX=267067 GN=ODHCY PE=1 SV=1	--	--	--	--
CV2904_1_contig_9064	--	--	--	Serpin	--	--	--
CV2904_1_contig_9127	PREDICTED: uncharacterized protein LOC106056935 [Biomphalaria glabrata]	--	--	--	--	--	--
CV2904_1_contig_91331	PREDICTED: calcyphosin-like protein isoform X2 [Biomphalaria glabrata]	--	Calcyphosin-like protein OS=Homo sapiens OX=9606 GN=CAPSL PE=2 SV=4	EF-hand//EF//EF-hand//EF//EF-hand	--	cation binding//ion binding//metal ion binding//binding//calcium ion binding	--
CV2904_1_contig_91390	Histone H4 [Stylophora pistillata]	Monacha cantiana voucher NHM109000/AL/00524/2112 histone H4 gene, partial cds >gi|570349087|gb|KF597004.1| Monacha cantiana voucher NHM109000/AL/00523/2113 histone H4 gene, partial cds	Histone H4 OS=Pongo abelii OX=9601 PE=3 SV=1	Centromere//TATA	primary metabolic process//RNA biosynthetic process//metabolic process//nucleobase-containing compound metabolic process//cellular process//cellular aromatic compound metabolic process//nucleic acid metabolic process//cellular biosynthetic process//cellular nitrogen compound metabolic process//nitrogen compound metabolic process//cellular macromolecule biosynthetic process//nucleobase-containing …	--	--
CV2904_1_contig_91713	--	--	--	--	--	--	--
CV2904_1_contig_9195	PREDICTED: peroxisomal multifunctional enzyme type 2-like [Aplysia californica]	PREDICTED: Chrysemys picta bellii hydroxysteroid 17-beta dehydrogenase 4 (HSD17B4), transcript variant X1, mRNA	Peroxisomal multifunctional enzyme type 2 OS=Rattus norvegicus OX=10116 GN=Hsd17b4 PE=1 SV=3	--	--	--	--
CV2904_1_contig_9208	PREDICTED: protein phosphatase 1 regulatory subunit 21-like [Aplysia californica]	--	Protein phosphatase 1 regulatory subunit 21 OS=Gallus gallus OX=9031 GN=PPP1R21 PE=2 SV=1	--	--	--	--
CV2904_1_contig_92326	--	--	--	--	--	--	--
CV2904_1_contig_9337	PREDICTED: CD109 antigen-like [Aplysia californica]	--	CD109 antigen OS=Homo sapiens OX=9606 GN=CD109 PE=1 SV=2	A-macroglobulin//A-macroglobulin	--	--	extracellular region//extracellular space//extracellular region part
CV2904_1_contig_9338	PREDICTED: CD109 antigen-like [Aplysia californica]	--	CD109 antigen OS=Homo sapiens OX=9606 GN=CD109 PE=1 SV=2	--	--	--	--
CV2904_1_contig_93579	PREDICTED: regulator of G-protein signaling 12-like isoform X3 [Biomphalaria glabrata]	--	--	--	--	--	--
CV2904_1_contig_93654	PREDICTED: apoptosis regulator BAX-like [Aplysia californica]	--	Apoptosis regulator BAX OS=Bos taurus OX=9913 GN=BAX PE=2 SV=1	Apoptosis	cellular process//apoptotic process//regulation of cellular process//programmed cell death//regulation of programmed cell death//biological regulation//cell death//regulation of cell death//regulation of apoptotic process//regulation of biological process	--	--
CV2904_1_contig_9384	PREDICTED: kelch-like protein 20 [Aplysia californica]	PREDICTED: Aplysia californica kelch-like protein 20 (LOC101853505), mRNA	Kelch-like protein 20 OS=Homo sapiens OX=9606 GN=KLHL20 PE=1 SV=4	Kelch//Kelch//Galactose//BTB//Kelch//BTB/POZ//Galactose	--	binding//protein binding	--
CV2904_1_contig_94961	PREDICTED: uncharacterized protein LOC101847743 [Aplysia californica]	--	Cadherin EGF LAG seven-pass G-type receptor 1 OS=Homo sapiens OX=9606 GN=CELSR1 PE=1 SV=1	Cadherin//Bacterial//Cadherin-like	homophilic cell adhesion via plasma membrane adhesion molecules//cell-cell adhesion//biological adhesion//cell adhesion//cell-cell adhesion via plasma-membrane adhesion molecules	cation binding//ion binding//binding//metal ion binding//calcium ion binding	membrane
CV2904_1_contig_9521	PREDICTED: regulator of nonsense transcripts 3B-like isoform X1 [Aplysia californica]	--	Regulator of nonsense transcripts 3A OS=Homo sapiens OX=9606 GN=UPF3A PE=1 SV=1	Smg-4/UPF3	--	--	--
CV2904_1_contig_965	PREDICTED: leukocyte elastase inhibitor-like [Biomphalaria glabrata] >gi|908444383|ref|XP_013080133.1| PREDICTED: leukocyte elastase inhibitor-like [Biomphalaria glabrata]	--	Serpin A12 OS=Mus musculus OX=10090 GN=Serpina12 PE=1 SV=2	--	--	--	--
CV2904_1_contig_9657	PREDICTED: nesprin-1-like [Aplysia californica]	Heligmosomoides polygyrus genome assembly H_bakeri_Edinburgh ,scaffold HPBE_scaffold0015151	Nesprin-1 OS=Homo sapiens OX=9606 GN=SYNE1 PE=1 SV=4	Spectrin//Nuclear	--	binding//protein binding	membrane part//integral component of membrane//membrane//intrinsic component of membrane
CV2904_1_contig_96875	--	Pseudomonas sp. DRA525 genome	Alginate biosynthesis sensor protein KinB OS=Pseudomonas aeruginosa OX=287 GN=kinB PE=1 SV=1	--	--	--	--
CV2904_1_contig_98188	PREDICTED: histone H4-like, partial [Sinocyclocheilus anshuiensis]	Strongyloides ratti genome assembly S_ratti_ED321, chromosome : 2	Histone H4 OS=Sterkiella nova OX=200597 PE=3 SV=2	Centromere//TATA	regulation of primary metabolic process//regulation of metabolic process//anatomical structure homeostasis//chromatin remodeling at centromere//protein tetramerization//organic cyclic compound biosynthetic process//cellular component organization or biogenesis//protein-containing complex assembly//cellular response to stimulus//negative regulation of macromolecule metabolic process//double-strand…	heterocyclic compound binding//protein domain specific binding//histone binding//binding//nucleic acid binding//organic cyclic compound binding//protein dimerization activity//protein heterodimerization activity//protein binding//DNA binding	membrane-enclosed lumen//nuclear lumen//membrane//extracellular organelle//intracellular membrane-bounded organelle//intracellular non-membrane-bounded organelle//organelle lumen//nuclear part//intracellular part//chromosomal part//extracellular region part//organelle part//chromosome, telomeric region//non-membrane-bounded organelle//nucleosome//nuclear chromosome//membrane-bounded organelle//nu…
CV2904_1_contig_986	PREDICTED: tubulin alpha-3 chain [Gekko japonicus]	PREDICTED: Lepisosteus oculatus tubulin alpha-1C chain (LOC102687274), mRNA	Tubulin alpha-3 chain OS=Rattus norvegicus OX=10116 GN=Tuba3a PE=2 SV=1	--	cellular process//microtubule-based process	structural constituent of cytoskeleton//purine ribonucleoside triphosphate binding//binding//structural molecule activity//heterocyclic compound binding//nucleoside phosphate binding//nucleoside binding//anion binding//guanyl nucleotide binding//nucleotide binding//guanyl ribonucleotide binding//purine nucleoside binding//ribonucleoside binding//purine nucleotide binding//GTP binding//hydrolase a…	supramolecular fiber//polymeric cytoskeletal fiber//organelle//intracellular organelle//non-membrane-bounded organelle//intracellular part//microtubule//supramolecular complex//cytoskeletal part//microtubule cytoskeleton//intracellular non-membrane-bounded organelle//cytoskeleton//cell part//cell//intracellular//intracellular organelle part//supramolecular polymer//organelle part
CV2904_1_contig_9912	PREDICTED: metabotropic glutamate receptor 2-like isoform X2 [Aplysia californica]	--	Metabotropic glutamate receptor 7 OS=Mus musculus OX=10090 GN=Grm7 PE=1 SV=1	--	--	--	--

## Sheet:  Nonreproductive Mucus Proteins
Gene ID	NR Description	NR Description	NT Description	Swissprot Description	PFAM description	BP Description	MF Description	CC Description
CV2904_1_contig_10145	PREDICTED: collagen alpha-1(XII) chain-like [Biomphalaria glabrata]
CV2904_1_contig_10334	hypothetical protein LOTGIDRAFT_209029 [Lottia gigantea] >gi|556109210|gb|ESO97862.1| hypothetical protein LOTGIDRAFT_209029 [Lottia gigantea]
CV2904_1_contig_10551	sialic acid binding lectin [Helix pomatia]
CV2904_1_contig_10552	sialic acid binding lectin [Helix pomatia]
CV2904_1_contig_10553	--
CV2904_1_contig_107344	14-3-3 protein sigma [Homo sapiens] >gi|114554944|ref|XP_001145451.1| 14-3-3 protein sigma [Pan troglodytes] >gi|332245120|ref|XP_003271711.1| PREDICTED: 14-3-3 protein sigma isoform X2 [Nomascus leucogenys] >gi|397476161|ref|XP_003809478.1| 14-3-3 protein sigma [Pan paniscus] >gi|426328514|ref|XP_004025297.1| PREDICTED: 14-3-3 protein sigma [Gorilla gorilla gorilla] >gi|398953|sp|P31947.1|1433S_…
CV2904_1_contig_10850	endo-1,4-beta-mannanase 2, partial [Biomphalaria glabrata]
CV2904_1_contig_11130	PREDICTED: sushi domain-containing protein 2-like [Biomphalaria glabrata]
CV2904_1_contig_11131	PREDICTED: sushi domain-containing protein 2-like [Biomphalaria glabrata]
CV2904_1_contig_11589	PREDICTED: chondroitin sulfate synthase 1-like [Aplysia californica]
CV2904_1_contig_116331	PREDICTED: histone H2A.V [Acinonyx jubatus]
CV2904_1_contig_1183	RecName: Full=Actin, cytoplasmic; Contains: RecName: Full=Actin, cytoplasmic, intermediate form; Flags: Precursor >gi|14575747|gb|AAK68714.1|AF329440_1 actin [Biomphalaria tenagophila]
CV2904_1_contig_12028	--
CV2904_1_contig_12085	uncharacterized protein LOC101854106 [Aplysia californica] >gi|957846215|ref|XP_014673565.1| PREDICTED: histone H2A.V [Priapulus caudatus] >gi|158997659|gb|ABW86953.1| histone 2A.Z [Aplysia californica]
CV2904_1_contig_12171	sialic acid binding lectin [Helix pomatia]
CV2904_1_contig_12178	--
CV2904_1_contig_12274	PREDICTED: mannan endo-1,4-beta-mannosidase-like [Aplysia californica]
CV2904_1_contig_12275	endo-1,4-beta-mannanase 2, partial [Biomphalaria glabrata]
CV2904_1_contig_12302	PREDICTED: sarcoplasmic/endoplasmic reticulum calcium ATPase 1-like [Biomphalaria glabrata]
CV2904_1_contig_123386	PREDICTED: ATP synthase subunit alpha, mitochondrial [Chlorocebus sabaeus]
CV2904_1_contig_1283	actin [Aplysia californica] >gi|483321|gb|AAA20641.1| actin [Aplysia californica]
CV2904_1_contig_1284	actin [Aplysia californica] >gi|483321|gb|AAA20641.1| actin [Aplysia californica]
CV2904_1_contig_133	PREDICTED: collagen alpha-1(XII) chain-like [Biomphalaria glabrata]
CV2904_1_contig_136195	SJCHGC03550 protein [Schistosoma japonicum] >gi|226471064|emb|CAX70613.1| Histone H2A [Schistosoma japonicum] >gi|226487744|emb|CAX75537.1| Histone H2A [Schistosoma japonicum] >gi|226487746|emb|CAX75538.1| Histone H2A [Schistosoma japonicum] >gi|226487748|emb|CAX75539.1| Histone H2A [Schistosoma japonicum] >gi|226487750|emb|CAX75540.1| Histone H2A [Schistosoma japonicum]
CV2904_1_contig_136818	int [Nephila clavipes]
CV2904_1_contig_1380	PREDICTED: leucine-rich repeat-containing G-protein coupled receptor 4-like [Aplysia californica]
CV2904_1_contig_1381	leucine rich repeat only protein 6 [Argopecten irradians]
CV2904_1_contig_140094	PREDICTED: delta(3,5)-Delta(2,4)-dienoyl-CoA isomerase, mitochondrial [Nannospalax galili]
CV2904_1_contig_142306	PREDICTED: 30S ribosomal protein S4, chloroplastic-like [Pantholops hodgsonii]
CV2904_1_contig_1447	PREDICTED: cytochrome b-c1 complex subunit 2, mitochondrial-like isoform X2 [Aplysia californica]
CV2904_1_contig_14471	PREDICTED: nicotinamidase-like [Aplysia californica]
CV2904_1_contig_14485	PREDICTED: 17-beta-hydroxysteroid dehydrogenase 13-like [Aplysia californica]
CV2904_1_contig_14486	PREDICTED: 17-beta-hydroxysteroid dehydrogenase 13-like [Aplysia californica]
CV2904_1_contig_14507	hemocyanin beta-subunit [Helix lucorum]
CV2904_1_contig_14723	--
CV2904_1_contig_148054	histone H2A type 1-like [Cavia porcellus]
CV2904_1_contig_14919	--
CV2904_1_contig_14981	hemocyanin beta-subunit [Helix lucorum]
CV2904_1_contig_14982	hemocyanin beta-subunit [Helix lucorum]
CV2904_1_contig_151889	PREDICTED: succinyl-CoA ligase [ADP-forming] subunit beta, mitochondrial-like [Plutella xylostella]
CV2904_1_contig_153267	PREDICTED: ubinuclein-1-like isoform X1 [Biomphalaria glabrata]
CV2904_1_contig_155170	14-3-3 protein gamma [Limosa lapponica baueri]
CV2904_1_contig_15622	PREDICTED: elongation factor Tu, mitochondrial-like [Aplysia californica]
CV2904_1_contig_15647	hemocyanin beta-subunit [Helix lucorum]
CV2904_1_contig_15681	PREDICTED: sialate O-acetylesterase-like [Biomphalaria glabrata]
CV2904_1_contig_157014	PREDICTED: protocadherin-like wing polarity protein stan, partial [Biomphalaria glabrata]
CV2904_1_contig_157364	40-kDa keratin protein, partial [Homo sapiens] >gi|14043271|gb|AAH07628.1| Keratin 19 [Homo sapiens] >gi|60656409|gb|AAX32768.1| keratin 19 [synthetic construct] >gi|60817747|gb|AAX36436.1| keratin 19 [synthetic construct] >gi|61358885|gb|AAX41636.1| keratin 19 [synthetic construct] >gi|123982728|gb|ABM83105.1| keratin 19 [synthetic construct] >gi|123997395|gb|ABM86299.1| keratin 19, partial [syn…
CV2904_1_contig_158186	PREDICTED: polypeptide N-acetylgalactosaminyltransferase 10-like [Biomphalaria glabrata]
CV2904_1_contig_158220	--
CV2904_1_contig_1628	elongation factor 1 alpha [Helix pomatia]
CV2904_1_contig_1629	elongation factor 1 alpha [Helix pomatia]
CV2904_1_contig_16642	endo-beta-1,4-glucanase precursor [Achatina fulica]
CV2904_1_contig_16922	PREDICTED: nicotinamidase-like [Aplysia californica]
CV2904_1_contig_16923	PREDICTED: nicotinamidase-like [Aplysia californica]
CV2904_1_contig_17025	PREDICTED: uncharacterized protein LOC101860676 [Aplysia californica]
CV2904_1_contig_1738	hemocyanin beta-subunit [Helix lucorum]
CV2904_1_contig_17424	PREDICTED: calcium-transporting ATPase sarcoplasmic/endoplasmic reticulum type-like [Aplysia californica]
CV2904_1_contig_17529	PREDICTED: uncharacterized protein LOC101851454 [Aplysia californica]
CV2904_1_contig_17530	PREDICTED: uncharacterized protein LOC101851454 [Aplysia californica]
CV2904_1_contig_17668	PREDICTED: sodium/potassium-transporting ATPase subunit beta-like [Aplysia californica]
CV2904_1_contig_1818	PREDICTED: leukocyte elastase inhibitor-like [Biomphalaria glabrata]
CV2904_1_contig_18677	PREDICTED: dual serine/threonine and tyrosine protein kinase-like [Aplysia californica]
CV2904_1_contig_19037	PREDICTED: uncharacterized protein LOC106069699, partial [Biomphalaria glabrata]
CV2904_1_contig_19217	PREDICTED: glucose dehydrogenase [FAD, quinone]-like [Biomphalaria glabrata]
CV2904_1_contig_19335	PREDICTED: allene oxide synthase-lipoxygenase protein-like [Aplysia californica]
CV2904_1_contig_2013	PREDICTED: uncharacterized protein LOC106051869 [Biomphalaria glabrata]
CV2904_1_contig_20227	hemocyanin alphaD-subunit [Helix lucorum]
CV2904_1_contig_2042	PREDICTED: uncharacterized protein LOC106051869 [Biomphalaria glabrata]
CV2904_1_contig_2118	PREDICTED: uncharacterized protein LOC101851784 [Aplysia californica]
CV2904_1_contig_2119	matrilin, partial [Biomphalaria glabrata]
CV2904_1_contig_2124	PREDICTED: 40S ribosomal protein S4 [Aplysia californica]
CV2904_1_contig_2125	PREDICTED: 40S ribosomal protein S4 [Aplysia californica]
CV2904_1_contig_2134	PREDICTED: alkaline phosphatase-like [Biomphalaria glabrata]
CV2904_1_contig_2176	PREDICTED: endoglucanase A-like [Biomphalaria glabrata]
CV2904_1_contig_22207	elongation factor 1-alpha 1 [Pongo abelii]
CV2904_1_contig_22513	PREDICTED: filamin A-interacting protein 1-like [Biomphalaria glabrata]
CV2904_1_contig_22563	Retrovirus-related Pol polyprotein from transposon 297 [Exaiptasia pallida]
CV2904_1_contig_2276	PREDICTED: collagen alpha-1(XXI) chain-like [Aplysia californica]
CV2904_1_contig_22915	PREDICTED: glucose dehydrogenase [FAD, quinone]-like [Biomphalaria glabrata]
CV2904_1_contig_23364	PREDICTED: allene oxide synthase-lipoxygenase protein-like [Aplysia californica]
CV2904_1_contig_23369	tyrosine 3-monooxygenase/tryptophan 5-monooxygenase activation protein, beta polypeptide [Schistosoma japonicum] >gi|226475252|emb|CAX71914.1| tyrosine 3-monooxygenase/tryptophan 5-monooxygenase activation protein, beta polypeptide [Schistosoma japonicum] >gi|226478474|emb|CAX78495.1| tyrosine 3-monooxygenase/tryptophan 5-monooxygenase activation protein, beta polypeptide [Schistosoma japonicum] …
CV2904_1_contig_241	PREDICTED: lysosome-associated membrane glycoprotein 2-like isoform X1 [Biomphalaria glabrata]
CV2904_1_contig_2415	ezrin/radixin/moesin [Aplysia californica] >gi|71733130|gb|AAZ40190.1| ezrin/radixin/moesin [Aplysia californica]
CV2904_1_contig_242	PREDICTED: lysosome-associated membrane glycoprotein 2-like isoform X1 [Biomphalaria glabrata]
CV2904_1_contig_2422	hemocyanin beta-subunit [Helix lucorum]
CV2904_1_contig_24511	PREDICTED: zinc metalloproteinase/disintegrin-like [Biomphalaria glabrata]
CV2904_1_contig_24661	PREDICTED: uncharacterized protein LOC106013216 [Aplysia californica]
CV2904_1_contig_25002	hemocyanin beta-subunit [Helix lucorum]
CV2904_1_contig_25325	PREDICTED: CD82 antigen-like [Aplysia californica]
CV2904_1_contig_25912	PREDICTED: keratin-associated protein 10-4-like isoform X1 [Aplysia californica]
CV2904_1_contig_2595	PREDICTED: patched domain-containing protein 3-like [Aplysia californica]
CV2904_1_contig_26739	PREDICTED: uncharacterized protein LOC106055303 [Biomphalaria glabrata]
CV2904_1_contig_270	PREDICTED: zinc metalloproteinase/disintegrin-like [Biomphalaria glabrata]
CV2904_1_contig_2720	PREDICTED: alkaline phosphatase-like [Biomphalaria glabrata]
CV2904_1_contig_2729	--
CV2904_1_contig_27343	PREDICTED: 14-3-3-like protein [Biomphalaria glabrata]
CV2904_1_contig_27557	PREDICTED: heat shock protein Hsp-12.2-like [Biomphalaria glabrata]
CV2904_1_contig_2794	PREDICTED: patched domain-containing protein 3-like [Aplysia californica]
CV2904_1_contig_2904	PREDICTED: nucleolar protein 58-like [Aplysia californica]
CV2904_1_contig_29098	--
CV2904_1_contig_29124	hypothetical protein T265_05624 [Opisthorchis viverrini] >gi|663051303|gb|KER27299.1| hypothetical protein T265_05624 [Opisthorchis viverrini]
CV2904_1_contig_29125	hypothetical protein T265_05624 [Opisthorchis viverrini] >gi|663051303|gb|KER27299.1| hypothetical protein T265_05624 [Opisthorchis viverrini]
CV2904_1_contig_31685	PREDICTED: plexin domain-containing protein 1-like isoform X5 [Biomphalaria glabrata]
CV2904_1_contig_31751	PREDICTED: serine/threonine-protein kinase N2-like [Aplysia californica]
CV2904_1_contig_3228	PREDICTED: endo-1,4-beta-xylanase A-like [Biomphalaria glabrata]
CV2904_1_contig_33057	PREDICTED: serine-rich adhesin for platelets-like [Biomphalaria glabrata]
CV2904_1_contig_33362	ppc [Nephila clavipes]
CV2904_1_contig_3360	H2A histone family member J L homeolog [Xenopus laevis] >gi|301607029|ref|XP_002933107.1| PREDICTED: histone H2A type 2-B [Xenopus tropicalis] >gi|556966486|ref|XP_005992609.1| PREDICTED: histone H2A type 2-B [Latimeria chalumnae] >gi|1069345133|ref|XP_018112152.1| PREDICTED: H2A histone family member J L homeolog isoform X1 [Xenopus laevis] >gi|1069345135|ref|XP_018112153.1| PREDICTED: H2A histo…
CV2904_1_contig_344	PREDICTED: protein NPC2 homolog [Biomphalaria glabrata]
CV2904_1_contig_35217	putative procollagen type VI alpha 4 [Haliotis diversicolor]
CV2904_1_contig_355	PREDICTED: uncharacterized protein LOC106068782 [Biomphalaria glabrata]
CV2904_1_contig_35804	hypothetical protein cypCar_00038412 [Cyprinus carpio]
CV2904_1_contig_37434	PREDICTED: chromosome transmission fidelity protein 18 homolog [Aplysia californica]
CV2904_1_contig_37745	putative heat shock protein 70 (hsp70) [Schistosoma mansoni] >gi|360042977|emb|CCD78388.1| putative heat shock protein 70 (hsp70) [Schistosoma mansoni]
CV2904_1_contig_38301	PREDICTED: glutamate receptor 3-like [Aplysia californica]
CV2904_1_contig_39633	PREDICTED: allene oxide synthase-lipoxygenase protein-like [Aplysia californica]
CV2904_1_contig_39726	PREDICTED: HEAT repeat-containing protein 6-like isoform X1 [Aplysia californica]
CV2904_1_contig_4028	PREDICTED: ATP synthase subunit alpha, mitochondrial [Aplysia californica]
CV2904_1_contig_4051	hypothetical protein BOX15_Mlig004788g1 [Macrostomum lignano]
CV2904_1_contig_40554	PREDICTED: uncharacterized protein LOC106065168 [Biomphalaria glabrata]
CV2904_1_contig_4179	PREDICTED: collagen alpha-1(XII) chain-like [Aplysia californica]
CV2904_1_contig_41795	PREDICTED: adipocyte plasma membrane-associated protein-like [Biomphalaria glabrata]
CV2904_1_contig_4243	--
CV2904_1_contig_42520	14-3-3 epsilon [Schistosoma mansoni] >gi|6649234|gb|AAF21436.1|AF195529_1 14-3-3 epsilon [Schistosoma mansoni] >gi|353228884|emb|CCD75055.1| 14-3-3 epsilon [Schistosoma mansoni]
CV2904_1_contig_43265	PREDICTED: band 7 protein AGAP004871-like [Aplysia californica]
CV2904_1_contig_43590	RecName: Full=Actin, cytoplasmic; Contains: RecName: Full=Actin, cytoplasmic, intermediate form; Flags: Precursor >gi|14575747|gb|AAK68714.1|AF329440_1 actin [Biomphalaria tenagophila]
CV2904_1_contig_44680	hemocyanin beta-subunit [Helix lucorum]
CV2904_1_contig_454	PREDICTED: LOW QUALITY PROTEIN: golgin subfamily B member 1-like [Aplysia californica]
CV2904_1_contig_45572	PREDICTED: glutamate receptor 3-like [Aplysia californica]
CV2904_1_contig_4668	uncharacterized protein LOC106060124 precursor [Biomphalaria glabrata] >gi|73695956|gb|AAZ80784.1| matrilin [Biomphalaria glabrata]
CV2904_1_contig_47432	PREDICTED: golgin subfamily A member 4-like isoform X2 [Aplysia californica]
CV2904_1_contig_47788	PREDICTED: 14-3-3-like protein [Biomphalaria glabrata]
CV2904_1_contig_49367	--
CV2904_1_contig_4945	hemocyanin beta-subunit [Helix lucorum]
CV2904_1_contig_49452	RNA-binding region RNP-1 (RNA recognition motif),domain-containing protein [Schistosoma japonicum]
CV2904_1_contig_49646	--
CV2904_1_contig_50834	PREDICTED: uncharacterized protein LOC101861691 [Aplysia californica]
CV2904_1_contig_5085	uncharacterized protein LOC106060124 precursor [Biomphalaria glabrata] >gi|73695956|gb|AAZ80784.1| matrilin [Biomphalaria glabrata]
CV2904_1_contig_52389	14-3-3 protein, partial [Schistosoma mansoni]
CV2904_1_contig_52730	PREDICTED: allene oxide synthase-lipoxygenase protein-like [Aplysia californica]
CV2904_1_contig_53516	14-3-3 protein epsilon [Homo sapiens] >gi|27806197|ref|NP_776916.1| 14-3-3 protein epsilon [Bos taurus] >gi|55741616|ref|NP_001006219.1| 14-3-3 protein epsilon [Gallus gallus] >gi|226874906|ref|NP_033562.3| 14-3-3 protein epsilon [Mus musculus] >gi|350539099|ref|NP_001233297.1| 14-3-3 protein epsilon [Pan troglodytes] >gi|548961521|ref|NP_001271474.1| 14-3-3 protein epsilon [Macaca fascicularis] …
CV2904_1_contig_55806	PREDICTED: ras and EF-hand domain-containing protein-like isoform X1 [Biomphalaria glabrata] >gi|908407654|ref|XP_013061938.1| PREDICTED: ras and EF-hand domain-containing protein-like isoform X1 [Biomphalaria glabrata]
CV2904_1_contig_5595	PREDICTED: heat shock 70 kDa protein cognate 4 [Biomphalaria glabrata] >gi|908450439|ref|XP_013082115.1| PREDICTED: heat shock 70 kDa protein cognate 4 [Biomphalaria glabrata]
CV2904_1_contig_5659	PREDICTED: 23 kDa integral membrane protein-like [Aplysia californica]
CV2904_1_contig_5667	PREDICTED: ATP synthase subunit alpha, mitochondrial-like [Biomphalaria glabrata]
CV2904_1_contig_5735	PREDICTED: glucose dehydrogenase [FAD, quinone]-like [Biomphalaria glabrata]
CV2904_1_contig_5852	PREDICTED: glutamate receptor 3-like [Aplysia californica]
CV2904_1_contig_591	PREDICTED: elongation factor 1-alpha [Biomphalaria glabrata]
CV2904_1_contig_59444	--
CV2904_1_contig_5955	--
CV2904_1_contig_59788	--
CV2904_1_contig_61822	Cell surface glycoprotein 1 [Trachymyrmex septentrionalis]
CV2904_1_contig_6323	PREDICTED: bactericidal permeability-increasing protein-like [Aplysia californica]
CV2904_1_contig_64727	Major vault protein, partial [Apostichopus japonicus]
CV2904_1_contig_64974	PREDICTED: collagen alpha-6(VI) chain-like [Aplysia californica]
CV2904_1_contig_65165	PREDICTED: alpha-2-macroglobulin-like [Aplysia californica]
CV2904_1_contig_6544	PREDICTED: endoglucanase 4-like isoform X1 [Biomphalaria glabrata]
CV2904_1_contig_663	PREDICTED: mitochondrial-processing peptidase subunit beta [Aplysia californica]
CV2904_1_contig_6685	PREDICTED: uncharacterized protein LOC101848577 [Aplysia californica]
CV2904_1_contig_683	PREDICTED: myosin-2 heavy chain, non muscle-like [Biomphalaria glabrata]
CV2904_1_contig_6834	--
CV2904_1_contig_7133	PREDICTED: uncharacterized protein LOC106064798 [Biomphalaria glabrata]
CV2904_1_contig_71435	--
CV2904_1_contig_73937	--
CV2904_1_contig_772	RecName: Full=Actin, cytoplasmic; Contains: RecName: Full=Actin, cytoplasmic, intermediate form; Flags: Precursor >gi|14575747|gb|AAK68714.1|AF329440_1 actin [Biomphalaria tenagophila]
CV2904_1_contig_77656	PREDICTED: uncharacterized protein LOC106065168 [Biomphalaria glabrata]
CV2904_1_contig_7857	sialic acid binding lectin [Cepaea hortensis]
CV2904_1_contig_8082	PREDICTED: arylacetamide deacetylase-like isoform X2 [Biomphalaria glabrata] >gi|908421658|ref|XP_013072201.1| PREDICTED: arylacetamide deacetylase-like isoform X2 [Biomphalaria glabrata]
CV2904_1_contig_80896	PREDICTED: exocyst complex component 6B-like isoform X7 [Aplysia californica]
CV2904_1_contig_80954	PREDICTED: elongation factor Tu, mitochondrial-like [Pantholops hodgsonii]
CV2904_1_contig_81528	--
CV2904_1_contig_82057	Incilarin C [Meghimatium fruhstorferi]
CV2904_1_contig_82855	Mechanosensory protein 2 [Schistosoma haematobium] >gi|685960318|gb|KGB36009.1| Mechanosensory protein 2 [Schistosoma haematobium]
CV2904_1_contig_83446	PREDICTED: basement membrane-specific heparan sulfate proteoglycan core protein-like [Aplysia californica]
CV2904_1_contig_85401	PREDICTED: plexin-A2-like [Aplysia californica]
CV2904_1_contig_90870	PREDICTED: glucose dehydrogenase [FAD, quinone]-like [Biomphalaria glabrata]
CV2904_1_contig_90983	Coiled-coil domain-containing protein 47, partial [Schistosoma haematobium] >gi|685956835|gb|KGB32999.1| Coiled-coil domain-containing protein 47, partial [Schistosoma haematobium]
CV2904_1_contig_910	PREDICTED: probable D-lactate dehydrogenase, mitochondrial [Aplysia californica]
CV2904_1_contig_91390	Histone H4 [Stylophora pistillata]
CV2904_1_contig_921	PREDICTED: protein NPC2 homolog [Biomphalaria glabrata]
CV2904_1_contig_92800	--
CV2904_1_contig_93091	SJCHGC05820 protein [Schistosoma japonicum] >gi|226473684|emb|CAX71527.1| Histone H2AV [Schistosoma japonicum] >gi|226473686|emb|CAX71528.1| Histone H2AV [Schistosoma japonicum] >gi|226473808|emb|CAX77350.1| Histone H2AV [Schistosoma japonicum] >gi|226473810|emb|CAX77351.1| Histone H2AV [Schistosoma japonicum] >gi|226473812|emb|CAX77352.1| Histone H2AV [Schistosoma japonicum] >gi|226473814|emb|CA…
CV2904_1_contig_9378	PREDICTED: collagen alpha-3(VI) chain-like isoform X2 [Aplysia californica]
CV2904_1_contig_946	PREDICTED: proteasome subunit beta type-4-like [Aplysia californica]
CV2904_1_contig_96505	PREDICTED: 14-3-3 protein theta [Cyprinodon variegatus]
CV2904_1_contig_97925	YWHAZ protein, partial [Homo sapiens]
CV2904_1_contig_98410	PREDICTED: epidermal growth factor receptor substrate 15-like 1 isoform X1 [Aplysia californica]
CV2904_1_contig_9853	PREDICTED: heat shock protein Hsp-12.2-like [Biomphalaria glabrata]
CV2904_1_contig_9854	PREDICTED: heat shock protein Hsp-12.2-like [Biomphalaria glabrata]
CV2904_1_contig_99326	--
CV2904_1_contig_99404	PREDICTED: mitogen-activated protein kinase kinase kinase 11-like [Aplysia californica]
CV2904_1_contig_111638	--	--	--	--	--	--	--
CV2904_1_contig_114532	--	--	--	--	--	--	--
CV2904_1_contig_178	--	--	--	--	--	--	--
CV2904_1_contig_30827	--	--	--	--	--	--	--
CV2904_1_contig_3572	--	--	--	von	--	--	--
CV2904_1_contig_38124	--	--	--	--	--	--	--
CV2904_1_contig_483	--	--	--	--	--	--	--
CV2904_1_contig_5956	--	--	--	--	--	--	--
CV2904_1_contig_455	14-3-3 protein epsilon-like [Biomphalaria glabrata]	PREDICTED: Sus scrofa tyrosine 3-monooxygenase/tryptophan 5-monooxygenase activation protein epsilon (YWHAE), transcript variant X2, mRNA	14-3-3 protein epsilon OS=Gallus gallus OX=9031 GN=YWHAE PE=1 SV=1	--	--	binding//protein binding//protein domain specific binding	--
CV2904_1_contig_8764	26S proteasome non-ATPase regulatory subunit 3-like [Biomphalaria glabrata]	PREDICTED: Crassostrea gigas 26S proteasome non-ATPase regulatory subunit 3-like (LOC105322349), mRNA	26S proteasome non-ATPase regulatory subunit 3 OS=Mus musculus OX=10090 GN=Psmd3 PE=1 SV=3	--	biological regulation	--	--
CV2904_1_contig_109450	aldo-keto reductase-like [Lipotes vexillifer]	Pseudomonas sp. CCOS 191 genome assembly Pseudomonas sp. strain CCOS 191, chromosome : I	Protein tas OS=Escherichia coli (strain K12) OX=83333 GN=tas PE=1 SV=1	Aldo/keto	--	--	--
CV2904_1_contig_32237	annexin A11-like [Aplysia californica]	--	Annexin A11 OS=Oryctolagus cuniculus OX=9986 GN=ANXA11 PE=1 SV=1	Annexin	--	anion binding//cation binding//phospholipid binding//calcium-dependent phospholipid binding//lipid binding//ion binding//binding//metal ion binding//calcium ion binding	--
CV2904_1_contig_91331	calcyphosin-like protein isoform X2 [Biomphalaria glabrata]	--	Calcyphosin-like protein OS=Homo sapiens OX=9606 GN=CAPSL PE=2 SV=4	EF-hand//EF//EF-hand//EF//EF-hand	--	cation binding//ion binding//metal ion binding//binding//calcium ion binding	--
CV2904_1_contig_17158	CD109 antigen-like [Aplysia californica]	--	--	MG2	--	endopeptidase regulator activity//molecular function regulator//endopeptidase inhibitor activity//peptidase inhibitor activity//enzyme regulator activity//peptidase regulator activity//enzyme inhibitor activity	--
CV2904_1_contig_37782	CD109 antigen-like [Aplysia californica]	--	CD109 antigen OS=Homo sapiens OX=9606 GN=CD109 PE=1 SV=2	--	--	--	--
CV2904_1_contig_5970	CD109 antigen-like [Aplysia californica]	--	CD109 antigen OS=Homo sapiens OX=9606 GN=CD109 PE=1 SV=2	Alpha-2-macroglobulin	--	endopeptidase regulator activity//molecular function regulator//endopeptidase inhibitor activity//peptidase inhibitor activity//enzyme regulator activity//peptidase regulator activity//enzyme inhibitor activity	--
CV2904_1_contig_7085	CD109 antigen-like [Aplysia californica]	--	CD109 antigen OS=Homo sapiens OX=9606 GN=CD109 PE=1 SV=2	--	--	--	--
CV2904_1_contig_7132	CD109 antigen-like [Aplysia californica]	--	CD109 antigen OS=Homo sapiens OX=9606 GN=CD109 PE=1 SV=2	--	--	--	--
CV2904_1_contig_7648	CD109 antigen-like [Aplysia californica]	--	--	--	--	--	--
CV2904_1_contig_7649	CD109 antigen-like [Aplysia californica]	--	--	--	--	--	--
CV2904_1_contig_9337	CD109 antigen-like [Aplysia californica]	--	CD109 antigen OS=Homo sapiens OX=9606 GN=CD109 PE=1 SV=2	A-macroglobulin//A-macroglobulin	--	--	extracellular region//extracellular space//extracellular region part
CV2904_1_contig_9338	CD109 antigen-like [Aplysia californica]	--	CD109 antigen OS=Homo sapiens OX=9606 GN=CD109 PE=1 SV=2	--	--	--	--
CV2904_1_contig_43658	collagen alpha-1(XII) chain-like [Aplysia californica]	--	Cartilage matrix protein OS=Homo sapiens OX=9606 GN=MATN1 PE=1 SV=1	von//von//Calcium-binding//von	--	cation binding//ion binding//metal ion binding//binding//calcium ion binding	--
CV2904_1_contig_10146	collagen alpha-1(XII) chain-like [Biomphalaria glabrata]	--	Collagen alpha-1(XII) chain OS=Gallus gallus OX=9031 GN=COL12A1 PE=1 SV=3	von//von	--	--	--
CV2904_1_contig_27582	collagen alpha-6(VI) chain-like [Biomphalaria glabrata]	--	Collagen alpha-1(XII) chain OS=Gallus gallus OX=9031 GN=COL12A1 PE=1 SV=3	--	--	--	--
CV2904_1_contig_5068	D-arabinono-1,4-lactone oxidase-like [Biomphalaria glabrata]	--	--	FAD	metabolic process//oxidation-reduction process	small molecule binding//catalytic activity//cofactor binding//binding//nucleotide binding//heterocyclic compound binding//oxidoreductase activity//anion binding//coenzyme binding//flavin adenine dinucleotide binding//oxidoreductase activity, acting on CH-OH group of donors//organic cyclic compound binding//ion binding//nucleoside phosphate binding	--
CV2904_1_contig_133075	dynein heavy chain 10, axonemal-like [Aplysia californica]	--	Dynein heavy chain 10, axonemal OS=Homo sapiens OX=9606 GN=DNAH10 PE=1 SV=4	--	microtubule-based movement//movement of cell or subcellular component//cellular process//microtubule-based process	purine ribonucleoside triphosphate binding//binding//ATPase activity//nucleotide binding//heterocyclic compound binding//nucleoside phosphate binding//ion binding//purine nucleotide binding//motor activity//ATP binding//hydrolase activity//nucleoside-triphosphatase activity//small molecule binding//catalytic activity//drug binding//hydrolase activity, acting on acid anhydrides, in phosphorus-cont…	organelle//intracellular organelle//non-membrane-bounded organelle//dynein complex//intracellular part//organelle part//cytoskeleton//cytoskeletal part//microtubule associated complex//microtubule cytoskeleton//catalytic complex//protein-containing complex//intracellular non-membrane-bounded organelle//cell part//cell//intracellular//intracellular organelle part
CV2904_1_contig_2011	endo-1,4-beta-xylanase A-like [Biomphalaria glabrata]	--	Anti-sigma-I factor RsgI6 OS=Clostridium thermocellum (strain ATCC 27405 / DSM 1237 / NBRC 103400 / NCIMB 10682 / NRRL B-4536 / VPI 7372) OX=203119 GN=rsgI6 PE=1 SV=1	Carbohydrate//Glycosyl	organic substance metabolic process//primary metabolic process//carbohydrate metabolic process//metabolic process	hydrolase activity//hydrolase activity, acting on glycosyl bonds//catalytic activity//hydrolase activity, hydrolyzing O-glycosyl compounds	--
CV2904_1_contig_228	endo-1,4-beta-xylanase A-like [Biomphalaria glabrata]	--	Anti-sigma-I factor RsgI6 OS=Clostridium thermocellum (strain ATCC 27405 / DSM 1237 / NBRC 103400 / NCIMB 10682 / NRRL B-4536 / VPI 7372) OX=203119 GN=rsgI6 PE=1 SV=1	Glycosyl	organic substance metabolic process//primary metabolic process//carbohydrate metabolic process//metabolic process	hydrolase activity//hydrolase activity, acting on glycosyl bonds//catalytic activity//hydrolase activity, hydrolyzing O-glycosyl compounds	--
CV2904_1_contig_5229	ependymin-related protein 1-like [Aplysia californica]	--	--	Ependymin	cell-substrate adhesion//biological adhesion//cell-matrix adhesion//cell adhesion	cation binding//ion binding//binding//metal ion binding//calcium ion binding	extracellular region
CV2904_1_contig_547	ependymin-related protein 1-like [Aplysia californica]	--	--	--	--	--	--
CV2904_1_contig_129858	histone H3.3-like [Lipotes vexillifer]	Homo sapiens H3 histone family member 3B (H3F3B), mRNA	Histone H3.3 OS=Homo sapiens OX=9606 GN=H3F3A PE=1 SV=2	--	--	--	--
CV2904_1_contig_56000	histone H3-like [Sinocyclocheilus anshuiensis]	PREDICTED: Gorilla gorilla gorilla histone H4 (LOC101153414), transcript variant X2, mRNA	Histone H4 OS=Stylonychia lemnae OX=5949 PE=3 SV=2	--	regulation of primary metabolic process//regulation of metabolic process//anatomical structure homeostasis//chromatin remodeling at centromere//protein tetramerization//organic cyclic compound biosynthetic process//cellular component organization or biogenesis//protein-containing complex assembly//cellular response to stimulus//negative regulation of macromolecule metabolic process//double-strand…	heterocyclic compound binding//protein domain specific binding//histone binding//binding//nucleic acid binding//organic cyclic compound binding//protein dimerization activity//protein heterodimerization activity//protein binding//DNA binding	membrane-enclosed lumen//nuclear lumen//membrane//extracellular organelle//intracellular membrane-bounded organelle//intracellular non-membrane-bounded organelle//organelle lumen//nuclear part//intracellular part//chromosomal part//extracellular region part//organelle part//chromosome, telomeric region//non-membrane-bounded organelle//nucleosome//nuclear chromosome//membrane-bounded organelle//nu…
CV2904_1_contig_98188	histone H4-like, partial [Sinocyclocheilus anshuiensis]	Strongyloides ratti genome assembly S_ratti_ED321, chromosome : 2	Histone H4 OS=Sterkiella nova OX=200597 PE=3 SV=2	Centromere//TATA	regulation of primary metabolic process//regulation of metabolic process//anatomical structure homeostasis//chromatin remodeling at centromere//protein tetramerization//organic cyclic compound biosynthetic process//cellular component organization or biogenesis//protein-containing complex assembly//cellular response to stimulus//negative regulation of macromolecule metabolic process//double-strand…	heterocyclic compound binding//protein domain specific binding//histone binding//binding//nucleic acid binding//organic cyclic compound binding//protein dimerization activity//protein heterodimerization activity//protein binding//DNA binding	membrane-enclosed lumen//nuclear lumen//membrane//extracellular organelle//intracellular membrane-bounded organelle//intracellular non-membrane-bounded organelle//organelle lumen//nuclear part//intracellular part//chromosomal part//extracellular region part//organelle part//chromosome, telomeric region//non-membrane-bounded organelle//nucleosome//nuclear chromosome//membrane-bounded organelle//nu…
CV2904_1_contig_144477	keratin, type I cytoskeletal 17 [Chlorocebus sabaeus]	Homo sapiens keratin 17 (KRT17), mRNA	Keratin, type I cytoskeletal 17 OS=Homo sapiens OX=9606 GN=KRT17 PE=1 SV=2	--	signaling//signal transduction//skin epidermis development//anatomical structure morphogenesis//cellular response to stimulus//hair follicle development//animal organ development//developmental process//multicellular organismal process//epithelium development//system development//molting cycle process//hair cycle process//regulation of biological process//morphogenesis of an epithelium//epidermis…	molecular transducer activity//structural molecule activity//MHC class II receptor activity//MHC class II protein binding//MHC protein binding//protein binding//signaling receptor binding//structural constituent of cytoskeleton//signaling receptor activity//binding//transmembrane signaling receptor activity	supramolecular fiber//polymeric cytoskeletal fiber//vesicle//extracellular organelle//intracellular non-membrane-bounded organelle//cell part//intracellular organelle//cell//intracellular//supramolecular complex//supramolecular polymer//non-membrane-bounded organelle//intracellular part//extracellular region part//organelle part//membrane-bounded organelle//cytoskeleton//intermediate filament cyt…
CV2904_1_contig_1232	lactase-phlorizin hydrolase-like [Biomphalaria glabrata]	PREDICTED: Biomphalaria glabrata lactase-phlorizin hydrolase-like (LOC106067751), mRNA	Lactase-phlorizin hydrolase OS=Homo sapiens OX=9606 GN=LCT PE=1 SV=3	Glycosyl	organic substance metabolic process//primary metabolic process//carbohydrate metabolic process//metabolic process	hydrolase activity//hydrolase activity, acting on glycosyl bonds//catalytic activity//hydrolase activity, hydrolyzing O-glycosyl compounds	--
CV2904_1_contig_8123	mucin-like protein [Biomphalaria glabrata]	--	Mucin-like protein (Fragment) OS=Acropora millepora OX=45264 PE=1 SV=1	--	--	--	--
CV2904_1_contig_7731	mucin-like protein isoform X1 [Biomphalaria glabrata]	--	Bone morphogenetic protein 1 OS=Mus musculus OX=10090 GN=Bmp1 PE=1 SV=2	Calcium-binding//CUB//MSP1	--	cation binding//ion binding//metal ion binding//binding//calcium ion binding	--
CV2904_1_contig_8122	mucin-like protein isoform X1 [Biomphalaria glabrata]	--	Tolloid-like protein 2 OS=Xenopus laevis OX=8355 GN=tll2 PE=2 SV=1	--	--	--	--
CV2904_1_contig_120880	polypeptide N-acetylgalactosaminyltransferase 5-like [Aplysia californica]	--	Putative polypeptide N-acetylgalactosaminyltransferase 9 OS=Drosophila melanogaster OX=7227 GN=pgant9 PE=2 SV=2	--	--	--	--
CV2904_1_contig_142147	probable E3 ubiquitin-protein ligase HECTD4 [Aplysia californica]	--	Probable E3 ubiquitin-protein ligase HECTD4 OS=Homo sapiens OX=9606 GN=HECTD4 PE=1 SV=5	--	primary metabolic process//cellular process//cellular protein modification process//macromolecule modification//nitrogen compound metabolic process//metabolic process//protein ubiquitination//cellular protein metabolic process//organonitrogen compound metabolic process//cellular macromolecule metabolic process//protein modification by small protein conjugation//protein metabolic process//protein …	catalytic activity, acting on a protein//catalytic activity//ligase activity//ubiquitin-like protein transferase activity//ubiquitin-protein transferase activity//transferase activity	--
CV2904_1_contig_32920	probable E3 ubiquitin-protein ligase HERC4 isoform X1 [Biomphalaria glabrata]	--	Probable E3 ubiquitin-protein ligase HERC4 OS=Rattus norvegicus OX=10116 GN=Herc4 PE=2 SV=1	--	--	--	--
CV2904_1_contig_136121	SCO-spondin-like [Biomphalaria glabrata]	--	--	--	--	--	--
CV2904_1_contig_1723	SCO-spondin-like [Biomphalaria glabrata]	--	SCO-spondin OS=Homo sapiens OX=9606 GN=SSPO PE=2 SV=2	--	--	--	--
CV2904_1_contig_55547	selenoprotein O-like [Aplysia californica]	PREDICTED: Nestor notabilis selenoprotein O (LOC104407677), mRNA	Selenoprotein O OS=Mus musculus OX=10090 GN=Selenoo PE=1 SV=4	Uncharacterized	--	--	--
CV2904_1_contig_2025	tubulin alpha-1A chain isoform X1 [Bos mutus]	PREDICTED: Aplysia californica tubulin alpha-1A chain-like (LOC101853836), mRNA	Tubulin alpha-2 chain OS=Homarus americanus OX=6706 PE=2 SV=1	Tubulin//Tubulin/FtsZ	--	hydrolase activity//hydrolase activity, acting on acid anhydrides, in phosphorus-containing anhydrides//catalytic activity//pyrophosphatase activity//GTPase activity//nucleoside-triphosphatase activity//hydrolase activity, acting on acid anhydrides	--
CV2904_1_contig_986	tubulin alpha-3 chain [Gekko japonicus]	PREDICTED: Lepisosteus oculatus tubulin alpha-1C chain (LOC102687274), mRNA	Tubulin alpha-3 chain OS=Rattus norvegicus OX=10116 GN=Tuba3a PE=2 SV=1	--	cellular process//microtubule-based process	structural constituent of cytoskeleton//purine ribonucleoside triphosphate binding//binding//structural molecule activity//heterocyclic compound binding//nucleoside phosphate binding//nucleoside binding//anion binding//guanyl nucleotide binding//nucleotide binding//guanyl ribonucleotide binding//purine nucleoside binding//ribonucleoside binding//purine nucleotide binding//GTP binding//hydrolase a…	supramolecular fiber//polymeric cytoskeletal fiber//organelle//intracellular organelle//non-membrane-bounded organelle//intracellular part//microtubule//supramolecular complex//cytoskeletal part//microtubule cytoskeleton//intracellular non-membrane-bounded organelle//cytoskeleton//cell part//cell//intracellular//intracellular organelle part//supramolecular polymer//organelle part
CV2904_1_contig_32140	tubulin beta chain isoform X1 [Strongylocentrotus purpuratus] >gi|135489|sp|P11833.1|TBB_PARLI RecName: Full=Tubulin beta chain; AltName: Full=Beta-tubulin >gi|10004|emb|CAA33447.1| unnamed protein product [Paracentrotus lividus]	Schistosoma japonicum isolate Anhui full length mRNA clone SJFCE3510.006|FSE001-P00024-C14, complete sequence	Tubulin beta chain OS=Paracentrotus lividus OX=7656 PE=2 SV=1	Tubulin//Tubulin/FtsZ	cellular process//microtubule-based process	structural constituent of cytoskeleton//purine ribonucleoside triphosphate binding//binding//structural molecule activity//heterocyclic compound binding//nucleoside phosphate binding//nucleoside binding//anion binding//guanyl nucleotide binding//nucleotide binding//guanyl ribonucleotide binding//purine nucleoside binding//ribonucleoside binding//purine nucleotide binding//GTP binding//hydrolase a…	supramolecular fiber//polymeric cytoskeletal fiber//organelle//intracellular organelle//non-membrane-bounded organelle//intracellular part//microtubule//supramolecular complex//cytoskeletal part//microtubule cytoskeleton//intracellular//intracellular non-membrane-bounded organelle//cytoskeleton//cell part//cell//cytoplasm//intracellular organelle part//supramolecular polymer//organelle part
CV2904_1_contig_5758	tubulin beta chain-like [Biomphalaria glabrata]	PREDICTED: Aplysia californica tubulin beta chain-like (LOC101845001), mRNA	Tubulin beta-4B chain OS=Mus musculus OX=10090 GN=Tubb4b PE=1 SV=1	--	--	--	--
CV2904_1_contig_4991	tubulin beta-4B chain isoform X3 [Echinops telfairi]	Aplysia californica beta tubulin (LOC100533302), mRNA >gi|30088883|gb|AY256661.1| Aplysia californica beta tubulin mRNA, complete cds	Tubulin beta chain (Fragment) OS=Strongylocentrotus purpuratus OX=7668 PE=2 SV=1	--	cellular process//microtubule-based process	structural constituent of cytoskeleton//purine ribonucleoside triphosphate binding//binding//structural molecule activity//heterocyclic compound binding//nucleoside phosphate binding//nucleoside binding//anion binding//guanyl nucleotide binding//nucleotide binding//guanyl ribonucleotide binding//purine nucleoside binding//ribonucleoside binding//purine nucleotide binding//GTP binding//hydrolase a…	supramolecular fiber//polymeric cytoskeletal fiber//organelle//intracellular organelle//non-membrane-bounded organelle//intracellular part//microtubule//supramolecular complex//cytoskeletal part//microtubule cytoskeleton//intracellular//intracellular non-membrane-bounded organelle//cytoskeleton//cell part//cell//cytoplasm//intracellular organelle part//supramolecular polymer//organelle part
CV2904_1_contig_15824	uncharacterized protein LOC101847743 [Aplysia californica]	--	--	--	--	--	--
CV2904_1_contig_35304	uncharacterized protein LOC101847743 [Aplysia californica]	--	--	--	--	--	--
CV2904_1_contig_6592	uncharacterized protein LOC101847743 [Aplysia californica]	--	Protocadherin Fat 4 OS=Mus musculus OX=10090 GN=Fat4 PE=1 SV=2	--	--	--	--
CV2904_1_contig_8335	uncharacterized protein LOC101847743 [Aplysia californica]	Fargesia denudata chloroplast, complete genome	Cadherin EGF LAG seven-pass G-type receptor 2 OS=Mus musculus OX=10090 GN=Celsr2 PE=1 SV=2	Cadherin	homophilic cell adhesion via plasma membrane adhesion molecules//cell-cell adhesion//biological adhesion//cell adhesion//cell-cell adhesion via plasma-membrane adhesion molecules	cation binding//ion binding//binding//metal ion binding//calcium ion binding	membrane
CV2904_1_contig_426	uncharacterized protein LOC101860474 [Aplysia californica] >gi|871212288|ref|XP_012946739.1| uncharacterized protein LOC101860474 [Aplysia californica]	--	D-arabinono-1,4-lactone oxidase OS=Ashbya gossypii (strain ATCC 10895 / CBS 109.51 / FGSC 9923 / NRRL Y-1056) OX=284811 GN=ALO1 PE=3 SV=1	--	metabolic process//oxidation-reduction process	nucleotide binding//small molecule binding//catalytic activity//cofactor binding//binding//oxidoreductase activity, acting on the CH-OH group of donors, oxygen as acceptor//heterocyclic compound binding//nucleoside phosphate binding//oxidoreductase activity//anion binding//coenzyme binding//flavin adenine dinucleotide binding//oxidoreductase activity, acting on CH-OH group of donors//organic cycl…	membrane
CV2904_1_contig_427	uncharacterized protein LOC101860474 [Aplysia californica] >gi|871212288|ref|XP_012946739.1| uncharacterized protein LOC101860474 [Aplysia californica]	--	D-arabinono-1,4-lactone oxidase OS=Ashbya gossypii (strain ATCC 10895 / CBS 109.51 / FGSC 9923 / NRRL Y-1056) OX=284811 GN=ALO1 PE=3 SV=1	--	metabolic process//oxidation-reduction process	nucleotide binding//small molecule binding//catalytic activity//cofactor binding//binding//oxidoreductase activity, acting on the CH-OH group of donors, oxygen as acceptor//heterocyclic compound binding//nucleoside phosphate binding//oxidoreductase activity//anion binding//coenzyme binding//flavin adenine dinucleotide binding//oxidoreductase activity, acting on CH-OH group of donors//organic cycl…	membrane
CV2904_1_contig_1233	uncharacterized protein LOC101861214 [Aplysia californica]	--	Anti-sigma-I factor RsgI6 OS=Clostridium thermocellum (strain ATCC 27405 / DSM 1237 / NBRC 103400 / NCIMB 10682 / NRRL B-4536 / VPI 7372) OX=203119 GN=rsgI6 PE=1 SV=1	Carbohydrate//Glycosyl//Proprotein	organic substance metabolic process//primary metabolic process//carbohydrate metabolic process//metabolic process	hydrolase activity//hydrolase activity, acting on glycosyl bonds//catalytic activity//hydrolase activity, hydrolyzing O-glycosyl compounds	--
CV2904_1_contig_1265	uncharacterized protein LOC101861214 [Aplysia californica]	--	Anti-sigma-I factor RsgI6 OS=Clostridium thermocellum (strain ATCC 27405 / DSM 1237 / NBRC 103400 / NCIMB 10682 / NRRL B-4536 / VPI 7372) OX=203119 GN=rsgI6 PE=1 SV=1	Proprotein//Glycosyl	organic substance metabolic process//primary metabolic process//carbohydrate metabolic process//metabolic process	hydrolase activity//hydrolase activity, acting on glycosyl bonds//catalytic activity//hydrolase activity, hydrolyzing O-glycosyl compounds	--
CV2904_1_contig_2480	uncharacterized protein LOC101861214 [Aplysia californica]	Lasthenia californica chloroplast, partial genome	Anti-sigma-I factor RsgI6 OS=Clostridium thermocellum (strain ATCC 27405 / DSM 1237 / NBRC 103400 / NCIMB 10682 / NRRL B-4536 / VPI 7372) OX=203119 GN=rsgI6 PE=1 SV=1	--	--	--	--
CV2904_1_contig_36420	uncharacterized protein LOC101861283, partial [Aplysia californica]	--	Brevican core protein OS=Homo sapiens OX=9606 GN=BCAN PE=1 SV=2	Mucin-2//von	--	--	--
CV2904_1_contig_53382	uncharacterized protein LOC101861283, partial [Aplysia californica]	--	Alpha-tectorin OS=Mus musculus OX=10090 GN=Tecta PE=1 SV=2	--	--	--	--
CV2904_1_contig_43393	uncharacterized protein LOC106051692 [Biomphalaria glabrata]	--	Actin-fragmin kinase OS=Physarum polycephalum OX=5791 PE=1 SV=2	--	--	--	--
CV2904_1_contig_4374	uncharacterized protein LOC106053817, partial [Biomphalaria glabrata]	--	--	--	--	--	--
CV2904_1_contig_137	uncharacterized protein LOC106058970 [Biomphalaria glabrata]	--	Mucin-like protein (Fragment) OS=Acropora millepora OX=45264 PE=1 SV=1	MSP1//Calcium-binding//Complement//CUB//Coagulation	--	cation binding//ion binding//metal ion binding//binding//calcium ion binding	--
CV2904_1_contig_8719	uncharacterized protein LOC106058994 isoform X5 [Biomphalaria glabrata]	--	--	von	--	--	--
CV2904_1_contig_143352	uncharacterized protein LOC106059342, partial [Biomphalaria glabrata]	--	--	--	--	--	--
CV2904_1_contig_3925	uncharacterized protein LOC106078989 [Biomphalaria glabrata]	--	A disintegrin and metalloproteinase with thrombospondin motifs 1 OS=Mus musculus OX=10090 GN=Adamts1 PE=1 SV=4	--	--	--	--
CV2904_1_contig_101464	40-kDa keratin protein, partial [Homo sapiens] >gi|14043271|gb|AAH07628.1| Keratin 19 [Homo sapiens] >gi|60656409|gb|AAX32768.1| keratin 19 [synthetic construct] >gi|60817747|gb|AAX36436.1| keratin 19 [synthetic construct] >gi|61358885|gb|AAX41636.1| keratin 19 [synthetic construct] >gi|123982728|gb|ABM83105.1| keratin 19 [synthetic construct] >gi|123997395|gb|ABM86299.1| keratin 19, partial [syn…	Homo sapiens keratin 19 (KRT19), mRNA	Keratin, type I cytoskeletal 19 OS=Homo sapiens OX=9606 GN=KRT19 PE=1 SV=4	Intermediate	cell differentiation//cell development//cellular component assembly involved in morphogenesis//embryo development//embryo development ending in birth or egg hatching//signaling//signal transduction//cell surface receptor signaling pathway//muscle structure development//anatomical structure morphogenesis//cellular component organization or biogenesis//actomyosin structure organization//cellular re…	structural constituent of cytoskeleton//structural molecule activity//structural constituent of muscle	supramolecular fiber//polymeric cytoskeletal fiber//myofibril//cytoplasm//vesicle//membrane//plasma membrane part//intermediate filament//protein-containing complex//extracellular organelle//intracellular non-membrane-bounded organelle//sarcomere//extracellular exosome//cell part//cell//intracellular//supramolecular complex//supramolecular polymer//dystrophin-associated glycoprotein complex//cell…
CV2904_1_contig_22442	ATP synthase, H+ transporting, mitochondrial F1 complex, beta polypeptide [Schistosoma japonicum]	Opisthorchis viverrini hypothetical protein partial mRNA	ATP synthase subunit beta, mitochondrial OS=Cyprinus carpio OX=7962 GN=ATP5F1B PE=2 SV=1	--	purine ribonucleoside monophosphate metabolic process//nucleotide biosynthetic process//small molecule metabolic process//ribonucleoside monophosphate metabolic process//organic cyclic compound biosynthetic process//organic cyclic compound metabolic process//ribonucleoside triphosphate metabolic process//purine ribonucleoside triphosphate biosynthetic process//purine ribonucleoside triphosphate m…	heterocyclic compound binding//nucleotide binding//purine ribonucleoside triphosphate binding//hydrolase activity, acting on acid anhydrides, in phosphorus-containing anhydrides//carbohydrate derivative binding//hydrolase activity, acting on acid anhydrides//cation-transporting ATPase activity//active transmembrane transporter activity//P-P-bond-hydrolysis-driven transmembrane transporter activit…	proton-transporting ATP synthase complex, catalytic core F(1)//membrane//intracellular part//proton-transporting ATP synthase complex//membrane part//proton-transporting two-sector ATPase complex//cell part//cell//intracellular//proton-transporting two-sector ATPase complex, catalytic domain//protein-containing complex//membrane protein complex
CV2904_1_contig_4935	beta-tubulin, partial [Theromyzon tessulatum]	PREDICTED: Aplysia californica tubulin beta-4B chain (LOC101860262), mRNA	Tubulin beta chain (Fragment) OS=Haliotis discus OX=36094 PE=2 SV=1	--	cellular process//microtubule-based process	structural constituent of cytoskeleton//purine ribonucleoside triphosphate binding//binding//structural molecule activity//heterocyclic compound binding//nucleoside phosphate binding//nucleoside binding//anion binding//guanyl nucleotide binding//nucleotide binding//guanyl ribonucleotide binding//purine nucleoside binding//ribonucleoside binding//purine nucleotide binding//GTP binding//hydrolase a…	supramolecular fiber//polymeric cytoskeletal fiber//organelle//intracellular organelle//non-membrane-bounded organelle//intracellular part//microtubule//supramolecular complex//cytoskeletal part//microtubule cytoskeleton//intracellular//intracellular non-membrane-bounded organelle//cytoskeleton//cell part//cell//cytoplasm//intracellular organelle part//supramolecular polymer//organelle part
CV2904_1_contig_51316	collagen alpha-6(VI) chain [Alligator sinensis]	--	Collagen alpha-5(VI) chain OS=Homo sapiens OX=9606 GN=COL6A5 PE=1 SV=1	von	--	--	--
CV2904_1_contig_1285	collagen alpha-6(VI) chain-like [Mizuhopecten yessoensis]	--	Collagen alpha-5(VI) chain OS=Mus musculus OX=10090 GN=Col6a5 PE=1 SV=4	von//von//von	--	--	--
CV2904_1_contig_308	collagen alpha-6(VI) chain-like [Mizuhopecten yessoensis]	--	Collagen alpha-6(VI) chain OS=Homo sapiens OX=9606 GN=COL6A6 PE=1 SV=2	--	--	--	--
CV2904_1_contig_4180	collagen alpha-6(VI) chain-like [Mizuhopecten yessoensis]	--	Collagen alpha-6(VI) chain OS=Homo sapiens OX=9606 GN=COL6A6 PE=1 SV=2	--	--	--	--
CV2904_1_contig_541	Cysteine-rich, acidic integral membrane protein, partial [Manacus vitellinus]	--	--	--	--	--	--
CV2904_1_contig_14204	epiphragmin [Cernuella virgata]	Cernuella virgata epiphragmin mRNA, complete cds	Tenascin OS=Gallus gallus OX=9031 GN=TNC PE=1 SV=2	Fibrinogen	--	--	--
CV2904_1_contig_14206	epiphragmin [Cernuella virgata]	Cernuella virgata epiphragmin mRNA, complete cds	Tenascin OS=Gallus gallus OX=9031 GN=TNC PE=1 SV=2	--	--	--	--
CV2904_1_contig_16532	epiphragmin [Cernuella virgata]	Cernuella virgata epiphragmin mRNA, complete cds	--	--	--	--	--
CV2904_1_contig_4175	epiphragmin [Cernuella virgata]	--	GRIP1-associated protein 1 OS=Mus musculus OX=10090 GN=Gripap1 PE=1 SV=1	--	--	--	--
CV2904_1_contig_4176	epiphragmin [Cernuella virgata]	--	Adventurous-gliding motility protein Z OS=Myxococcus xanthus (strain DK 1622) OX=246197 GN=aglZ PE=1 SV=1	--	--	--	--
CV2904_1_contig_4712	epiphragmin [Cernuella virgata]	--	--	--	--	--	--
CV2904_1_contig_4713	epiphragmin [Cernuella virgata]	--	--	--	--	--	--
CV2904_1_contig_6361	glutathione S-transferase mu class protein [Crassostrea ariakensis]	PREDICTED: Callithrix jacchus glutathione S-transferase Mu 5 pseudogene (LOC100895885), misc_RNA	Glutathione S-transferase Mu 3 OS=Macaca fuscata fuscata OX=9543 GN=GSTM3 PE=2 SV=3	Glutathione//Glutathione//Glutathione	--	binding//protein binding	--
CV2904_1_contig_6362	glutathione S-transferase mu class protein [Crassostrea ariakensis]	--	Glutathione S-transferase Mu 3 OS=Macaca fuscata fuscata OX=9543 GN=GSTM3 PE=2 SV=3	Glutathione//Glutathione	--	--	--
CV2904_1_contig_6310	glyceraldehyde-3-phosphate dehydrogenase-like [Aplysia californica] >gi|470012020|gb|AGI03862.1| glyceraldehyde 3-phosphate dehydrogenase [Aplysia californica]	Aplysia californica glyceraldehyde-3-phosphate dehydrogenase-like (LOC101846659), mRNA >gi|470012019|gb|KC417387.1| Aplysia californica glyceraldehyde 3-phosphate dehydrogenase mRNA, complete cds	Glyceraldehyde-3-phosphate dehydrogenase OS=Danio rerio OX=7955 GN=gapdh PE=2 SV=2	Glyceraldehyde//Glyceraldehyde	oxidation-reduction process//metabolic process//small molecule metabolic process	coenzyme binding//organic cyclic compound binding//oxidoreductase activity, acting on the aldehyde or oxo group of donors, NAD or NADP as acceptor//nucleotide binding//small molecule binding//catalytic activity//oxidoreductase activity, acting on the aldehyde or oxo group of donors//cofactor binding//binding//heterocyclic compound binding//nucleoside phosphate binding//oxidoreductase activity	--
CV2904_1_contig_11371	hemocyanin alphaD-subunit [Helix lucorum]	Helix lucorum hemocyanin alphaD-subunit mRNA, complete cds	Hemocyanin G-type, units Oda to Odg OS=Enteroctopus dofleini OX=267067 GN=ODHCY PE=1 SV=1	--	--	--	--
CV2904_1_contig_20226	hemocyanin alphaD-subunit [Helix lucorum]	Helix lucorum hemocyanin alphaD-subunit mRNA, complete cds	Hemocyanin G-type, units Oda to Odg OS=Enteroctopus dofleini OX=267067 GN=ODHCY PE=1 SV=1	--	--	--	--
CV2904_1_contig_22708	hemocyanin alphaD-subunit [Helix lucorum]	Helix lucorum hemocyanin alphaD-subunit mRNA, complete cds	Hemocyanin, beta-C chain unit G (Fragment) OS=Helix pomatia OX=6536 PE=1 SV=1	Common//Haemocyanin	--	catalytic activity//oxidoreductase activity	--
CV2904_1_contig_888	hemocyanin alphaN-subunit, partial [Helix lucorum]	Helix lucorum hemocyanin alphaN-subunit mRNA, partial cds	Hemocyanin G-type, units Oda to Odg OS=Enteroctopus dofleini OX=267067 GN=ODHCY PE=1 SV=1	--	--	--	--
CV2904_1_contig_35952	hemocyanin beta-subunit [Helix lucorum]	Helix lucorum hemocyanin beta-subunit mRNA, complete cds	Hemocyanin, beta-C chain unit G (Fragment) OS=Helix pomatia OX=6536 PE=1 SV=1	--	--	--	--
CV2904_1_contig_20406	histone H3-like centromeric protein CSE4 [Oryzias melastigma]	Strongyloides stercoralis genome assembly S_stercoralis_PV0001 ,scaffold SSTP_scaffold0000001	Histone H3.3 OS=Xenopus tropicalis OX=8364 GN=TGas113e22.1 PE=1 SV=3	--	--	binding//nucleic acid binding//DNA binding//protein heterodimerization activity//organic cyclic compound binding//heterocyclic compound binding//protein binding//protein dimerization activity	nucleosome//DNA packaging complex//intracellular organelle//non-membrane-bounded organelle//chromatin//intracellular//membrane-bounded organelle//organelle//protein-containing complex//intracellular membrane-bounded organelle//intracellular non-membrane-bounded organelle//nucleus//cell part//cell//intracellular organelle part//intracellular part//protein-DNA complex//chromosomal part//chromosome/…
CV2904_1_contig_56970	hypothetical protein BOX15_Mlig027932g4 [Macrostomum lignano] >gi|1236530500|gb|PAA54873.1| hypothetical protein BOX15_Mlig027932g3 [Macrostomum lignano] >gi|1236538979|gb|PAA62440.1| hypothetical protein BOX15_Mlig027932g1 [Macrostomum lignano]	Schistosoma rodhaini genome assembly S_rodhaini_Burundi ,scaffold SROB_scaffold0001929	Actin-2 OS=Schistosoma mansoni OX=6183 PE=2 SV=1	Actin	--	purine ribonucleoside triphosphate binding//drug binding//binding//heterocyclic compound binding//ion binding//nucleoside phosphate binding//purine nucleotide binding//ATP binding//nucleotide binding//small molecule binding//purine ribonucleotide binding//adenyl nucleotide binding//carbohydrate derivative binding//organic cyclic compound binding//adenyl ribonucleotide binding//anion binding//ribo…	intracellular organelle//non-membrane-bounded organelle//cell-substrate adherens junction//focal adhesion//cell junction//cell-substrate junction//cytoplasm//membrane//dense body//organelle//cytoskeleton//anchoring junction//adherens junction//plasma membrane//intracellular non-membrane-bounded organelle//cell part//cell//intracellular//cytoplasmic part//cell periphery//intracellular part
CV2904_1_contig_1472	hypothetical protein BRAFLDRAFT_62487 [Branchiostoma floridae] >gi|229288238|gb|EEN58936.1| hypothetical protein BRAFLDRAFT_62487 [Branchiostoma floridae]	--	Voltage-dependent anion-selective channel protein 2 OS=Xenopus laevis OX=8355 GN=vdac2 PE=1 SV=1	--	anion transport//establishment of localization//ion transport//transport//localization	--	--
CV2904_1_contig_31025	hypothetical protein LOTGIDRAFT_108853 [Lottia gigantea] >gi|556094111|gb|ESO82764.1| hypothetical protein LOTGIDRAFT_108853 [Lottia gigantea]	PREDICTED: Aplysia californica V-type proton ATPase subunit d 1-like (LOC101852493), mRNA	V-type proton ATPase subunit d 1 OS=Drosophila melanogaster OX=7227 GN=VhaAC39-1 PE=2 SV=1	--	proton transmembrane transport//ATP hydrolysis coupled transmembrane transport//ATP hydrolysis coupled proton transport//transmembrane transport//inorganic cation transmembrane transport//inorganic ion transmembrane transport//monovalent inorganic cation transport//transport//ATP hydrolysis coupled ion transmembrane transport//ATP hydrolysis coupled cation transmembrane transport//cation transpor…	inorganic molecular entity transmembrane transporter activity//monovalent inorganic cation transmembrane transporter activity//transporter activity//cation transmembrane transporter activity//inorganic cation transmembrane transporter activity//ion transmembrane transporter activity//transmembrane transporter activity//proton transmembrane transporter activity	membrane protein complex//membrane//protein-containing complex//proton-transporting V-type ATPase, V0 domain//membrane part//proton-transporting two-sector ATPase complex//proton-transporting V-type ATPase complex//proton-transporting two-sector ATPase complex, proton-transporting domain
CV2904_1_contig_1482	hypothetical protein XELAEV_18028771mg, partial [Xenopus laevis]	--	--	H-type	cell adhesion//biological adhesion	binding//carbohydrate binding	--
CV2904_1_contig_3432	Incilarin A [Meghimatium fruhstorferi]	--	Secretory phospholipase A2 receptor OS=Oryctolagus cuniculus OX=9986 GN=PLA2R1 PE=1 SV=1	Lectin	--	--	--
CV2904_1_contig_3486	Incilarin A [Meghimatium fruhstorferi]	--	Asialoglycoprotein receptor 2 OS=Mus musculus OX=10090 GN=Asgr2 PE=1 SV=1	--	--	--	--
CV2904_1_contig_3440	Incilarin B [Meghimatium fruhstorferi]	--	CD209 antigen-like protein 2 OS=Macaca mulatta OX=9544 GN=CD209L2 PE=1 SV=1	Lectin	--	--	--
CV2904_1_contig_3441	Incilarin B [Meghimatium fruhstorferi]	--	E-selectin OS=Bos taurus OX=9913 GN=SELE PE=2 SV=1	Lectin	--	--	--
CV2904_1_contig_4445	KRT18 isoform 5 [Pan troglodytes]	Homo sapiens cDNA, FLJ94640, highly similar to Homo sapiens keratin 18 (KRT18), mRNA	Keratin, type I cytoskeletal 18 OS=Homo sapiens OX=9606 GN=KRT18 PE=1 SV=2	Intermediate	protein localization//tumor necrosis factor-mediated signaling pathway//peptide transport//signaling//signal transduction//cell surface receptor signaling pathway//response to chemical//anatomical structure morphogenesis//cellular component organization or biogenesis//cytokine-mediated signaling pathway//cellular response to stimulus//cellular macromolecule localization//cellular response to orga…	structural molecule activity//protein binding//binding//scaffold protein binding	supramolecular fiber//polymeric cytoskeletal fiber//membrane-enclosed lumen//organelle//cytoplasm//extracellular vesicle//vesicle//nuclear lumen//extracellular space//nucleus//microtubule organizing center part//centriolar satellite//extracellular organelle//intracellular membrane-bounded organelle//intracellular non-membrane-bounded organelle//organelle lumen//cell part//cell//supramolecular com…
CV2904_1_contig_11480	KRT7 isoform 3 [Pan troglodytes]	Homo sapiens mRNA for keratin 7 variant, clone: JTH08659	Keratin, type II cytoskeletal 7 OS=Homo sapiens OX=9606 GN=KRT7 PE=1 SV=5	Intermediate//Keratin	--	structural molecule activity	intracellular membrane-bounded organelle//cytoplasm//intracellular//supramolecular fiber//polymeric cytoskeletal fiber//keratin filament//vesicle//intracellular organelle//non-membrane-bounded organelle//extracellular vesicle//membrane-bounded organelle//organelle//extracellular space//cytoskeleton//supramolecular complex//intermediate filament cytoskeleton//extracellular organelle//extracellular…
CV2904_1_contig_4278	matrilin-like 40 kDa protein [Ambigolimax valentianus]	--	Cartilage matrix protein OS=Gallus gallus OX=9031 GN=MATN1 PE=1 SV=2	--	--	--	--
CV2904_1_contig_2713	matrilin-like 85 kDa protein [Ambigolimax valentianus]	--	Matrilin-2 OS=Homo sapiens OX=9606 GN=MATN2 PE=1 SV=4	von//von	--	--	--
CV2904_1_contig_140853	protein phosphatase 1 regulatory subunit 7 [Clonorchis sinensis] >gi|1484304417|gb|RJW73292.1| Protein phosphatase 1 regulatory subunit 7 [Clonorchis sinensis]	--	Protein phosphatase 1 regulatory subunit 7 OS=Homo sapiens OX=9606 GN=PPP1R7 PE=1 SV=1	Leucine//Leucine-rich//Leucine	--	binding//protein binding	--
CV2904_1_contig_704	RecName: Full=Non-neuronal cytoplasmic intermediate filament protein B; Short=IFB	Biomphalaria glabrata retrograde protein of 51 kDa (LOC106060500), mRNA >gi|71726728|gb|DQ117976.1| Biomphalaria glabrata intermediate filament protein mRNA, complete cds	Non-neuronal cytoplasmic intermediate filament protein B OS=Helix pomatia OX=6536 PE=1 SV=1	--	--	structural molecule activity	cytoplasm//supramolecular fiber//polymeric cytoskeletal fiber//intracellular organelle//intermediate filament//intracellular//organelle//cytoskeleton//supramolecular complex//intermediate filament cytoskeleton//non-membrane-bounded organelle//intracellular non-membrane-bounded organelle//cell part//cell//intracellular organelle part//supramolecular polymer//cytoskeletal part//intracellular part//…
CV2904_1_contig_296	serine peptidase 1 [Radix peregra]	--	Enteropeptidase OS=Homo sapiens OX=9606 GN=TMPRSS15 PE=1 SV=3	--	--	catalytic activity//hydrolase activity	--
CV2904_1_contig_516	serine protease beta, partial [Biomphalaria glabrata]	--	Trypsin-1 OS=Astacus astacus OX=6715 PE=1 SV=1	--	--	catalytic activity//hydrolase activity	--
CV2904_1_contig_17632	sialic acid binding lectin [Cepaea hortensis]	--	Complement C1q-like protein 3 OS=Mus musculus OX=10090 GN=C1ql3 PE=1 SV=1	C1q	--	--	--
CV2904_1_contig_22427	sialic acid binding lectin [Cepaea hortensis]	--	--	--	--	--	--
CV2904_1_contig_4696	sialic acid binding lectin [Cepaea hortensis]	--	--	--	--	--	--
CV2904_1_contig_17323	sialic acid binding lectin [Haliotis madaka]	--	--	C1q	--	--	--
CV2904_1_contig_17675	sialic acid binding lectin [Haliotis madaka]	--	--	C1q	--	--	--
CV2904_1_contig_13972	tubulin beta chain-like [Saccoglossus kowalevskii]	Lottia gigantea hypothetical protein mRNA	Tubulin beta-1 chain OS=Echinococcus multilocularis OX=6211 GN=TUB-1 PE=3 SV=1	--	cellular process//microtubule-based process	structural constituent of cytoskeleton//purine ribonucleoside triphosphate binding//binding//structural molecule activity//heterocyclic compound binding//nucleoside phosphate binding//nucleoside binding//anion binding//guanyl nucleotide binding//nucleotide binding//guanyl ribonucleotide binding//purine nucleoside binding//ribonucleoside binding//purine nucleotide binding//GTP binding//hydrolase a…	supramolecular fiber//polymeric cytoskeletal fiber//organelle//intracellular organelle//non-membrane-bounded organelle//intracellular part//microtubule//supramolecular complex//cytoskeletal part//microtubule cytoskeleton//intracellular non-membrane-bounded organelle//cytoskeleton//cell part//cell//intracellular//intracellular organelle part//supramolecular polymer//organelle part
CV2904_1_contig_126958	uncharacterized protein LOC102411789 [Bubalus bubalis]	Xerotricha conspurcata isolate Xcon16LA01 histone H3 (H3) gene, partial cds >gi|1149402890|gb|KX641470.1| Xerotricha conspurcata isolate Xcon16ASMS01 histone H3 (H3) gene, partial cds	Histone H3 OS=Platynereis dumerilii OX=6359 PE=3 SV=2	Core	--	binding//nucleic acid binding//DNA binding//heterocyclic compound binding//organic cyclic compound binding	nucleosome//DNA packaging complex//intracellular organelle//non-membrane-bounded organelle//chromatin//intracellular//protein-containing complex//intracellular non-membrane-bounded organelle//protein-DNA complex//cell part//cell//organelle//intracellular organelle part//intracellular part//chromosomal part//chromosome//organelle part
CV2904_1_contig_209	uncharacterized protein LOC111099732 [Crassostrea virginica]	--	--	--	--	--	--
CV2904_1_contig_133895	uncharacterized protein LOC111361512 [Spodoptera litura]	Pseudomonas putida DNA, complete genome, strain: KF715	Phosphate-import protein PhnD OS=Mycobacterium smegmatis (strain ATCC 700084 / mc(2)155) OX=246196 GN=phnD PE=1 SV=1	ABC	--	--	--
