# Supplementary material for: Mucus Trail Proteins May Infer Reproductive Readiness for Land Snails
Source: Biology (Basel). 2025 Mar 14;14(3):294. doi: 10.3390/biology14030294 (PMC11940790; doi:10.3390/biology14030294)
Supplement: Supplementary file 1 [file biology-14-00294-s001.zip › biology-3409329-supplementary Update/File S5.xlsx]

## Sheet: Reproductive stage_DEG_up
Gene ID	AG Reproductive	AG Non-reproductive	log2foldchange	padjust	NR Evalue	NR Description	Swissprot Description
CV2904_1_contig_1000	2.55798	0.295152	3.11547	0.0355341	--	--	--
CV2904_1_contig_10008	3181.62	0.375631	13.0482	6.63048e-112	3.2e-217	PREDICTED: putative amine oxidase [copper-containing] [Biomphalaria glabrata]	Putative amine oxidase [copper-containing] OS=Pinctada margaritifera OX=102329 PE=1 SV=1
CV2904_1_contig_100117	1.90578	0.343041	2.47393	0.0235145	2.4e-168	PREDICTED: slit homolog 2 protein-like [Aplysia californica]	Protein slit OS=Drosophila melanogaster OX=7227 GN=sli PE=1 SV=2
CV2904_1_contig_10012	2.62892	0.112668	4.54432	0.000108164	8.7e-70	PREDICTED: sodium/potassium/calcium exchanger 2-like [Aplysia californica]	Sodium/potassium/calcium exchanger Nckx30C OS=Drosophila melanogaster OX=7227 GN=Nckx30C PE=2 SV=4
CV2904_1_contig_100227	10.8035	0.643068	4.07039	0.000423176	--	--	--
CV2904_1_contig_100243	3.39425	0.442728	2.9386	0.0348848	--	--	--
CV2904_1_contig_100382	4.25019	0.531273	3	0.00613203	6.8e-48	PREDICTED: uncharacterized protein LOC106066246 [Biomphalaria glabrata]	--
CV2904_1_contig_100446	8.53319	1.24442	2.77761	0.00638053	--	--	--
CV2904_1_contig_100482	4.89827	1.07762	2.18442	0.0165499	--	--	--
CV2904_1_contig_100801	15.6564	0.694126	4.49541	1.57879e-10	6.7e-75	PREDICTED: laminin subunit beta-1-like [Aplysia californica]	Laminin subunit beta-1 OS=Drosophila melanogaster OX=7227 GN=LanB1 PE=1 SV=4
CV2904_1_contig_101014	6.0211	0.708365	3.08746	0.0120798	--	--	--
CV2904_1_contig_101205	15.3238	1.84319	3.05549	1.88649e-07	1.3e-52	PREDICTED: dachshund homolog 1-like [Biomphalaria glabrata]	--
CV2904_1_contig_101272	5.50522	1.9109	1.52655	0.0477016	2.8e-29	PREDICTED: zinc finger protein 608-like isoform X2 [Biomphalaria glabrata]	--
CV2904_1_contig_101405	19.3146	0.274614	6.13613	4.74947e-08	6.3e-51	PREDICTED: HHIP-like protein 1 [Aplysia californica]	HHIP-like protein 1 OS=Homo sapiens OX=9606 GN=HHIPL1 PE=1 SV=2
CV2904_1_contig_10176	46.1208	8.59945	2.4231	0.00378499	--	--	--
CV2904_1_contig_1019	8.94563	3.10466	1.52675	0.0418776	3.6e-134	PREDICTED: tubulin alpha-1D chain [Strongylocentrotus purpuratus]	Tubulin alpha-3 chain OS=Drosophila melanogaster OX=7227 GN=alphaTub84D PE=2 SV=1
CV2904_1_contig_10197	165.281	7.55732	4.45091	1.01066e-12	--	--	--
CV2904_1_contig_101986	1.61434	0.280754	2.52356	0.0477586	--	--	--
CV2904_1_contig_10202	30.7537	1.529	4.3301	3.71203e-07	1.9e-139	PREDICTED: carnitine O-palmitoyltransferase 1, liver isoform-like [Aplysia californica]	Carnitine O-palmitoyltransferase 1, liver isoform OS=Homo sapiens OX=9606 GN=CPT1A PE=1 SV=2
CV2904_1_contig_10203	41.5017	0.936129	5.47032	1.23357e-10	9.3e-142	PREDICTED: carnitine O-palmitoyltransferase 1, liver isoform-like [Aplysia californica]	Carnitine O-palmitoyltransferase 1, liver isoform OS=Homo sapiens OX=9606 GN=CPT1A PE=1 SV=2
CV2904_1_contig_10211	7.86186	3.2453	1.27652	0.0462268	--	--	--
CV2904_1_contig_102181	2.34917	0.469834	2.32193	0.0185217	2.2e-14	PREDICTED: GTP-binding protein REM 1-like [Aplysia californica]	--
CV2904_1_contig_102185	5.14479	0.389102	3.72489	1.34616e-05	2.5e-20	PREDICTED: uncharacterized protein LOC106074578 [Biomphalaria glabrata]	--
CV2904_1_contig_102312	2.17529	0.271912	3	0.0303825	--	--	--
CV2904_1_contig_102402	2.74953	0.829223	1.72935	0.049688	1.3e-37	PREDICTED: slit homolog 2 protein-like [Aplysia californica]	Protein slit OS=Drosophila melanogaster OX=7227 GN=sli PE=1 SV=2
CV2904_1_contig_10241	10.1334	2.28002	2.152	0.000512401	8.2e-59	PREDICTED: all-trans retinoic acid-induced differentiation factor-like isoform X2 [Biomphalaria glabrata]	All-trans retinoic acid-induced differentiation factor OS=Homo sapiens OX=9606 GN=ATRAID PE=1 SV=2
CV2904_1_contig_10251	36.3968	7.6358	2.25296	0.000796258	2.2e-116	PREDICTED: lysoplasmalogenase-like protein TMEM86A [Aplysia californica]	Lysoplasmalogenase-like protein TMEM86A OS=Mus musculus OX=10090 GN=Tmem86a PE=2 SV=1
CV2904_1_contig_102566	7.39599	1.5227	2.28011	0.00781811	--	--	--
CV2904_1_contig_10259	2.84564	0.663269	2.10109	0.00360678	--	--	--
CV2904_1_contig_10271	8.69139	0.517345	4.07039	7.47389e-06	4.6e-28	PREDICTED: atrial natriuretic peptide-converting enzyme-like [Biomphalaria glabrata]	Coagulation factor X OS=Gallus gallus OX=9031 GN=F10 PE=1 SV=1
CV2904_1_contig_10274	5.98308	1.23564	2.27563	0.0107865	--	--	--
CV2904_1_contig_10289	1.84332	0.392195	2.23266	0.0210829	--	--	--
CV2904_1_contig_103387	47.9503	3.62249	3.72649	2.71628e-07	1.3e-37	PREDICTED: galactocerebrosidase-like isoform X1 [Biomphalaria glabrata]	Galactocerebrosidase OS=Homo sapiens OX=9606 GN=GALC PE=1 SV=3
CV2904_1_contig_103462	3.1123	0.274614	3.5025	0.00764463	8.1e-06	PREDICTED: LOW QUALITY PROTEIN: zinc finger protein 208-like, partial [Thamnophis sirtalis]	Zinc finger protein 37 OS=Rattus norvegicus OX=10116 GN=Zfp37 PE=1 SV=1
CV2904_1_contig_103463	47.6393	0.683817	6.12239	5.41516e-08	--	--	--
CV2904_1_contig_10364	5.19026	1.05079	2.30433	0.000972764	--	--	--
CV2904_1_contig_103698	3.28884	0.51929	2.66296	0.00512896	--	--	--
CV2904_1_contig_103809	14.6157	1.18277	3.62727	8.02496e-07	--	--	--
CV2904_1_contig_10391	886.783	0.214406	12.014	1.49575e-39	6.4e-11	PREDICTED: uncharacterized protein LOC106065186 [Biomphalaria glabrata]	--
CV2904_1_contig_104078	18.0725	0.374949	5.59096	4.99463e-09	--	--	--
CV2904_1_contig_10410	8.4808	1.37813	2.62149	0.00825328	2.2e-18	PREDICTED: phosphatidate phosphatase LPIN3-like isoform X2 [Aplysia californica]	--
CV2904_1_contig_10411	4.85641	0.522525	3.21632	0.00168653	2.5e-18	PREDICTED: phosphatidate phosphatase LPIN3-like isoform X2 [Aplysia californica]	--
CV2904_1_contig_104135	3.46646	0.301432	3.52356	0.00293351	--	--	--
CV2904_1_contig_104200	83.8231	16.7909	2.31967	0.0294917	--	--	--
CV2904_1_contig_10429	133.787	2.085	6.00375	2.90163e-14	3.1e-25	PREDICTED: notch homolog 2 N-terminal-like protein isoform X3 [Biomphalaria glabrata]	Sushi, nidogen and EGF-like domain-containing protein 1 OS=Mus musculus OX=10090 GN=Sned1 PE=2 SV=2
CV2904_1_contig_10430	591.939	94.8597	2.64158	0.000709706	1.1e-26	PREDICTED: fibropellin-3-like isoform X2 [Biomphalaria glabrata]	Sushi, nidogen and EGF-like domain-containing protein 1 OS=Homo sapiens OX=9606 GN=SNED1 PE=2 SV=2
CV2904_1_contig_104306	4.57485	0.73788	2.63227	0.0377629	--	--	--
CV2904_1_contig_10442	4.75054	0.548139	3.11547	0.0234161	--	--	--
CV2904_1_contig_10443	3.3302	0.434374	2.9386	0.0426798	--	--	--
CV2904_1_contig_104821	7.80271	0.540782	3.85085	1.93723e-05	1.8e-81	PREDICTED: laminin subunit beta-1-like [Aplysia californica]	Laminin subunit beta-1 OS=Homo sapiens OX=9606 GN=LAMB1 PE=1 SV=2
CV2904_1_contig_104835	2.95693	0.316814	3.22239	0.0176987	--	--	--
CV2904_1_contig_10485	0.452296	0.0723673	2.64385	0.0412513	1.3e-296	PREDICTED: electrogenic sodium bicarbonate cotransporter 1-like [Aplysia californica]	Sodium bicarbonate cotransporter 3 OS=Mus musculus OX=10090 GN=Slc4a7 PE=1 SV=2
CV2904_1_contig_10486	2.74125	0.650466	2.07529	0.0320196	1.1e-115	PREDICTED: electrogenic sodium bicarbonate cotransporter 1-like [Aplysia californica]	Sodium bicarbonate cotransporter 3 OS=Rattus norvegicus OX=10116 GN=Slc4a7 PE=1 SV=1
CV2904_1_contig_104866	36.1214	2.45269	3.88042	3.94172e-07	1.9e-08	PREDICTED: collagen alpha-1(XII) chain-like [Biomphalaria glabrata]	--
CV2904_1_contig_10493	46.9513	10.5073	2.15977	9.20422e-05	1.3e-132	PREDICTED: glucosamine-6-phosphate isomerase 1-like [Aplysia californica]	Glucosamine-6-phosphate isomerase 1 OS=Bos taurus OX=9913 GN=GNPDA1 PE=2 SV=1
CV2904_1_contig_10494	43.2811	0.920874	5.55459	9.34845e-10	--	--	--
CV2904_1_contig_10513	2.08888	0.558997	1.90182	0.0190257	--	--	--
CV2904_1_contig_10526	10633.9	0.930176	13.4808	4.37705e-87	7.6e-11	hypothetical protein C922_04038 [Plasmodium inui San Antonio 1] >gi|577142112|gb|EUD65532.1| hypothetical protein C922_04038 [Plasmodium inui San Antonio 1]	--
CV2904_1_contig_10542	6.6752	0.986109	2.75899	0.000904095	2.2e-66	PREDICTED: mitotic spindle assembly checkpoint protein MAD2A-like [Biomphalaria glabrata]	Mitotic spindle assembly checkpoint protein MAD2A OS=Homo sapiens OX=9606 GN=MAD2L1 PE=1 SV=1
CV2904_1_contig_10568	11.927	3.12043	1.93441	0.0130305	3.5e-24	PREDICTED: uncharacterized protein LOC109476207 [Branchiostoma belcheri]	--
CV2904_1_contig_105772	4.10003	0.435401	3.23522	5.2856e-05	--	--	--
CV2904_1_contig_10580	24.2137	0.439109	5.7851	4.28823e-11	--	--	Kunitz-type serine protease inhibitor PILP-2 OS=Bungarus multicinctus OX=8616 PE=3 SV=1
CV2904_1_contig_10581	7.98717	0.73831	3.43538	0.00015513	1.4e-08	PREDICTED: tissue factor pathway inhibitor [Elephantulus edwardii]	Kunitz-type serine protease inhibitor B3 OS=Daboia siamensis OX=343250 PE=2 SV=1
CV2904_1_contig_105877	64.315	0.548139	6.87446	9.72589e-10	--	--	--
CV2904_1_contig_106098	19.3086	1.48528	3.70044	1.55985e-07	--	--	--
CV2904_1_contig_107015	3.4461	0.478625	2.84799	0.013871	8.5e-21	PREDICTED: NXPE family member 4-like [Biomphalaria glabrata]	--
CV2904_1_contig_10702	2.89785	0.40248	2.848	0.00125519	--	--	--
CV2904_1_contig_1072	32.6782	1.76555	4.21014	1.35399e-11	--	--	--
CV2904_1_contig_10733	8.7298	2.44913	1.83368	0.00157233	3.8e-149	PREDICTED: uncharacterized protein LOC101853305 [Aplysia californica]	--
CV2904_1_contig_107333	10.5557	0.194277	5.76376	4.6784e-07	1.2e-10	PREDICTED: uncharacterized protein LOC106071286 [Biomphalaria glabrata]	--
CV2904_1_contig_10757	8.46411	2.22317	1.92874	0.00839016	2.4e-08	PREDICTED: uncharacterized protein LOC106012902 [Aplysia californica]	--
CV2904_1_contig_107761	3.94181	0.629012	2.6477	0.00126401	3e-21	PREDICTED: uncharacterized protein LOC106074314 [Biomphalaria glabrata]	--
CV2904_1_contig_10777	27.2278	5.64478	2.27009	0.0109338	2.1e-47	PREDICTED: angiotensin-converting enzyme-like isoform X2 [Biomphalaria glabrata]	Angiotensin-converting enzyme OS=Theromyzon tessulatum OX=13286 GN=ACE PE=2 SV=1
CV2904_1_contig_10778	26.4563	2.84419	3.21752	8.51299e-05	4.8e-67	PREDICTED: angiotensin-converting enzyme-like isoform X2 [Biomphalaria glabrata]	Angiotensin-converting enzyme OS=Theromyzon tessulatum OX=13286 GN=ACE PE=2 SV=1
CV2904_1_contig_108015	32.7927	0.401544	6.35167	4.72996e-07	--	--	--
CV2904_1_contig_108046	3.51829	0.458907	2.9386	0.042908	--	--	--
CV2904_1_contig_10806	25.914	0.578438	5.48542	2.44779e-12	4.3e-45	von Willebrand factor D and EGF domain-containing protein [Lingula anatina]	Oncoprotein-induced transcript 3 protein OS=Homo sapiens OX=9606 GN=OIT3 PE=1 SV=2
CV2904_1_contig_10807	6.2197	0.805429	2.94902	0.000336615	7.3e-45	von Willebrand factor D and EGF domain-containing protein [Lingula anatina]	von Willebrand factor D and EGF domain-containing protein OS=Homo sapiens OX=9606 GN=VWDE PE=2 SV=4
CV2904_1_contig_10814	0.749287	0.0561965	3.73696	0.00346382	--	--	--
CV2904_1_contig_108162	2.11801	0.276262	2.9386	0.0361463	--	--	--
CV2904_1_contig_1084	2.51249	0.297777	3.07681	0.000256331	1.3e-136	PREDICTED: uncharacterized oxidoreductase YajO-like [Biomphalaria glabrata]	Uncharacterized oxidoreductase YajO OS=Escherichia coli (strain K12) OX=83333 GN=yajO PE=3 SV=2
CV2904_1_contig_108479	10.542	2.27376	2.21299	0.00296116	--	--	--
CV2904_1_contig_108530	167.441	0.623617	8.06877	3.55272e-22	1.4e-25	fibrillin-1-like [Lingula anatina]	Granulins OS=Rattus norvegicus OX=10116 GN=Grn PE=1 SV=3
CV2904_1_contig_108557	19.5546	1.01881	4.26255	4.40737e-08	1.7e-141	PREDICTED: sulfate transporter-like [Aplysia californica]	Pendrin OS=Rattus norvegicus OX=10116 GN=Slc26a4 PE=2 SV=1
CV2904_1_contig_109039	8.71761	0.36835	4.56478	0.000126954	--	--	--
CV2904_1_contig_109071	23.8706	0.424366	5.81378	6.3335e-09	7.2e-11	PREDICTED: heparan sulfate glucosamine 3-O-sulfotransferase 1-like [Biomphalaria glabrata]	--
CV2904_1_contig_10908	1.42074	0.202963	2.80735	0.00439157	--	--	--
CV2904_1_contig_10951	12.4197	0.454379	4.77258	0.000732095	--	--	--
CV2904_1_contig_10972	131.3	37.5269	1.80687	0.00529631	1.1e-26	PREDICTED: death-associated protein 1-like [Biomphalaria glabrata]	Death-associated protein 1 OS=Homo sapiens OX=9606 GN=DAP PE=1 SV=3
CV2904_1_contig_1098	11.2302	3.11236	1.8513	0.00988484	--	--	--
CV2904_1_contig_10984	172.084	3.58508	5.58496	3.37533e-13	--	--	--
CV2904_1_contig_109891	1.3527	0.208107	2.70044	0.0310189	4e-16	PREDICTED: fibrous sheath CABYR-binding protein-like [Apteryx australis mantelli]	Uncharacterized PPE family protein PPE24 OS=Mycobacterium tuberculosis (strain ATCC 25618 / H37Rv) OX=83332 GN=PPE24 PE=3 SV=1
CV2904_1_contig_109945	5.25239	0.95498	2.45943	0.00429157	--	--	--
CV2904_1_contig_11004	12.3122	2.49297	2.30415	0.000180446	--	--	--
CV2904_1_contig_11048	11.1206	1.06636	3.38247	2.16676e-06	--	--	--
CV2904_1_contig_110754	9.09196	1.08436	3.06774	6.59607e-05	9.9e-73	NCAM-related adhesion molecule [Aplysia californica]	Neural cell adhesion molecule 2 OS=Mus musculus OX=10090 GN=Ncam2 PE=1 SV=1
CV2904_1_contig_11078	3500.91	5.6013	9.28775	1.33062e-45	5e-06	PREDICTED: perlucin-like [Biomphalaria glabrata]	--
CV2904_1_contig_110953	2.25847	0.291416	2.95419	0.020122	1.4e-68	acetylcholinesterase [Ambigolimax valentianus]	Acetylcholinesterase OS=Bungarus fasciatus OX=8613 GN=ACHE PE=1 SV=2
CV2904_1_contig_11122	143.093	0.134108	10.0593	2.28026e-19	--	--	--
CV2904_1_contig_11123	77.3019	0.577211	7.06526	4.09011e-25	--	--	--
CV2904_1_contig_11127	30.1377	0.313934	6.58496	5.64231e-09	--	--	--
CV2904_1_contig_111350	4.42728	0.442728	3.32192	0.0106146	--	--	--
CV2904_1_contig_11139	2.03249	0.117259	4.11547	0.00123159	--	--	--
CV2904_1_contig_111390	2.39053	0.519681	2.20163	0.022051	2.6e-76	PREDICTED: vacuolar protein sorting-associated protein 13A-like [Biomphalaria glabrata]	Vacuolar protein sorting-associated protein 13A OS=Mus musculus OX=10090 GN=Vps13a PE=1 SV=1
CV2904_1_contig_111454	4.50427	0.6673	2.75489	0.00479027	3.2e-11	PREDICTED: uncharacterized protein LOC106054841 [Biomphalaria glabrata] >gi|908410570|ref|XP_013066358.1| PREDICTED: uncharacterized protein LOC106054841 [Biomphalaria glabrata] >gi|908410572|ref|XP_013066359.1| PREDICTED: uncharacterized protein LOC106054841 [Biomphalaria glabrata]	--
CV2904_1_contig_111502	4.65469	0.377407	3.62449	0.00465959	--	--	--
CV2904_1_contig_11154	629.917	0.489827	10.3287	5.70048e-28	4.9e-08	serine proteinase inhibitor [Procambarus clarkii]	Agrin OS=Gallus gallus OX=9031 GN=AGRN PE=1 SV=3
CV2904_1_contig_11155	1487.3	8.46334	7.45725	1.1584e-30	4e-12	hepatopancreas kazal-type proteinase inhibitor [Penaeus monodon]	Agrin OS=Gallus gallus OX=9031 GN=AGRN PE=1 SV=3
CV2904_1_contig_11160	21.05	5.04483	2.06094	0.0018377	--	--	--
CV2904_1_contig_11161	1.89446	0.247104	2.9386	0.0337542	--	--	--
CV2904_1_contig_11168	22.5697	6.22114	1.85914	0.00357455	3.1e-17	PREDICTED: formin-2-like [Nothobranchius furzeri]	Formin-2 OS=Homo sapiens OX=9606 GN=FMN2 PE=1 SV=4
CV2904_1_contig_111870	6.61762	1.77091	1.90182	0.0243751	--	--	--
CV2904_1_contig_1120	177.845	48.7984	1.86572	0.0266044	1.7e-101	alginate lyase [Aplysia kurodai]	--
CV2904_1_contig_112114	4.01077	0.481293	3.05889	0.0275029	--	--	--
CV2904_1_contig_112288	8.06548	0.861362	3.22707	0.000258675	1.8e-49	PREDICTED: calcium-binding mitochondrial carrier protein SCaMC-2-B-like isoform X2 [Aplysia californica]	Calcium-binding mitochondrial carrier protein SCaMC-2 OS=Xenopus tropicalis OX=8364 GN=slc25a25 PE=2 SV=1
CV2904_1_contig_112318	46.8132	0.384766	6.92677	0.00048617	1.2e-27	cathepsin B-like precursor [Biomphalaria glabrata] >gi|908504726|ref|XP_013063574.1| PREDICTED: cathepsin B-like [Biomphalaria glabrata] >gi|154761391|gb|ABS85545.1| cathepsin B preproprotein [Biomphalaria glabrata]	Cathepsin B OS=Bos taurus OX=9913 GN=CTSB PE=1 SV=5
CV2904_1_contig_112458	4.32787	0.360656	3.58496	0.00641813	2.8e-22	PREDICTED: uncharacterized protein LOC106079363 isoform X1 [Biomphalaria glabrata]	--
CV2904_1_contig_112622	50.1325	0.266662	7.55458	8.09368e-13	--	--	--
CV2904_1_contig_11290	49.7428	16.9378	1.55424	0.0437852	8.4e-13	PREDICTED: papilin isoform X7 [Crassostrea gigas]	PI-actitoxin-Aeq3a OS=Actinia equina OX=6106 PE=1 SV=1
CV2904_1_contig_113140	1.76548	0.282477	2.64385	0.0358095	--	--	--
CV2904_1_contig_113443	3.22736	0.502034	2.6845	0.00862681	--	--	--
CV2904_1_contig_11359	3.87186	0.523224	2.88752	0.0112631	--	--	--
CV2904_1_contig_113599	11.3602	0.463683	4.61471	1.11216e-08	1.3e-76	PREDICTED: laminin subunit beta-1-like [Aplysia californica]	Laminin subunit beta-1 OS=Mus musculus OX=10090 GN=Lamb1 PE=1 SV=3
CV2904_1_contig_113632	12.126	1.58165	2.9386	0.000733375	--	--	--
CV2904_1_contig_113677	2.85152	0.419341	2.76553	0.0137439	8.2e-44	PREDICTED: FAD-dependent oxidoreductase domain-containing protein 2-like [Biomphalaria glabrata]	FAD-dependent oxidoreductase domain-containing protein 2 OS=Homo sapiens OX=9606 GN=FOXRED2 PE=1 SV=1
CV2904_1_contig_113706	2.47265	0.412108	2.58496	0.00247602	2.6e-162	PREDICTED: abhydrolase domain-containing protein 15-like [Biomphalaria glabrata] >gi|908505668|ref|XP_013063899.1| PREDICTED: abhydrolase domain-containing protein 15-like [Biomphalaria glabrata] >gi|908505670|ref|XP_013063900.1| PREDICTED: abhydrolase domain-containing protein 15-like [Biomphalaria glabrata] >gi|908505672|ref|XP_013063901.1| PREDICTED: abhydrolase domain-containing protein 15-li…	Protein ABHD15 OS=Mus musculus OX=10090 GN=Abhd15 PE=1 SV=1
CV2904_1_contig_11378	1.18061	0.114252	3.36923	0.00968362	--	--	--
CV2904_1_contig_113844	6.58849	1.43887	2.19502	0.00562095	--	--	--
CV2904_1_contig_1140	2.72852	0.496094	2.45943	0.00580339	3e-109	PREDICTED: potassium channel subfamily K member 1-like [Aplysia californica]	Potassium channel subfamily K member 1 OS=Oryctolagus cuniculus OX=9986 GN=KCNK1 PE=2 SV=1
CV2904_1_contig_114060	2.79658	0.299634	3.22239	0.018047	--	--	--
CV2904_1_contig_11407	12.3986	2.81205	2.14048	0.00105042	2.1e-118	PREDICTED: LIM/homeobox protein Lhx1-like [Biomphalaria glabrata]	LIM/homeobox protein Lhx5 OS=Xenopus laevis OX=8355 GN=lhx5 PE=1 SV=2
CV2904_1_contig_11418	6447.66	0.43523	13.8547	6.63048e-112	6.6e-229	PREDICTED: putative amine oxidase [copper-containing] [Aplysia californica]	Putative amine oxidase [copper-containing] OS=Pinctada margaritifera OX=102329 PE=1 SV=1
CV2904_1_contig_114281	11.8245	0.537475	4.45943	0.000162689	1e-09	PREDICTED: heparan sulfate glucosamine 3-O-sulfotransferase 1-like [Biomphalaria glabrata]	--
CV2904_1_contig_114554	10.3363	0.5638	4.19639	0.000688106	1.4e-06	hypothetical protein BSL78_16420 [Apostichopus japonicus]	Antistasin OS=Hydra vulgaris OX=6087 PE=2 SV=1
CV2904_1_contig_114561	6.86038	0.395791	4.11547	0.00335666	--	--	--
CV2904_1_contig_11463	173.781	1.9019	6.51368	3.31245e-17	--	--	--
CV2904_1_contig_11465	24.8326	1.52407	4.02623	3.39229e-10	4.8e-224	PREDICTED: heparan-alpha-glucosaminide N-acetyltransferase-like [Aplysia californica]	Heparan-alpha-glucosaminide N-acetyltransferase OS=Mus musculus OX=10090 GN=Hgsnat PE=1 SV=2
CV2904_1_contig_11471	11.6833	3.256	1.84327	0.00264427	--	--	--
CV2904_1_contig_114929	8.56627	1.92741	2.152	0.0380168	--	--	--
CV2904_1_contig_115417	5.25499	1.00095	2.39232	0.0226796	5.7e-17	PREDICTED: laminin subunit beta-1-like [Aplysia californica]	--
CV2904_1_contig_115938	5.48865	0.762313	2.84799	0.0113036	--	--	--
CV2904_1_contig_11608	9.80819	2.27419	2.10863	0.00241834	5.9e-311	PREDICTED: prestin-like [Aplysia californica]	Prestin OS=Mus musculus OX=10090 GN=Slc26a5 PE=2 SV=3
CV2904_1_contig_116080	2.08107	0.346845	2.58496	0.0463157	2.6e-10	hypothetical protein [Trichomonas vaginalis G3] >gi|121876977|gb|EAX84108.1| conserved hypothetical protein [Trichomonas vaginalis G3]	C-type lectin domain family 4 member F OS=Homo sapiens OX=9606 GN=CLEC4F PE=2 SV=2
CV2904_1_contig_11643	59.7154	0.471437	6.98489	5.54263e-11	--	--	--
CV2904_1_contig_116645	3.08328	0.616657	2.32193	0.00750615	2.6e-111	PREDICTED: probable E3 ubiquitin-protein ligase TRIM8 [Aplysia californica]	--
CV2904_1_contig_11739	90.7457	1.06724	6.40987	3.63832e-22	1.2e-31	PREDICTED: arginase-1-like isoform X2 [Biomphalaria glabrata]	Arginase-1 OS=Mus musculus OX=10090 GN=Arg1 PE=1 SV=1
CV2904_1_contig_11747	292.26	0.812058	8.49145	1.15766e-29	5.4e-06	PREDICTED: uncharacterized protein LOC106062862 [Biomphalaria glabrata]	--
CV2904_1_contig_11765	8.58565	2.99773	1.51806	0.0116144	--	--	--
CV2904_1_contig_11810	4245.39	2.62342	10.6602	4.04177e-55	--	--	--
CV2904_1_contig_118533	7.48494	0.340224	4.45943	0.000576072	--	--	--
CV2904_1_contig_11868	14.0806	0.422419	5.05889	8.1153e-05	--	--	--
CV2904_1_contig_11869	43.9245	0.577954	6.24792	4.88572e-15	1.9e-23	PREDICTED: uncharacterized protein LOC101857268 [Aplysia californica]	--
CV2904_1_contig_11870	56.4096	0.482133	6.87036	3.83936e-12	6e-09	PREDICTED: uncharacterized protein LOC101857268 [Aplysia californica]	--
CV2904_1_contig_119023	3.81879	0.65465	2.54432	0.0209085	--	--	--
CV2904_1_contig_11939	6.78434	2.4693	1.45811	0.0359588	--	--	--
CV2904_1_contig_11942	450.518	11.3744	5.30772	4.13533e-26	1.8e-196	PREDICTED: argininosuccinate synthase-like [Biomphalaria glabrata] >gi|908464245|ref|XP_013086398.1| PREDICTED: argininosuccinate synthase-like [Biomphalaria glabrata]	Argininosuccinate synthase OS=Danio rerio OX=7955 GN=ass1 PE=2 SV=1
CV2904_1_contig_11947	5.70942	0.276262	4.36923	0.000309849	3e-08	PREDICTED: uncharacterized protein LOC106066694 [Biomphalaria glabrata]	--
CV2904_1_contig_119738	7.8932	1.05243	2.90689	0.00186217	2.3e-52	PREDICTED: caspase-3-like [Aplysia californica] >gi|524871521|ref|XP_005092533.1| PREDICTED: caspase-3-like [Aplysia californica] >gi|871214709|ref|XP_012934743.1| PREDICTED: caspase-3-like [Aplysia californica] >gi|871214712|ref|XP_012934744.1| PREDICTED: caspase-3-like [Aplysia californica]	Caspase-3 OS=Sus scrofa OX=9823 GN=CASP3 PE=1 SV=1
CV2904_1_contig_11989	10.7119	3.6858	1.53916	0.0166056	4.1e-35	PREDICTED: serum paraoxonase/lactonase 3-like [Biomphalaria glabrata] >gi|908419453|ref|XP_013071048.1| PREDICTED: serum paraoxonase/lactonase 3-like [Biomphalaria glabrata]	Serum paraoxonase/arylesterase 2 OS=Rattus norvegicus OX=10116 GN=Pon2 PE=2 SV=1
CV2904_1_contig_11992	15.6528	3.35418	2.22239	0.00244949	--	--	--
CV2904_1_contig_119961	5.238	0.422419	3.63227	0.00066827	4.2e-08	PREDICTED: G-protein coupled receptor 126-like [Biomphalaria glabrata]	--
CV2904_1_contig_12017	4.17976	1.06153	1.97728	0.0236574	--	--	--
CV2904_1_contig_12039	5.11597	1.18061	2.11548	0.0219658	--	--	--
CV2904_1_contig_12073	1.40209	0.225336	2.63743	0.00463338	3.3e-137	PREDICTED: putative DBH-like monooxygenase protein 2 [Biomphalaria glabrata]	DBH-like monooxygenase protein 1 OS=Homo sapiens OX=9606 GN=MOXD1 PE=1 SV=1
CV2904_1_contig_121181	2.86993	0.374339	2.9386	0.0347674	3e-13	PREDICTED: tripartite motif-containing protein 2-like [Aplysia californica]	Tripartite motif-containing protein 2 OS=Homo sapiens OX=9606 GN=TRIM2 PE=1 SV=1
CV2904_1_contig_1217	15.616	2.96235	2.39821	1.2761e-05	2.1e-86	PREDICTED: N-sulphoglucosamine sulphohydrolase-like [Aplysia californica]	N-sulphoglucosamine sulphohydrolase OS=Homo sapiens OX=9606 GN=SGSH PE=1 SV=1
CV2904_1_contig_121707	2.69577	0.431323	2.64385	0.035646	--	--	--
CV2904_1_contig_121744	8.8274	0.564953	3.96578	1.11353e-05	2e-41	PREDICTED: whirlin-like [Biomphalaria glabrata]	Whirlin OS=Mus musculus OX=10090 GN=Whrn PE=1 SV=3
CV2904_1_contig_12175	546.496	0.128255	12.057	7.68695e-32	--	--	--
CV2904_1_contig_12176	482.141	0.376379	10.323	4.95954e-23	--	--	--
CV2904_1_contig_12177	310.262	0.376379	9.68707	3.3493e-20	--	--	--
CV2904_1_contig_12178	358.713	0.118976	11.5579	6.11628e-30	--	--	--
CV2904_1_contig_12179	0.619243	0.0599267	3.36923	0.0122576	6.5e-159	tubulin alpha-1A chain-like [Mizuhopecten yessoensis]	Tubulin alpha-1 chain OS=Drosophila melanogaster OX=7227 GN=alphaTub84B PE=1 SV=1
CV2904_1_contig_121815	63.5041	0.388009	7.35461	2.78633e-11	3.2e-09	hypothetical protein Y1Q_0016835 [Alligator mississippiensis]	von Willebrand factor OS=Mus musculus OX=10090 GN=Vwf PE=1 SV=2
CV2904_1_contig_122100	32.1159	3.11327	3.36678	2.51496e-06	1.9e-25	predicted protein [Nematostella vectensis] >gi|156224205|gb|EDO45033.1| predicted protein, partial [Nematostella vectensis]	CaM kinase-like vesicle-associated protein OS=Mus musculus OX=10090 GN=Camkv PE=1 SV=2
CV2904_1_contig_122145	8.56627	0.389376	4.45943	3.64754e-05	--	--	--
CV2904_1_contig_12220	2938.56	0.540102	12.4096	2.1515e-10	4e-33	PREDICTED: cathepsin L1-like [Biomphalaria glabrata]	Probable cysteine protease RD21C OS=Arabidopsis thaliana OX=3702 GN=RD21C PE=1 SV=1
CV2904_1_contig_1224	963.661	5.93906	7.34214	7.26663e-21	4.7e-07	calcium binding protein 1 [Biomphalaria glabrata]	--
CV2904_1_contig_12271	9.13387	2.02143	2.17585	0.0170346	1.6e-48	PREDICTED: collagen alpha-1(I) chain-like [Aplysia californica]	--
CV2904_1_contig_122770	3.15986	0.722254	2.12928	0.0384868	--	--	--
CV2904_1_contig_12284	208.893	10.996	4.24772	2.14646e-10	--	--	--
CV2904_1_contig_12285	88.3308	4.72088	4.22579	2.55475e-08	1.8e-23	repetitive proline-rich cell wall protein 1-like [Rhincodon typus]	SH3 domain-containing protein C23A1.17 OS=Schizosaccharomyces pombe (strain 972 / ATCC 24843) OX=284812 GN=SPAC23A1.17 PE=1 SV=1
CV2904_1_contig_122889	5.82433	1.88897	1.62449	0.0344892	--	--	--
CV2904_1_contig_12289	43.3272	5.89952	2.8766	3.72756e-05	3.4e-24	PREDICTED: leukocyte elastase inhibitor-like [Biomphalaria glabrata]	Serine protease inhibitor 3/4 (Fragment) OS=Lonomia obliqua OX=304329 PE=1 SV=1
CV2904_1_contig_12335	9.20874	0.284806	5.01495	1.47348e-05	1.7e-21	Incilarin A [Meghimatium fruhstorferi]	Perlucin-like protein OS=Mytilus galloprovincialis OX=29158 PE=1 SV=1
CV2904_1_contig_12398	8.7405	1.44374	2.5979	7.9645e-05	--	--	--
CV2904_1_contig_12403	22.7414	8.56627	1.40858	0.0389407	1.3e-25	PREDICTED: uncharacterized protein LOC106070285 [Biomphalaria glabrata]	Phospholipase A2 OS=Apis mellifera OX=7460 PE=1 SV=3
CV2904_1_contig_124327	2.64325	0.511597	2.36923	0.0307517	--	--	--
CV2904_1_contig_12442	44.6278	4.24757	3.39323	5.49948e-07	--	--	--
CV2904_1_contig_124551	1.74648	0.238157	2.87447	0.0391261	1.5e-16	PREDICTED: amiloride-sensitive amine oxidase [copper-containing]-like [Biomphalaria glabrata]	--
CV2904_1_contig_12457	63.4097	0.637283	6.63662	4.19865e-11	--	--	--
CV2904_1_contig_1248	447.273	8.90348	5.65064	0.00101818	3.3e-08	calcium binding protein 1 [Biomphalaria glabrata]	--
CV2904_1_contig_12509	3.52313	0.364462	3.27302	0.00158045	--	--	--
CV2904_1_contig_125115	10.4524	0.396928	4.71881	6.51897e-05	--	--	--
CV2904_1_contig_12512	10.0933	2.94861	1.77529	0.0313005	--	--	--
CV2904_1_contig_125183	50.4678	0.49157	6.68182	5.14131e-10	--	--	--
CV2904_1_contig_12534	128.305	0.571262	7.81121	3.37321e-18	--	--	--
CV2904_1_contig_12535	22.7376	0.426331	5.73696	2.00528e-06	--	--	--
CV2904_1_contig_125417	103.331	0.401544	8.00749	3.77213e-13	--	--	--
CV2904_1_contig_12548	136.933	20.6265	2.7309	0.00210834	4e-96	PREDICTED: phosphoenolpyruvate carboxykinase, cytosolic [GTP]-like [Aplysia californica]	Phosphoenolpyruvate carboxykinase [GTP], mitochondrial OS=Homo sapiens OX=9606 GN=PCK2 PE=1 SV=4
CV2904_1_contig_12549	109.054	19.4288	2.48878	0.00332748	4e-96	PREDICTED: phosphoenolpyruvate carboxykinase, cytosolic [GTP]-like [Aplysia californica]	Phosphoenolpyruvate carboxykinase [GTP], mitochondrial OS=Homo sapiens OX=9606 GN=PCK2 PE=1 SV=4
CV2904_1_contig_12550	9.66992	0.74384	3.70044	3.92982e-05	--	--	--
CV2904_1_contig_12575	357.771	32.6259	3.45495	2.55699e-09	5e-69	PREDICTED: phosphoserine phosphatase-like [Aplysia californica]	Phosphoserine phosphatase OS=Mus musculus OX=10090 GN=Psph PE=1 SV=1
CV2904_1_contig_12579	33.7479	11.6417	1.53549	0.0111617	4e-127	PREDICTED: copine family protein 2-like isoform X2 [Biomphalaria glabrata] >gi|908401202|ref|XP_013069263.1| PREDICTED: copine family protein 2-like isoform X2 [Biomphalaria glabrata] >gi|908401204|ref|XP_013069271.1| PREDICTED: copine family protein 2-like isoform X2 [Biomphalaria glabrata]	E3 ubiquitin-protein ligase RGLG5 OS=Arabidopsis thaliana OX=3702 GN=RGLG5 PE=1 SV=1
CV2904_1_contig_126580	3.55949	0.574111	2.63227	0.0278048	2.1e-28	PREDICTED: crossover junction endonuclease MUS81-like [Aplysia californica]	Crossover junction endonuclease MUS81 OS=Rattus norvegicus OX=10116 GN=Mus81 PE=2 SV=1
CV2904_1_contig_126615	172.643	0.331846	9.02305	3.84442e-22	1.2e-23	SCO-spondin like, partial [Pinctada fucata]	SCO-spondin OS=Gallus gallus OX=9031 GN=SSPO PE=2 SV=1
CV2904_1_contig_126812	4.48213	1.2224	1.87447	0.0326527	--	--	--
CV2904_1_contig_12690	113.637	39.7528	1.5153	0.0387665	--	--	--
CV2904_1_contig_12704	82.4291	5.302	3.95854	7.9423e-08	4.3e-232	PREDICTED: uncharacterized protein LOC106060356 [Biomphalaria glabrata] >gi|908424818|ref|XP_013073648.1| PREDICTED: uncharacterized protein LOC106060356 [Biomphalaria glabrata]	--
CV2904_1_contig_12730	3.7363	1.45425	1.36134	0.0478465	--	--	--
CV2904_1_contig_127533	6.11287	1.33103	2.19931	0.00252074	1.3e-70	PREDICTED: crossover junction endonuclease MUS81-like [Aplysia californica]	Crossover junction endonuclease MUS81 OS=Xenopus tropicalis OX=8364 GN=mus81 PE=2 SV=1
CV2904_1_contig_12789	4.26159	1.01908	2.06413	0.00238164	--	--	--
CV2904_1_contig_12790	3.8992	0.788135	2.30666	0.00800731	--	--	--
CV2904_1_contig_12793	87.3659	6.14153	3.8304	1.70213e-06	1.3e-103	PREDICTED: dehydrogenase/reductase SDR family member 7-like [Aplysia californica]	Dehydrogenase/reductase SDR family member 7 OS=Homo sapiens OX=9606 GN=DHRS7 PE=1 SV=1
CV2904_1_contig_128082	3.46823	0.358782	3.27301	0.0197554	--	--	--
CV2904_1_contig_12816	27.5495	0.920874	4.90288	6.29034e-09	3.4e-06	PREDICTED: uncharacterized protein LOC109484268 [Branchiostoma belcheri]	--
CV2904_1_contig_128194	2.81736	0.482976	2.54432	0.0195563	7.9e-82	tripartite motif protein L-TRIM [Lymnaea stagnalis]	Tripartite motif-containing protein 2 OS=Ailuropoda melanoleuca OX=9646 GN=TRIM2 PE=3 SV=1
CV2904_1_contig_12849	16.5441	0.15206	6.76553	7.24355e-14	7.5e-71	PREDICTED: protein-cysteine N-palmitoyltransferase HHAT-like [Aplysia californica] >gi|871240233|ref|XP_012939359.1| PREDICTED: protein-cysteine N-palmitoyltransferase HHAT-like [Aplysia californica]	Protein-cysteine N-palmitoyltransferase HHAT OS=Mus musculus OX=10090 GN=Hhat PE=2 SV=1
CV2904_1_contig_12853	2.60942	0.785633	1.7318	0.0272391	--	--	--
CV2904_1_contig_12874	2.69853	0.449755	2.58496	0.0114376	4.3e-73	PREDICTED: glucose dehydrogenase [FAD, quinone]-like [Biomphalaria glabrata]	Choline dehydrogenase, mitochondrial OS=Mus musculus OX=10090 GN=Chdh PE=1 SV=1
CV2904_1_contig_12876	141.413	3.78905	5.22193	0.0068328	1.1e-86	PREDICTED: MOXD1 homolog 1-like [Biomphalaria glabrata]	DBH-like monooxygenase protein 1 OS=Gallus gallus OX=9031 GN=MOXD1 PE=2 SV=1
CV2904_1_contig_128891	3.66395	0.30533	3.58496	0.00194786	--	--	--
CV2904_1_contig_12892	2939.07	0.339806	13.0784	7.82515e-70	2.5e-12	PREDICTED: uncharacterized protein LOC106074594, partial [Biomphalaria glabrata]	--
CV2904_1_contig_12909	1.42004	0.172126	3.04439	0.0178165	3.5e-83	PREDICTED: prolyl 4-hydroxylase subunit alpha-3-like [Aplysia californica]	Prolyl 4-hydroxylase subunit alpha-3 OS=Rattus norvegicus OX=10116 GN=P4ha3 PE=2 SV=1
CV2904_1_contig_12925	24.6274	9.55373	1.36613	0.0393478	1.7e-31	PREDICTED: uncharacterized protein LOC101851144 [Aplysia californica] >gi|871257516|ref|XP_012942475.1| PREDICTED: uncharacterized protein LOC101851144 [Aplysia californica]	--
CV2904_1_contig_12929	501.851	7.82706	6.00264	2.50318e-14	4.1e-91	PREDICTED: MOXD1 homolog 1-like [Biomphalaria glabrata]	DBH-like monooxygenase protein 1 OS=Gallus gallus OX=9031 GN=MOXD1 PE=2 SV=1
CV2904_1_contig_129839	3.45091	0.709092	2.28293	0.0089028	5.5e-75	tripartite motif protein L-TRIM [Lymnaea stagnalis]	Tripartite motif-containing protein 2 OS=Ailuropoda melanoleuca OX=9646 GN=TRIM2 PE=3 SV=1
CV2904_1_contig_129841	17.5739	0.351479	5.64385	1.94087e-06	--	--	--
CV2904_1_contig_129946	1.77091	0.283346	2.64385	0.0348616	2.4e-74	PREDICTED: ras and EF-hand domain-containing protein homolog [Aplysia californica]	Ras and EF-hand domain-containing protein OS=Xenopus tropicalis OX=8364 GN=rasef PE=2 SV=1
CV2904_1_contig_130082	4.82976	0.724464	2.73696	0.00299432	--	--	--
CV2904_1_contig_130473	4.68489	1.09802	2.09311	0.0347896	3.4e-09	Receptor-type tyrosine-protein phosphatase V [Chelonia mydas]	Receptor-type tyrosine-protein phosphatase kappa OS=Mus musculus OX=10090 GN=Ptprk PE=1 SV=1
CV2904_1_contig_130551	2.89713	0.310407	3.22239	0.0188551	--	--	--
CV2904_1_contig_130894	1.955	0.404483	2.27302	0.0480321	1.6e-25	PREDICTED: LOW QUALITY PROTEIN: mitogen-activated protein kinase kinase kinase 13-like [Biomphalaria glabrata]	--
CV2904_1_contig_13094	266.148	10.561	4.65541	2.2445e-11	3.5e-131	PREDICTED: cat eye syndrome critical region protein 5 homolog [Aplysia californica]	Haloacid dehalogenase-like hydrolase domain-containing 5 OS=Mus musculus OX=10090 GN=Hdhd5 PE=1 SV=1
CV2904_1_contig_131113	2.62318	0.414186	2.66296	0.0170966	--	--	--
CV2904_1_contig_13117	10.6635	3.71918	1.51962	0.0211055	1.4e-194	PREDICTED: sestrin-1-like isoform X2 [Biomphalaria glabrata]	Sestrin-1 OS=Mus musculus OX=10090 GN=Sesn1 PE=1 SV=3
CV2904_1_contig_1312	327.453	2.60891	6.9717	1.31696e-17	--	--	--
CV2904_1_contig_1313	163.02	0.203733	9.64415	4.33384e-31	--	--	--
CV2904_1_contig_131533	3.86922	0.386922	3.32192	0.0231183	--	--	--
CV2904_1_contig_13191	6.42659	0.569445	3.49642	0.000335788	--	--	--
CV2904_1_contig_13218	6.32206	0.357853	4.14295	0.00134009	--	--	--
CV2904_1_contig_1322	1067.38	301.707	1.82285	0.00322406	2.7e-47	PREDICTED: ornithine decarboxylase-like [Biomphalaria glabrata]	Ornithine decarboxylase (Fragment) OS=Gallus gallus OX=9031 GN=ODC1 PE=2 SV=1
CV2904_1_contig_13247	1067.99	0.138166	12.9162	4.76472e-46	--	--	--
CV2904_1_contig_132686	5.20595	0.347063	3.90689	0.00142329	--	--	--
CV2904_1_contig_132722	6.05419	0.477962	3.66296	0.00344292	--	--	--
CV2904_1_contig_132739	3.0475	0.265	3.52356	0.001767	--	--	--
CV2904_1_contig_13338	39.239	4.86762	3.011	2.21768e-06	--	--	--
CV2904_1_contig_13348	20.85	2.4325	3.09954	4.28962e-06	--	--	--
CV2904_1_contig_13349	13.7323	2.19256	2.64689	0.00235572	--	--	--
CV2904_1_contig_13378	12.2062	1.59659	2.93455	0.00105666	--	--	--
CV2904_1_contig_133838	5.43923	0.758962	2.8413	0.00622399	--	--	--
CV2904_1_contig_134	1050.83	375.21	1.48576	0.0220459	1.6e-154	PREDICTED: quinone oxidoreductase-like isoform X1 [Aplysia californica]	NAD-dependent alcohol dehydrogenase OS=Sulfolobus acidocaldarius (strain ATCC 33909 / DSM 639 / JCM 8929 / NBRC 15157 / NCIMB 11770) OX=330779 GN=adh PE=3 SV=1
CV2904_1_contig_1340	1084.36	2.80266	8.59583	2.31306e-33	--	--	--
CV2904_1_contig_13423	36.3444	0.334458	6.76376	9.96556e-10	--	--	--
CV2904_1_contig_134269	3.93723	0.656205	2.58496	0.0209278	--	--	--
CV2904_1_contig_13441	10.2469	1.88759	2.44057	0.00194655	--	--	--
CV2904_1_contig_134564	99.305	0.373327	8.05527	1.34676e-14	--	--	--
CV2904_1_contig_13474	28.3691	4.41866	2.68264	0.000766324	--	--	--
CV2904_1_contig_135	943.289	15.3168	5.94451	3.83936e-12	--	--	--
CV2904_1_contig_13522	7.75473	0.290802	4.73696	0.000130967	--	--	--
CV2904_1_contig_13555	92.0651	2.35893	5.28645	3.87861e-15	--	--	--
CV2904_1_contig_13576	8.30296	2.11348	1.974	0.0421181	2.8e-46	PREDICTED: C-1-tetrahydrofolate synthase, cytoplasmic-like [Biomphalaria glabrata]	C-1-tetrahydrofolate synthase, cytoplasmic OS=Homo sapiens OX=9606 GN=MTHFD1 PE=1 SV=3
CV2904_1_contig_13597	5.52192	1.66073	1.73335	0.029497	2.3e-16	PREDICTED: rab5 GDP/GTP exchange factor-like, partial [Biomphalaria glabrata]	--
CV2904_1_contig_136	66.8791	0.34297	7.60732	1.10874e-13	--	--	--
CV2904_1_contig_136424	371.493	0.554743	9.38729	1.41028e-30	5.3e-58	PREDICTED: galactocerebrosidase-like [Aplysia californica]	Galactocerebrosidase OS=Danio rerio OX=7955 GN=galc PE=2 SV=1
CV2904_1_contig_136578	1.94728	0.376892	2.36923	0.0337832	6.9e-06	PREDICTED: trichohyalin-like, partial [Aplysia californica]	--
CV2904_1_contig_13664	5.66938	1.63355	1.79518	0.0187681	--	--	--
CV2904_1_contig_136682	2.01651	0.504128	2	0.0252799	1.9e-150	PREDICTED: 1-phosphatidylinositol 3-phosphate 5-kinase-like [Aplysia californica]	1-phosphatidylinositol 3-phosphate 5-kinase OS=Mus musculus OX=10090 GN=Pikfyve PE=1 SV=3
CV2904_1_contig_13698	3.96848	1.32283	1.58496	0.0314925	2.8e-86	PREDICTED: uncharacterized protein LOC106062014 [Biomphalaria glabrata] >gi|908430575|ref|XP_013075726.1| PREDICTED: uncharacterized protein LOC106062014 [Biomphalaria glabrata]	Bromo adjacent homology domain-containing 1 protein OS=Homo sapiens OX=9606 GN=BAHD1 PE=1 SV=2
CV2904_1_contig_13715	5.79318	2.1121	1.45568	0.0371758	1.3e-131	PREDICTED: N(4)-(Beta-N-acetylglucosaminyl)-L-asparaginase-like [Biomphalaria glabrata]	Putative N(4)-(beta-N-acetylglucosaminyl)-L-asparaginase GM21137 OS=Drosophila sechellia OX=7238 GN=GM21137 PE=3 SV=1
CV2904_1_contig_13778	302.021	11.1677	4.75725	2.35758e-13	1.8e-217	PREDICTED: galactocerebrosidase-like isoform X2 [Biomphalaria glabrata]	Galactocerebrosidase OS=Salmo salar OX=8030 GN=galc PE=2 SV=1
CV2904_1_contig_13831	27.9611	1.00459	4.79874	3.60594e-05	--	--	--
CV2904_1_contig_138447	22.1575	3.7715	2.55459	0.00113104	4.3e-07	PREDICTED: cysteine-rich motor neuron 1 protein-like [Biomphalaria glabrata]	--
CV2904_1_contig_138963	5.31812	0.699752	2.926	0.0087149	--	--	--
CV2904_1_contig_13952	138.925	11.4804	3.59706	6.34795e-09	--	--	--
CV2904_1_contig_13955	9.02415	2.97387	1.60145	0.0417553	5.3e-65	PREDICTED: electron transfer flavoprotein subunit beta-like [Aplysia californica]	Electron transfer flavoprotein subunit beta OS=Pongo abelii OX=9601 GN=ETFB PE=2 SV=3
CV2904_1_contig_139587	3.31284	0.336085	3.30117	0.00101817	--	--	--
CV2904_1_contig_13961	25.7333	0.345414	6.21915	0.00131607	9e-121	PREDICTED: chitotriosidase-1-like [Aplysia californica]	Chitotriosidase-1 OS=Homo sapiens OX=9606 GN=CHIT1 PE=1 SV=1
CV2904_1_contig_13983	50.4207	20.4101	1.30473	0.0352706	1.5e-201	PREDICTED: dipeptidyl peptidase 1-like isoform X1 [Biomphalaria glabrata]	Dipeptidyl peptidase 1 OS=Bos taurus OX=9913 GN=CTSC PE=2 SV=1
CV2904_1_contig_140096	5.59991	0.373327	3.90689	0.00145502	--	--	--
CV2904_1_contig_1405	4.41924	0.179158	4.62448	0.000415682	1.8e-41	UPF0764 protein C16orf89 homolog [Crassostrea virginica]	UPF0764 protein C16orf89 homolog OS=Danio rerio OX=7955 PE=2 SV=2
CV2904_1_contig_140524	68.4216	0.643968	6.73131	6.90672e-12	--	--	--
CV2904_1_contig_1406	4.18579	0.660914	2.66296	0.000827716	2.4e-38	hypothetical protein LOTGIDRAFT_160424 [Lottia gigantea] >gi|556106652|gb|ESO95304.1| hypothetical protein LOTGIDRAFT_160424 [Lottia gigantea]	UPF0764 protein C16orf89 homolog OS=Danio rerio OX=7955 PE=2 SV=2
CV2904_1_contig_14079	1.51867	0.0408611	5.21593	4.30435e-09	0	PREDICTED: cubilin isoform X2 [Crassostrea gigas]	Cubilin OS=Homo sapiens OX=9606 GN=CUBN PE=1 SV=5
CV2904_1_contig_140899	1.36458	0.308132	2.14684	0.0486136	3.5e-160	PREDICTED: vacuolar protein sorting-associated protein 13A-like, partial [Aplysia californica]	Vacuolar protein sorting-associated protein 13C OS=Mus musculus OX=10090 GN=Vps13c PE=1 SV=2
CV2904_1_contig_140962	7.63652	0.786112	3.28011	0.000578636	4.9e-09	PREDICTED: uncharacterized protein LOC106078775 [Biomphalaria glabrata]	--
CV2904_1_contig_14149	178.895	0.22373	9.64313	2.20453e-27	--	--	--
CV2904_1_contig_141539	137.684	0.357621	8.58871	9.49711e-20	1.2e-07	h-orf protein (mitochondrion) [Utterbackia imbecillis]	--
CV2904_1_contig_14156	7.97037	1.28448	2.63346	0.00330383	1.5e-62	PREDICTED: 6-phosphofructo-2-kinase/fructose-2,6-bisphosphatase-like isoform X1 [Biomphalaria glabrata]	6-phosphofructo-2-kinase/fructose-2,6-bisphosphatase 1 OS=Rattus norvegicus OX=10116 GN=Pfkfb1 PE=1 SV=3
CV2904_1_contig_14160	3921.05	0.305735	13.6467	4.40631e-58	6.6e-12	PREDICTED: C-type lectin domain family 4 member D-like [Aplysia californica]	--
CV2904_1_contig_14188	17.032	2.44802	2.79856	4.52473e-06	3.1e-61	PREDICTED: beta-1,3-galactosyltransferase 1-like [Biomphalaria glabrata]	Beta-1,3-galactosyltransferase 1 OS=Pan troglodytes OX=9598 GN=B3GALT1 PE=3 SV=1
CV2904_1_contig_142406	5.57774	0.328102	4.08746	0.00119239	--	--	--
CV2904_1_contig_14243	2.37445	0.438757	2.4361	0.00192432	--	--	--
CV2904_1_contig_14270	35.8277	2.30218	3.96	0.000199436	1.1e-27	uncharacterized protein LOC105255149 [Camponotus floridanus]	--
CV2904_1_contig_14301	8.56813	2.88274	1.57154	0.0306446	--	--	--
CV2904_1_contig_143022	5.05121	1.2628	2	0.0486281	--	--	--
CV2904_1_contig_14324	23.6109	1.87541	3.65418	5.6189e-07	7.5e-36	PREDICTED: uncharacterized protein LOC106065512 [Biomphalaria glabrata]	--
CV2904_1_contig_143571	124.167	5.78691	4.42334	3.3297e-10	--	--	--
CV2904_1_contig_14379	7.99194	1.48652	2.42661	0.000289639	0	PREDICTED: phosphoribosylformylglycinamidine synthase-like [Biomphalaria glabrata]	Phosphoribosylformylglycinamidine synthase OS=Mus musculus OX=10090 GN=Pfas PE=1 SV=1
CV2904_1_contig_143983	14.2613	0.814933	4.12928	2.1083e-05	--	--	--
CV2904_1_contig_14400	8.65845	2.92463	1.56585	0.0069851	2.2e-181	PREDICTED: pyruvate dehydrogenase (acetyl-transferring) kinase, mitochondrial-like [Aplysia californica]	[Pyruvate dehydrogenase (acetyl-transferring)] kinase, mitochondrial OS=Drosophila melanogaster OX=7227 GN=Pdk PE=2 SV=2
CV2904_1_contig_14403	17.1629	1.68763	3.34622	6.34844e-08	2.5e-39	PREDICTED: toll-like receptor 4 [Biomphalaria glabrata] >gi|908409727|ref|XP_013065900.1| PREDICTED: toll-like receptor 4 [Biomphalaria glabrata] >gi|908409729|ref|XP_013065901.1| PREDICTED: toll-like receptor 4 [Biomphalaria glabrata]	Protein toll OS=Drosophila melanogaster OX=7227 GN=Tl PE=1 SV=1
CV2904_1_contig_144079	12.7168	0.657767	4.27301	0.000400499	--	--	--
CV2904_1_contig_14416	79.937	7.3542	3.44222	2.64325e-06	2.8e-34	PREDICTED: angiotensin-converting enzyme-like [Aplysia californica]	Angiotensin-converting enzyme (Fragment) OS=Gallus gallus OX=9031 GN=ACE PE=2 SV=1
CV2904_1_contig_14439	7.42416	1.2628	2.5556	0.00013397	1.5e-153	PREDICTED: alpha-aminoadipic semialdehyde synthase, mitochondrial-like, partial [Biomphalaria glabrata]	Alpha-aminoadipic semialdehyde synthase, mitochondrial OS=Homo sapiens OX=9606 GN=AASS PE=1 SV=1
CV2904_1_contig_145055	6.55589	0.457388	3.8413	0.00231125	--	--	--
CV2904_1_contig_14520	0.738062	0.113548	2.70044	0.0114703	--	--	--
CV2904_1_contig_14549	27.4214	10.8165	1.34207	0.0425091	1.7e-260	PREDICTED: galactocerebrosidase-like [Aplysia californica] >gi|524870821|ref|XP_005092191.1| PREDICTED: galactocerebrosidase-like [Aplysia californica]	Galactocerebrosidase OS=Salmo salar OX=8030 GN=galc PE=2 SV=1
CV2904_1_contig_145967	4.97362	0.753579	2.72246	0.00494928	6.1e-24	PREDICTED: receptor-type tyrosine-protein phosphatase epsilon-like [Neodiprion lecontei]	Receptor-type tyrosine-protein phosphatase epsilon OS=Homo sapiens OX=9606 GN=PTPRE PE=1 SV=1
CV2904_1_contig_14621	10.7792	3.77131	1.51511	0.0480299	8.6e-15	hypothetical protein BSL78_25846 [Apostichopus japonicus]	--
CV2904_1_contig_14628	10.4275	0.541691	4.26678	6.86876e-05	4.6e-21	PREDICTED: caspase-3-like [Aplysia californica] >gi|524871521|ref|XP_005092533.1| PREDICTED: caspase-3-like [Aplysia californica] >gi|871214709|ref|XP_012934743.1| PREDICTED: caspase-3-like [Aplysia californica] >gi|871214712|ref|XP_012934744.1| PREDICTED: caspase-3-like [Aplysia californica]	Caspase-7 OS=Mus musculus OX=10090 GN=Casp7 PE=1 SV=2
CV2904_1_contig_14633	91.8368	23.1158	1.99019	0.00129584	2e-182	PREDICTED: D-3-phosphoglycerate dehydrogenase-like [Aplysia californica]	D-3-phosphoglycerate dehydrogenase OS=Rattus norvegicus OX=10116 GN=Phgdh PE=1 SV=3
CV2904_1_contig_14672	43.6442	13.2943	1.71498	0.00738158	1.8e-123	PREDICTED: probable methylmalonate-semialdehyde dehydrogenase [acylating], mitochondrial [Aplysia californica]	Probable methylmalonate-semialdehyde dehydrogenase [acylating], mitochondrial OS=Aedes aegypti OX=7159 GN=AAEL001134 PE=3 SV=1
CV2904_1_contig_14690	7.99174	2.88498	1.46995	0.0412958	--	--	--
CV2904_1_contig_14716	10.3469	0.21556	5.58496	6.17384e-09	1.1e-33	PREDICTED: atrial natriuretic peptide-converting enzyme-like [Biomphalaria glabrata]	Prostasin OS=Homo sapiens OX=9606 GN=PRSS8 PE=1 SV=1
CV2904_1_contig_14717	2.0019	0.150142	3.73696	0.00264156	9.9e-18	PREDICTED: uncharacterized protein LOC106059242 [Biomphalaria glabrata]	--
CV2904_1_contig_14772	37.17	9.61829	1.95029	0.000408694	7.1e-179	UDP-N-acetylhexosamine pyrophosphorylase-like isoform X4 [Mizuhopecten yessoensis] >gi|1205906052|gb|OWF53009.1| UDP-N-acetylhexosamine pyrophosphorylase [Mizuhopecten yessoensis]	UDP-N-acetylhexosamine pyrophosphorylase OS=Mus musculus OX=10090 GN=Uap1 PE=1 SV=1
CV2904_1_contig_14801	4.75473	1.7881	1.41093	0.0478372	--	--	--
CV2904_1_contig_14806	52.5994	5.7445	3.19479	6.36912e-06	1.1e-43	PREDICTED: glycine cleavage system H protein, mitochondrial [Aplysia californica]	Glycine cleavage system H protein, mitochondrial OS=Oryctolagus cuniculus OX=9986 GN=GCSH PE=2 SV=1
CV2904_1_contig_148084	5.42509	0.695524	2.96347	0.00826691	--	--	--
CV2904_1_contig_148670	9.79984	0.466659	4.39231	0.000225726	--	--	--
CV2904_1_contig_149183	5.27218	0.351479	3.90689	0.00174097	--	--	--
CV2904_1_contig_149442	2.8149	0.301596	3.22239	0.01481	1.1e-14	PREDICTED: uncharacterized protein LOC106056338 [Biomphalaria glabrata]	--
CV2904_1_contig_14962	11.1908	1.28031	3.12776	9.55851e-07	1e-35	PREDICTED: uncharacterized protein LOC101853874 [Aplysia californica]	--
CV2904_1_contig_14966	6.38229	0.911756	2.80735	0.0052975	--	--	--
CV2904_1_contig_14967	15.1	1.22974	3.61813	3.59813e-05	6.3e-68	PREDICTED: galactoside 2-alpha-L-fucosyltransferase 2-like [Biomphalaria glabrata]	Galactoside 2-alpha-L-fucosyltransferase 1 OS=Homo sapiens OX=9606 GN=FUT1 PE=1 SV=1
CV2904_1_contig_14969	6.06118	1.13426	2.41785	0.000740617	--	--	--
CV2904_1_contig_15006	14.6197	3.78096	1.95109	0.00193991	--	--	--
CV2904_1_contig_150335	2.72347	0.255325	3.41503	0.0101333	6.1e-76	PREDICTED: rhombotin-1-like isoform X3 [Aplysia californica] >gi|871226633|ref|XP_012936851.1| PREDICTED: rhombotin-1-like isoform X3 [Aplysia californica] >gi|871226638|ref|XP_012936852.1| PREDICTED: rhombotin-1-like isoform X3 [Aplysia californica]	Rhombotin-1 OS=Xenopus laevis OX=8355 GN=lmo1 PE=2 SV=1
CV2904_1_contig_15082	1.44461	0.078797	4.19639	0.000661328	6.7e-55	PREDICTED: neurotrypsin-like [Aplysia californica]	Transmembrane protease serine 3 OS=Homo sapiens OX=9606 GN=TMPRSS3 PE=1 SV=2
CV2904_1_contig_15083	4.06474	0.210245	4.27301	0.000526514	1.7e-35	PREDICTED: neurotrypsin-like [Aplysia californica]	Acrosin OS=Rattus norvegicus OX=10116 GN=Acr PE=2 SV=2
CV2904_1_contig_15103	21.3432	3.5572	2.58496	5.85027e-05	--	--	--
CV2904_1_contig_15136	5.12596	0.107915	5.56985	1.07904e-08	0	beta-Glucosidase [Aplysia kurodai]	Lactase-phlorizin hydrolase OS=Oryctolagus cuniculus OX=9986 GN=LCT PE=1 SV=1
CV2904_1_contig_15137	3.82522	0.352555	3.43962	0.000118167	2.9e-304	PREDICTED: lactase-phlorizin hydrolase [Aplysia californica]	Lactase-phlorizin hydrolase OS=Homo sapiens OX=9606 GN=LCT PE=1 SV=3
CV2904_1_contig_15155	4.05605	0.225336	4.16992	0.000861159	1e-18	PREDICTED: protein-cysteine N-palmitoyltransferase HHAT-like isoform X2 [Biomphalaria glabrata]	--
CV2904_1_contig_151558	3.25561	0.465088	2.80735	0.0452569	--	--	--
CV2904_1_contig_15186	1.56835	0.348522	2.16992	0.00889303	3.6e-11	PREDICTED: uncharacterized protein LOC105328986 [Crassostrea gigas]	--
CV2904_1_contig_15250	32.8294	3.92301	3.06496	7.87532e-05	--	--	--
CV2904_1_contig_15284	36.295	0.449938	6.33389	1.00149e-07	--	--	--
CV2904_1_contig_15288	10346.8	1.63348	12.6289	1.14324e-62	6.3e-09	PREDICTED: uncharacterized protein LOC106065168 [Biomphalaria glabrata]	--
CV2904_1_contig_15298	7.10492	1.87358	1.92302	0.017001	2.2e-39	PREDICTED: uncharacterized protein LOC106058768 [Biomphalaria glabrata]	--
CV2904_1_contig_153	4.87521	1.02319	2.25239	0.0249407	--	--	--
CV2904_1_contig_15378	56.6904	1.31356	5.43155	1.55876e-10	3.2e-10	PREDICTED: serine/threonine-protein phosphatase 6 regulatory ankyrin repeat subunit C-like [Strongylocentrotus purpuratus]	--
CV2904_1_contig_15381	5.33018	0.907265	2.55459	0.0096149	5.4e-08	PREDICTED: serine/threonine-protein phosphatase 6 regulatory ankyrin repeat subunit C-like [Strongylocentrotus purpuratus]	--
CV2904_1_contig_15421	6.18423	1.45217	2.09039	0.00169936	--	--	--
CV2904_1_contig_15460	0.443083	0.0738471	2.58496	0.048356	2.8e-14	PREDICTED: uncharacterized protein LOC106055303 [Biomphalaria glabrata]	Protein disulfide-isomerase OS=Aspergillus oryzae (strain ATCC 42149 / RIB 40) OX=510516 GN=pdiA PE=3 SV=1
CV2904_1_contig_15472	25.8016	0.42765	5.91488	2.55255e-07	--	--	--
CV2904_1_contig_15476	29.1439	3.95724	2.88063	9.25509e-06	--	--	--
CV2904_1_contig_154769	4.28012	0.389102	3.45943	0.00683555	9.1e-20	PREDICTED: gastric intrinsic factor-like, partial [Biomphalaria glabrata]	--
CV2904_1_contig_15487	123.099	1.71478	6.16565	2.18007e-22	1.3e-23	PREDICTED: uncharacterized protein LOC101857268 [Aplysia californica]	--
CV2904_1_contig_1550	3.51296	0.579809	2.59904	0.00470265	1.9e-41	PREDICTED: sphingomyelin phosphodiesterase-like [Aplysia californica]	Sphingomyelin phosphodiesterase OS=Homo sapiens OX=9606 GN=SMPD1 PE=1 SV=4
CV2904_1_contig_155151	296.702	0.322736	9.84443	5.65059e-21	--	--	--
CV2904_1_contig_155381	60.8646	0.592837	6.68182	1.88001e-09	--	--	--
CV2904_1_contig_1554	3599.01	4.47936	9.65009	2.64538e-33	--	--	--
CV2904_1_contig_15569	67.3696	14.0368	2.26288	0.000806012	7.6e-08	SAG-related sequence [Besnoitia besnoiti]	--
CV2904_1_contig_156100	9.83562	0.324251	4.92283	3.12512e-05	--	--	--
CV2904_1_contig_156237	5.30615	0.513498	3.36923	0.0102973	--	--	--
CV2904_1_contig_1564	22.0545	1.25181	4.13899	3.06511e-11	4.5e-172	PREDICTED: beta-ureidopropionase-like [Aplysia californica]	Beta-ureidopropionase OS=Homo sapiens OX=9606 GN=UPB1 PE=1 SV=1
CV2904_1_contig_15689	6644.99	15.6744	8.7277	7.63996e-28	3.1e-08	PREDICTED: uncharacterized protein LOC106074594, partial [Biomphalaria glabrata]	--
CV2904_1_contig_15693	17.2215	1.43513	3.58496	4.17235e-06	8.8e-53	PREDICTED: probable imidazolonepropionase [Biomphalaria glabrata]	Probable imidazolonepropionase OS=Homo sapiens OX=9606 GN=AMDHD1 PE=1 SV=2
CV2904_1_contig_15774	6.297	1.61203	1.96578	0.031022	8.3e-33	PREDICTED: serine/arginine-rich splicing factor 1-like isoform X1 [Biomphalaria glabrata] >gi|908470961|ref|XP_013088519.1| PREDICTED: serine/arginine-rich splicing factor 1-like isoform X1 [Biomphalaria glabrata]	Serine/arginine-rich splicing factor 1 OS=Gallus gallus OX=9031 GN=SRSF1 PE=1 SV=3
CV2904_1_contig_15798	4.74181	0.687219	2.7866	0.00208231	--	--	--
CV2904_1_contig_15800	88.4911	2.77641	4.99424	5.80678e-10	1.6e-38	hypothetical protein [Trypanosoma cruzi strain CL Brener] >gi|70877142|gb|EAN90517.1| hypothetical protein Tc00.1047053505193.50 [Trypanosoma cruzi]	Glycine and tyrosine-rich protein OS=Lottia gigantea OX=225164 PE=1 SV=1
CV2904_1_contig_15801	44.073	2.0006	4.46139	2.43884e-09	1.8e-19	uncharacterized protein LOC110458920 [Mizuhopecten yessoensis]	Glycine and tyrosine-rich protein OS=Lottia gigantea OX=225164 PE=1 SV=1
CV2904_1_contig_158047	7.11787	0.33365	4.41503	0.000400041	6.6e-54	PREDICTED: laminin subunit beta-1-like [Aplysia californica]	Laminin subunit beta-1 OS=Homo sapiens OX=9606 GN=LAMB1 PE=1 SV=2
CV2904_1_contig_1586	225.767	0.85379	8.04673	5.02975e-28	--	--	--
CV2904_1_contig_15899	1.81892	0.213991	3.08746	0.0027919	1.3e-28	PREDICTED: protein disulfide-isomerase A5-like [Aplysia californica]	Protein disulfide-isomerase A5 OS=Bos taurus OX=9913 GN=PDIA5 PE=2 SV=1
CV2904_1_contig_15908	8.70379	2.98985	1.54157	0.0329278	--	--	--
CV2904_1_contig_15909	26.7864	9.15806	1.54839	0.0106333	--	--	--
CV2904_1_contig_159121	24.394	0.457388	5.73696	7.77268e-07	--	--	--
CV2904_1_contig_15919	24.9411	5.00211	2.31792	0.000327908	2e-249	PREDICTED: transmembrane protein 214-B-like [Aplysia californica]	Transmembrane protein 214-B OS=Xenopus laevis OX=8355 GN=tmem214-b PE=2 SV=1
CV2904_1_contig_15921	14.7842	2.26033	2.70945	1.75584e-05	2e-13	PREDICTED: uncharacterized protein LOC101848354 [Aplysia californica]	--
CV2904_1_contig_1594	12.637	0.375356	5.07324	5.19769e-05	--	--	--
CV2904_1_contig_15994	1.73532	0.3085	2.49185	0.0107716	--	--	--
CV2904_1_contig_1600	2.1626	0.23592	3.1964	0.00266386	4.8e-49	PREDICTED: thioredoxin domain-containing protein 12-like isoform X2 [Biomphalaria glabrata]	Thioredoxin domain-containing protein 12 OS=Epinephelus coioides OX=94232 GN=Txndc12 PE=1 SV=1
CV2904_1_contig_16008	43.9704	0.410555	6.74281	3.7131e-16	6.5e-188	PREDICTED: mannose-1-phosphate guanyltransferase alpha-B-like isoform X2 [Aplysia californica]	Mannose-1-phosphate guanyltransferase alpha-B OS=Danio rerio OX=7955 GN=gmppab PE=2 SV=1
CV2904_1_contig_16015	10.0422	0.150634	6.05889	1.81554e-07	1.5e-10	PREDICTED: volume-regulated anion channel subunit LRRC8D-like [Aplysia californica]	Malignant fibrous histiocytoma-amplified sequence 1 homolog OS=Mus musculus OX=10090 GN=Mfhas1 PE=2 SV=2
CV2904_1_contig_16016	2.0508	0.198464	3.36923	0.0108941	1.7e-14	PREDICTED: plant intracellular Ras-group-related LRR protein 6-like [Aplysia californica]	Leucine-rich repeat-containing protein 40 OS=Macaca fascicularis OX=9541 GN=LRRC40 PE=2 SV=1
CV2904_1_contig_16040	8.42502	0.587792	3.8413	0.00209203	--	--	--
CV2904_1_contig_16096	11.2269	0.105665	6.73131	1.03024e-11	2.3e-60	RecName: Full=Hyaluronidase conohyal-Cn1; Short=Hya; AltName: Full=Hyaluronoglucosaminidase; Flags: Precursor >gi|384376779|gb|AFH78528.1| conohyal-cn1 precursor [Conus consors]	Hyaluronidase conohyal-Cn1 OS=Conus consors OX=101297 PE=1 SV=1
CV2904_1_contig_161210	77.199	0.413566	7.54431	1.10516e-12	7.5e-24	PREDICTED: SCO-spondin-like [Biomphalaria glabrata] >gi|908427284|ref|XP_013074572.1| PREDICTED: SCO-spondin-like [Biomphalaria glabrata]	--
CV2904_1_contig_16122	3.92826	0.642119	2.61298	0.000959907	5.6e-93	PREDICTED: ELAV-like protein 1 [Aplysia californica]	ELAV-like protein 1 OS=Rattus norvegicus OX=10116 GN=Elavl1 PE=1 SV=1
CV2904_1_contig_161290	168.367	0.501839	8.39016	4.46252e-19	2.6e-22	PREDICTED: galactocerebrosidase-like isoform X2 [Biomphalaria glabrata]	Galactocerebrosidase OS=Salmo salar OX=8030 GN=galc PE=2 SV=1
CV2904_1_contig_16138	40.3032	0.478376	6.3966	1.17993e-10	--	--	--
CV2904_1_contig_16139	329.243	4.02128	6.35535	4.1365e-21	--	--	--
CV2904_1_contig_16174	8.67191	1.65179	2.39232	0.00262367	4.5e-08	PREDICTED: uncharacterized protein LOC106060338 [Biomphalaria glabrata]	--
CV2904_1_contig_16175	9.99898	1.20955	3.0473	0.000135396	3.5e-13	PREDICTED: uncharacterized protein LOC106060338 [Biomphalaria glabrata]	--
CV2904_1_contig_16224	43.7183	0.620117	6.13954	2.17496e-07	--	--	--
CV2904_1_contig_16226	12.7838	1.1771	3.44101	7.9645e-05	1.9e-144	PREDICTED: synaptotagmin-1-like [Aplysia californica]	Synaptotagmin-1 OS=Caenorhabditis elegans OX=6239 GN=snt-1 PE=2 SV=1
CV2904_1_contig_16254	216.313	18.2567	3.56663	1.28785e-05	4e-133	PREDICTED: uncharacterized protein LOC106078775 [Biomphalaria glabrata]	--
CV2904_1_contig_16271	46.3494	1.91053	4.60051	4.08572e-13	--	--	--
CV2904_1_contig_1628	1275.23	149.467	3.09286	1.72886e-07	3.9e-109	elongation factor 1 alpha [Helix pomatia]	Elongation factor 1-alpha 1 OS=Gallus gallus OX=9031 GN=EEF1A PE=2 SV=1
CV2904_1_contig_16286	23.9808	9.49087	1.33727	0.0454427	4.3e-120	PREDICTED: enoyl-CoA delta isomerase 2, mitochondrial-like, partial [Biomphalaria glabrata]	Enoyl-CoA delta isomerase 2, mitochondrial OS=Rattus norvegicus OX=10116 GN=Eci2 PE=1 SV=1
CV2904_1_contig_1630	21860.1	6.24148	11.7741	3.72387e-55	2.9e-15	PREDICTED: periaxin-like [Rhinolophus sinicus]	Protein PELPK1 OS=Arabidopsis thaliana OX=3702 GN=PELPK1 PE=2 SV=1
CV2904_1_contig_16315	1414.81	6.09138	7.85962	5.88782e-24	--	--	--
CV2904_1_contig_16323	29.0404	5.55555	2.38606	0.000857477	--	--	--
CV2904_1_contig_1633	6.40005	1.7325	1.88523	0.0185911	2.4e-09	uncharacterized protein LOC111106094 [Crassostrea virginica]	--
CV2904_1_contig_163518	6.30072	0.605838	3.37851	0.00127908	--	--	--
CV2904_1_contig_16373	2.10691	0.359716	2.5502	0.0158278	1.4e-101	PREDICTED: solute carrier family 25 member 44-like [Biomphalaria glabrata]	Solute carrier family 25 member 44 OS=Mus musculus OX=10090 GN=Slc25a44 PE=1 SV=1
CV2904_1_contig_16395	581.24	0.297056	10.9342	7.67326e-25	--	--	--
CV2904_1_contig_16424	98.1936	8.18497	3.58458	6.62813e-10	8.9e-124	PREDICTED: iron/zinc purple acid phosphatase-like protein isoform X1 [Aplysia californica]	Acid phosphatase type 7 OS=Danio rerio OX=7955 GN=acp7 PE=2 SV=1
CV2904_1_contig_16442	5.88058	0.375356	3.96962	0.00158903	1.4e-26	PREDICTED: iron/zinc purple acid phosphatase-like protein [Biomphalaria glabrata]	Acid phosphatase type 7 OS=Danio rerio OX=7955 GN=acp7 PE=2 SV=1
CV2904_1_contig_164691	64.7669	0.573158	6.82017	6.80879e-10	5.2e-11	PREDICTED: LOW QUALITY PROTEIN: uncharacterized protein LOC101854855 [Aplysia californica]	--
CV2904_1_contig_1647	13.1482	3.51287	1.90414	0.00112321	6.6e-21	hypothetical protein XELAEV_180201181mg [Xenopus laevis]	Neurogenic locus notch homolog protein 2 OS=Rattus norvegicus OX=10116 GN=Notch2 PE=1 SV=1
CV2904_1_contig_1648	8.49542	2.37773	1.8371	0.00540632	1.8e-21	neurogenic locus notch homolog protein 2-like [Fundulus heteroclitus]	Neurogenic locus notch homolog protein 2 OS=Rattus norvegicus OX=10116 GN=Notch2 PE=1 SV=1
CV2904_1_contig_165	3055.92	15.3845	7.63398	1.65613e-18	--	--	--
CV2904_1_contig_16509	3.52247	0.377407	3.22239	0.0227389	1.5e-25	PREDICTED: chitotriosidase-1-like [Aplysia californica]	Acidic mammalian chitinase OS=Mus musculus OX=10090 GN=Chia PE=1 SV=2
CV2904_1_contig_16510	10.4815	0.499119	4.39231	6.5502e-05	1.1e-25	hypothetical protein LOTGIDRAFT_130278, partial [Lottia gigantea] >gi|556097186|gb|ESO85838.1| hypothetical protein LOTGIDRAFT_130278, partial [Lottia gigantea]	Acidic mammalian chitinase OS=Mus musculus OX=10090 GN=Chia PE=1 SV=2
CV2904_1_contig_16515	2.85732	0.244913	3.54432	0.00933707	--	--	--
CV2904_1_contig_16539	54.5618	0.460437	6.88874	7.36084e-17	1.6e-64	PREDICTED: acidic mammalian chitinase-like [Aplysia californica]	Endochitinase OS=Brugia malayi OX=6279 PE=1 SV=1
CV2904_1_contig_16573	22.9222	7.17564	1.67557	0.0121064	1.3e-14	pterin-4-alpha-carbinolamine dehydratase, putative [Ixodes scapularis] >gi|215493039|gb|EEC02680.1| pterin-4-alpha-carbinolamine dehydratase, putative, partial [Ixodes scapularis]	Putative pterin-4-alpha-carbinolamine dehydratase OS=Caenorhabditis elegans OX=6239 GN=pcbd-1 PE=3 SV=3
CV2904_1_contig_16586	2.70384	0.548606	2.30117	0.0084914	--	--	--
CV2904_1_contig_16607	74.4761	2.20142	5.08027	5.59026e-09	--	--	--
CV2904_1_contig_16634	95.3341	18.2994	2.38119	0.0261051	--	--	--
CV2904_1_contig_1665	3.50777	0.17028	4.36457	0.000178286	1.2e-72	PREDICTED: uncharacterized protein LOC101859013 [Aplysia californica]	--
CV2904_1_contig_16659	19.6727	3.48986	2.49495	7.36326e-05	--	--	--
CV2904_1_contig_16660	19.7732	6.58169	1.58702	0.0255467	--	--	--
CV2904_1_contig_16669	330.515	0.535392	9.2699	3.18556e-19	--	--	--
CV2904_1_contig_16704	2.9025	0.332445	3.12611	1.18537e-05	1e-235	PREDICTED: thyrotropin receptor-like [Biomphalaria glabrata]	Leucine-rich repeat-containing G-protein coupled receptor 5 OS=Rattus norvegicus OX=10116 GN=Lgr5 PE=3 SV=1
CV2904_1_contig_16717	1.23209	0.159715	2.94753	0.00572348	--	--	--
CV2904_1_contig_16755	13.3284	0.51929	4.68182	0.000110055	--	--	--
CV2904_1_contig_16756	10.9373	0.152969	6.15987	4.83634e-09	--	--	--
CV2904_1_contig_16761	7.56647	1.5047	2.33015	0.000120506	2.1e-10	PREDICTED: ribonuclease kappa-like [Aplysia californica]	--
CV2904_1_contig_16770	29.2504	7.51004	1.96156	0.00031098	8.4e-178	PREDICTED: asparagine synthetase [glutamine-hydrolyzing]-like [Aplysia californica]	Asparagine synthetase [glutamine-hydrolyzing] OS=Bos taurus OX=9913 GN=ASNS PE=2 SV=3
CV2904_1_contig_1684	2331.53	5.42419	8.74766	1.62259e-68	1.6e-155	PREDICTED: UDP-glucuronic acid decarboxylase 1-like [Aplysia californica] >gi|524868987|ref|XP_005091291.1| PREDICTED: UDP-glucuronic acid decarboxylase 1-like [Aplysia californica]	dTDP-glucose 4,6-dehydratase OS=Streptomyces niveus OX=193462 GN=novT PE=3 SV=1
CV2904_1_contig_1685	1128.28	22.4503	5.65124	5.49409e-12	1.1e-154	PREDICTED: UDP-glucuronic acid decarboxylase 1-like [Aplysia californica] >gi|524868987|ref|XP_005091291.1| PREDICTED: UDP-glucuronic acid decarboxylase 1-like [Aplysia californica]	dTDP-glucose 4,6-dehydratase OS=Streptomyces niveus OX=193462 GN=novT PE=3 SV=1
CV2904_1_contig_16859	4.30965	1.11217	1.9542	0.0121424	1.3e-12	hypothetical protein B7P43_G02735 [Cryptotermes secundus]	--
CV2904_1_contig_1686	55.5924	17.6358	1.65638	0.0206198	2.3e-37	PREDICTED: nuclear hormone receptor E75-like isoform X1 [Biomphalaria glabrata]	Peroxisome proliferator-activated receptor gamma OS=Oryctolagus cuniculus OX=9986 GN=PPARG PE=2 SV=1
CV2904_1_contig_1687	89.5332	14.6642	2.61013	0.000377206	2.1e-47	PREDICTED: thyroid hormone receptor alpha-like isoform X2 [Biomphalaria glabrata]	Peroxisome proliferator-activated receptor gamma OS=Oryctolagus cuniculus OX=9986 GN=PPARG PE=2 SV=1
CV2904_1_contig_16873	10.6102	3.44382	1.62336	0.0331211	8.2e-53	PREDICTED: microtubule-associated proteins 1A/1B light chain 3A-like [Aplysia californica]	Microtubule-associated proteins 1A/1B light chain 3A OS=Rattus norvegicus OX=10116 GN=Map1lc3a PE=1 SV=1
CV2904_1_contig_17112	43.0509	0.920874	5.54689	9.88463e-07	--	--	--
CV2904_1_contig_17113	51.3799	0.914775	5.81164	1.7243e-09	--	--	--
CV2904_1_contig_17114	42.5648	0.613916	6.11547	5.10741e-07	--	--	--
CV2904_1_contig_17140	15.2794	5.8925	1.37464	0.0406816	4.8e-62	PREDICTED: putative serine protease K12H4.7 [Biomphalaria glabrata]	Putative serine protease K12H4.7 OS=Caenorhabditis elegans OX=6239 GN=K12H4.7 PE=3 SV=2
CV2904_1_contig_17149	15.4944	1.15384	3.74723	1.79254e-08	--	--	--
CV2904_1_contig_17158	17.3467	4.71145	1.88042	0.0272811	1.3e-08	PREDICTED: CD109 antigen-like [Aplysia californica]	--
CV2904_1_contig_17243	33.7405	0.745647	5.49984	1.56356e-07	--	--	--
CV2904_1_contig_17244	19.065	0.539575	5.14295	7.81524e-06	1.9e-06	Macrophage mannose receptor 1, partial [Ophiophagus hannah]	C-type lectin lectoxin-Lio3 OS=Erythrolamprus poecilogyrus OX=338838 PE=2 SV=1
CV2904_1_contig_17272	30.5829	7.76121	1.97837	0.00086445	8.3e-06	PREDICTED: uncharacterized protein LOC106012563, partial [Aplysia californica]	--
CV2904_1_contig_17276	2.60492	0.633629	2.03953	0.0462492	--	--	--
CV2904_1_contig_17283	3.9466	0.90443	2.12553	0.0224098	--	--	--
CV2904_1_contig_17286	65.5537	1.945	5.07483	9.84379e-22	3.7e-151	PREDICTED: iron/zinc purple acid phosphatase-like protein isoform X2 [Aplysia californica]	Acid phosphatase type 7 OS=Danio rerio OX=7955 GN=acp7 PE=2 SV=1
CV2904_1_contig_17295	20.0937	7.53952	1.4142	0.0238338	2.6e-88	PREDICTED: uncharacterized protein LOC101860584 [Aplysia californica]	Prosaposin OS=Gallus gallus OX=9031 GN=PSAP PE=1 SV=1
CV2904_1_contig_17326	273.724	0.543823	8.97536	5.26197e-17	--	--	--
CV2904_1_contig_17328	20.9685	0.248885	6.3966	1.50554e-09	1e-57	PREDICTED: leukocyte elastase inhibitor-like [Biomphalaria glabrata] >gi|908444383|ref|XP_013080133.1| PREDICTED: leukocyte elastase inhibitor-like [Biomphalaria glabrata]	Plasma serine protease inhibitor OS=Bos taurus OX=9913 GN=SERPINA5 PE=1 SV=1
CV2904_1_contig_17329	17.9182	0.443795	5.33539	2.11158e-10	3.4e-57	PREDICTED: leukocyte elastase inhibitor-like [Biomphalaria glabrata] >gi|908444383|ref|XP_013080133.1| PREDICTED: leukocyte elastase inhibitor-like [Biomphalaria glabrata]	Uncharacterized serpin-like protein MA_2613/MA_2612 OS=Methanosarcina acetivorans (strain ATCC 35395 / DSM 2834 / JCM 12185 / C2A) OX=188937 GN=MA_2613/MA_2612 PE=3 SV=2
CV2904_1_contig_1734	82.1184	0.31032	8.0478	3.32991e-21	5.1e-51	PREDICTED: chitotriosidase-1-like, partial [Biomphalaria glabrata]	Acidic mammalian chitinase OS=Rattus norvegicus OX=10116 GN=Chia PE=2 SV=1
CV2904_1_contig_17444	18.9298	2.87383	2.71961	0.000459891	3e-73	PREDICTED: galectin-4-like [Biomphalaria glabrata]	Galectin-4 OS=Bos taurus OX=9913 GN=LGALS4 PE=2 SV=1
CV2904_1_contig_17445	27.8011	8.12168	1.77529	0.0294774	7.3e-72	PREDICTED: galectin-4-like [Biomphalaria glabrata]	Galectin-4 OS=Mus musculus OX=10090 GN=Lgals4 PE=1 SV=2
CV2904_1_contig_17452	0.546899	0.0781284	2.80735	0.041735	8.3e-21	PREDICTED: uncharacterized protein LOC106055303 [Biomphalaria glabrata]	Protein disulfide-isomerase OS=Humicola insolens OX=34413 PE=1 SV=1
CV2904_1_contig_17527	1.91245	0.492601	1.95693	0.030393	5.6e-93	PREDICTED: eukaryotic translation initiation factor 2 subunit 2-like [Aplysia californica]	Eukaryotic translation initiation factor 2 subunit 2 OS=Mus musculus OX=10090 GN=Eif2s2 PE=1 SV=1
CV2904_1_contig_17636	71.7169	5.94947	3.59148	6.60831e-09	--	--	--
CV2904_1_contig_17735	34.9324	4.69202	2.89628	8.91421e-07	2e-51	PREDICTED: growth arrest and DNA damage-inducible protein GADD45 gamma-like [Aplysia californica]	Growth arrest and DNA damage-inducible protein GADD45 gamma OS=Bos taurus OX=9913 GN=GADD45G PE=2 SV=1
CV2904_1_contig_1774	1.78284	0.232544	2.9386	0.0432888	--	--	--
CV2904_1_contig_17850	928.372	1.34574	9.43012	6.93914e-06	7.1e-52	predicted protein [Nematostella vectensis] >gi|156225649|gb|EDO46465.1| predicted protein [Nematostella vectensis]	Digestive cysteine proteinase 2 OS=Homarus americanus OX=6706 GN=LCP2 PE=2 SV=1
CV2904_1_contig_17851	191.498	0.549229	8.44568	7.29054e-06	2.7e-57	predicted protein [Nematostella vectensis] >gi|156225649|gb|EDO46465.1| predicted protein [Nematostella vectensis]	Cathepsin L OS=Sarcophaga peregrina OX=7386 PE=1 SV=1
CV2904_1_contig_17919	2.7894	0.74384	1.90689	0.044711	3.3e-40	PREDICTED: NXPE family member 4-like [Aplysia californica]	NXPE family member 2 OS=Homo sapiens OX=9606 GN=NXPE2 PE=1 SV=2
CV2904_1_contig_17959	237.398	3.58972	6.04729	1.31996e-21	2e-109	PREDICTED: 3-oxoacyl-[acyl-carrier-protein] reductase FabG-like [Biomphalaria glabrata]	3-oxoacyl-[acyl-carrier-protein] reductase FabG OS=Thermotoga maritima (strain ATCC 43589 / MSB8 / DSM 3109 / JCM 10099) OX=243274 GN=fabG PE=3 SV=1
CV2904_1_contig_1800	25.2983	9.00273	1.49061	0.0307204	6.9e-57	PREDICTED: uncharacterized protein LOC106060348 [Biomphalaria glabrata] >gi|908424788|ref|XP_013073638.1| PREDICTED: uncharacterized protein LOC106060348 [Biomphalaria glabrata] >gi|908424791|ref|XP_013073639.1| PREDICTED: uncharacterized protein LOC106060348 [Biomphalaria glabrata] >gi|908424793|ref|XP_013073640.1| PREDICTED: uncharacterized protein LOC106060348 [Biomphalaria glabrata] >gi|90842…	Uncharacterized protein C17orf62 homolog OS=Danio rerio OX=7955 GN=zgc:91940 PE=2 SV=1
CV2904_1_contig_18010	15.6334	0.64247	4.60486	0.000102327	--	--	--
CV2904_1_contig_18035	5.93751	1.79246	1.72792	0.034183	--	--	--
CV2904_1_contig_18039	32.5322	9.89678	1.71684	0.00896613	--	--	--
CV2904_1_contig_18053	16.3809	6.67781	1.29457	0.0288757	--	--	--
CV2904_1_contig_18088	7.99873	0.249252	5.00409	3.12945e-10	8e-36	PREDICTED: neurotrypsin-like [Priapulus caudatus]	Coagulation factor X OS=Rattus norvegicus OX=10116 GN=F10 PE=2 SV=1
CV2904_1_contig_18153	12.8418	3.78249	1.76344	0.0183684	--	--	--
CV2904_1_contig_18175	29.9038	8.27476	1.85354	0.00591621	6.9e-30	PREDICTED: eukaryotic translation initiation factor 3 subunit L-like [Aplysia californica]	Eukaryotic translation initiation factor 3 subunit L OS=Xenopus laevis OX=8355 GN=eif3l PE=2 SV=1
CV2904_1_contig_18228	511.661	4.3166	6.88915	8.52518e-19	--	--	--
CV2904_1_contig_1828	370.138	3.07294	6.9123	4.22573e-33	1.3e-65	PREDICTED: uncharacterized protein LOC101859013 [Aplysia californica]	--
CV2904_1_contig_18331	4.75451	1.00095	2.24793	0.0426701	1.2e-11	PREDICTED: TGF-beta-activated kinase 1 and MAP3K7-binding protein 1-like isoform X1 [Aplysia californica]	--
CV2904_1_contig_18408	35.115	12.0932	1.53789	0.0073138	2.7e-15	hypothetical protein BRAFLDRAFT_195927 [Branchiostoma floridae] >gi|229275084|gb|EEN45910.1| hypothetical protein BRAFLDRAFT_195927, partial [Branchiostoma floridae]	--
CV2904_1_contig_18418	15.4212	1.79024	3.10669	9.39413e-06	2.7e-94	PREDICTED: glycoprotein 3-alpha-L-fucosyltransferase A-like isoform X1 [Biomphalaria glabrata]	Glycoprotein 3-alpha-L-fucosyltransferase A OS=Drosophila melanogaster OX=7227 GN=FucTA PE=2 SV=2
CV2904_1_contig_18419	22.854	5.56134	2.03894	0.000372726	2.2e-100	PREDICTED: adenylate kinase-like [Aplysia californica]	Adenylate kinase OS=Drosophila sechellia OX=7238 GN=Adk2-1 PE=3 SV=1
CV2904_1_contig_18461	7.04424	0.256154	4.78136	9.58267e-06	4.2e-24	PREDICTED: synaptotagmin-1-like [Octopus bimaculoides]	Synaptotagmin-6 OS=Homo sapiens OX=9606 GN=SYT6 PE=1 SV=3
CV2904_1_contig_18488	1.91849	0.27407	2.80735	0.0438013	4.1e-26	Cav2 calcium channel alpha2delta accessory subunit [Aplysia californica]	--
CV2904_1_contig_18574	16.9514	0.322225	5.71719	3.77198e-16	--	--	--
CV2904_1_contig_18585	30.8314	0.406746	6.24412	1.79326e-10	--	--	--
CV2904_1_contig_18618	8.55186	1.79713	2.25054	0.0323449	5.8e-117	PREDICTED: coatomer subunit gamma-2-like [Biomphalaria glabrata]	Coatomer subunit gamma-2 OS=Danio rerio OX=7955 GN=copg2 PE=2 SV=2
CV2904_1_contig_18791	4249.48	32.1288	7.04728	5.69135e-41	--	--	--
CV2904_1_contig_18792	5.80078	0.453186	3.67807	0.000358441	--	--	--
CV2904_1_contig_18833	222.52	11.8984	4.2251	1.01078e-11	1.1e-16	repetitive proline-rich cell wall protein 1-like [Rhincodon typus]	--
CV2904_1_contig_1885	154.974	9.20874	4.07288	2.78998e-10	--	--	--
CV2904_1_contig_18873	5.69613	0.632903	3.16992	0.00755789	--	--	--
CV2904_1_contig_18906	4.11284	0.501565	3.03562	0.00550529	--	--	--
CV2904_1_contig_18927	665.666	0.590304	10.1391	3.06591e-47	--	--	--
CV2904_1_contig_1895	3734.06	4.15248	9.81255	4.77919e-37	--	--	--
CV2904_1_contig_19023	5.10214	0.373327	3.77258	0.00394065	--	--	--
CV2904_1_contig_19132	30.464	4.93822	2.62504	9.31405e-05	5.1e-56	PREDICTED: uncharacterized protein LOC106013075 [Aplysia californica]	--
CV2904_1_contig_1917	0.905238	0.0822944	3.45943	0.00484556	--	--	--
CV2904_1_contig_1918	347.892	7.14616	5.60533	5.58428e-11	--	--	--
CV2904_1_contig_1919	51.3635	0.275162	7.54431	1.17512e-11	--	--	--
CV2904_1_contig_1920	12.9976	0.254854	5.67242	5.7133e-07	--	--	--
CV2904_1_contig_19217	4.61554	0.651386	2.82491	2.05603e-05	1.1e-151	PREDICTED: glucose dehydrogenase [FAD, quinone]-like [Biomphalaria glabrata]	Glucose dehydrogenase [FAD, quinone] OS=Drosophila pseudoobscura pseudoobscura OX=46245 GN=Gld PE=3 SV=4
CV2904_1_contig_19223	3.37419	0.855265	1.9801	0.00471669	2.5e-78	PREDICTED: transmembrane emp24 domain-containing protein 7-like [Biomphalaria glabrata]	Transmembrane emp24 domain-containing protein 5 OS=Mus musculus OX=10090 GN=Tmed5 PE=1 SV=1
CV2904_1_contig_19224	3.33146	0.683694	2.28473	0.000748975	4.1e-78	PREDICTED: transmembrane emp24 domain-containing protein 7-like [Biomphalaria glabrata]	Transmembrane emp24 domain-containing protein 5 OS=Mus musculus OX=10090 GN=Tmed5 PE=1 SV=1
CV2904_1_contig_19234	17.4322	0.3158	5.78659	8.09318e-13	1e-37	PREDICTED: neurotrypsin-like [Aplysia californica]	Transmembrane protease serine 5 OS=Mus musculus OX=10090 GN=Tmprss5 PE=2 SV=3
CV2904_1_contig_19235	7.444	0.352948	4.39855	3.04035e-06	2e-33	deleted in malignant brain tumors 1 protein-like isoform X1 [Mizuhopecten yessoensis]	Serine proteinase stubble OS=Drosophila melanogaster OX=7227 GN=Sb PE=2 SV=2
CV2904_1_contig_19296	20.3219	4.62848	2.13443	0.000837811	--	--	--
CV2904_1_contig_1931	549.403	0.180093	11.5749	1.66528e-27	--	--	--
CV2904_1_contig_19316	48.2708	0.159076	8.24529	1.09715e-28	6.6e-59	PREDICTED: beta-1,3-galactosyltransferase 5-like isoform X1 [Aplysia californica]	Beta-1,3-galactosyltransferase 2 OS=Pongo abelii OX=9601 GN=B3GALT2 PE=2 SV=1
CV2904_1_contig_1932	869.506	0.524928	10.6939	3.67786e-39	--	--	--
CV2904_1_contig_19350	1.13561	0.154855	2.87447	0.0410839	--	--	--
CV2904_1_contig_19366	289.953	4.74377	5.93364	3.37098e-23	3.6e-81	PREDICTED: LOW QUALITY PROTEIN: carbamoyl-phosphate synthase [ammonia], mitochondrial-like [Biomphalaria glabrata]	Carbamoyl-phosphate synthase [ammonia], mitochondrial OS=Homo sapiens OX=9606 GN=CPS1 PE=1 SV=2
CV2904_1_contig_19367	173.077	2.92505	5.88681	1.78197e-22	--	--	--
CV2904_1_contig_19368	1992.93	0.699398	11.4765	1.11791e-73	3.5e-164	PREDICTED: glucose dehydrogenase [FAD, quinone]-like, partial [Biomphalaria glabrata]	Glucose dehydrogenase [FAD, quinone] OS=Drosophila melanogaster OX=7227 GN=Gld PE=3 SV=3
CV2904_1_contig_19472	4.68241	0.585301	3	0.00182291	--	--	--
CV2904_1_contig_19537	14.9214	5.63513	1.40486	0.0216062	2.3e-07	PREDICTED: RNA-directed DNA polymerase from mobile element jockey-like [Aplysia californica]	--
CV2904_1_contig_19584	10.0565	2.76278	1.86394	0.048305	7e-08	hypothetical protein AC249_AIPGENE15317 [Exaiptasia pallida]	--
CV2904_1_contig_196	5.22436	1.43074	1.8685	0.00337936	1.7e-60	PREDICTED: DNA repair protein XRCC4-like isoform X1 [Aplysia californica]	DNA repair protein XRCC4 OS=Homo sapiens OX=9606 GN=XRCC4 PE=1 SV=2
CV2904_1_contig_19611	1.07705	0.179508	2.58496	0.0389821	--	--	--
CV2904_1_contig_1962	26.1707	1.30262	4.32847	7.44945e-08	2.8e-70	PREDICTED: von Willebrand factor D and EGF domain-containing protein-like, partial [Aplysia californica]	--
CV2904_1_contig_19644	146.011	20.0173	2.86676	1.69415e-06	--	--	--
CV2904_1_contig_19651	900.713	0.0621876	13.8221	4.37612e-58	1.5e-19	PREDICTED: uncharacterized protein LOC106011013 [Aplysia californica]	Lectin ADEL OS=Aplysia dactylomela OX=144766 PE=1 SV=1
CV2904_1_contig_19652	503.738	0.122783	12.0023	5.15443e-32	1.4e-18	PREDICTED: uncharacterized protein LOC106011013 [Aplysia californica]	Lectin ADEL OS=Aplysia dactylomela OX=144766 PE=1 SV=1
CV2904_1_contig_19709	11.3124	2.18949	2.36923	0.000368304	3.9e-97	PREDICTED: methyltransferase-like protein 24 [Aplysia californica] >gi|871249513|ref|XP_012941043.1| PREDICTED: methyltransferase-like protein 24 [Aplysia californica] >gi|871249515|ref|XP_012941044.1| PREDICTED: methyltransferase-like protein 24 [Aplysia californica]	--
CV2904_1_contig_19741	1.35423	0.184667	2.87447	0.0391261	1.1e-25	PREDICTED: protein mab-21-like 2 [Aplysia californica]	Protein mab-21-like OS=Aedes aegypti OX=7159 GN=AAEL008109 PE=3 SV=1
CV2904_1_contig_19857	4.04739	0.9283	2.12433	0.00349204	--	--	--
CV2904_1_contig_19886	72.4499	17.3541	2.06171	0.00200989	2.4e-200	PREDICTED: very long-chain specific acyl-CoA dehydrogenase, mitochondrial-like [Aplysia californica]	Very long-chain specific acyl-CoA dehydrogenase, mitochondrial OS=Bos taurus OX=9913 GN=ACADVL PE=2 SV=3
CV2904_1_contig_19901	12.9397	2.58794	2.32193	0.00869597	--	--	--
CV2904_1_contig_19919	428.098	0.752075	9.15284	4.04701e-35	9.9e-74	PREDICTED: galactocerebrosidase-like isoform X2 [Aplysia californica]	Galactocerebrosidase OS=Homo sapiens OX=9606 GN=GALC PE=1 SV=3
CV2904_1_contig_19936	10.9226	2.03941	2.42109	0.000232382	--	--	--
CV2904_1_contig_20144	347.924	3.27847	6.7296	1.24735e-14	7.4e-13	PREDICTED: uncharacterized protein LOC106065186 [Biomphalaria glabrata]	--
CV2904_1_contig_20145	13.3972	3.05486	2.13276	0.00702018	2.8e-15	zinc finger protein 431-like [Eurytemora affinis]	--
CV2904_1_contig_20159	19.973	1.5532	3.68474	4.50739e-07	6e-168	PREDICTED: uncharacterized protein LOC109476207 [Branchiostoma belcheri]	LINE-1 retrotransposable element ORF2 protein OS=Homo sapiens OX=9606 PE=1 SV=1
CV2904_1_contig_20160	5.96475	1.36038	2.13245	0.0258374	5.1e-12	hypothetical protein OCBIM_22003991mg [Octopus bimaculoides]	--
CV2904_1_contig_20173	55.3835	13.4362	2.04333	0.00192275	9.7e-09	PREDICTED: dysferlin-like [Hyalella azteca]	--
CV2904_1_contig_20193	4.38511	0.649646	2.75489	0.00327689	7.7e-13	perlucin-like protein isoform X4 [Crassostrea virginica] >gi|1242790018|ref|XP_022335147.1| perlucin-like protein isoform X2 [Crassostrea virginica]	E-selectin OS=Sus scrofa OX=9823 GN=SELE PE=2 SV=1
CV2904_1_contig_2024	1.99658	0.12224	4.02974	0.000911858	--	--	--
CV2904_1_contig_20254	2.27376	0.568441	2	0.0409313	--	--	--
CV2904_1_contig_20263	6.20194	0.292238	4.4075	4.47173e-07	1.4e-196	PREDICTED: cationic amino acid transporter 2-like [Aplysia californica]	Cationic amino acid transporter 2 OS=Rattus norvegicus OX=10116 GN=Slc7a2 PE=1 SV=1
CV2904_1_contig_20288	6.56123	1.61153	2.02554	0.00704929	4.2e-138	PREDICTED: thioredoxin domain-containing protein 16-like [Aplysia californica] >gi|524893094|ref|XP_005103067.1| PREDICTED: thioredoxin domain-containing protein 16-like [Aplysia californica] >gi|524893096|ref|XP_005103068.1| PREDICTED: thioredoxin domain-containing protein 16-like [Aplysia californica]	Thioredoxin domain-containing protein 16 OS=Homo sapiens OX=9606 GN=TXNDC16 PE=1 SV=4
CV2904_1_contig_20294	9.36193	2.9788	1.65208	0.0118941	--	--	--
CV2904_1_contig_2031	4.16949	0.1345	4.95419	3.36013e-05	5.7e-30	serine protease 27-like [Paramormyrops kingsleyae]	Transmembrane protease serine 7 OS=Mus musculus OX=10090 GN=Tmprss7 PE=1 SV=3
CV2904_1_contig_20327	8.93155	1.07795	3.05062	0.00260241	3e-08	hypothetical protein XELAEV_18045334mg [Xenopus laevis]	--
CV2904_1_contig_20331	6.16947	0.974126	2.66296	0.000824277	4.9e-17	PREDICTED: uncharacterized protein LOC101854611 isoform X3 [Aplysia californica]	--
CV2904_1_contig_20345	361.201	5.06593	6.15583	1.34917e-20	9.7e-33	Kunitz BPTI domain containing protein [Trichuris trichiura]	Kunitz-type serine protease inhibitor bitisilin-3 (Fragment) OS=Bitis gabonica OX=8694 PE=2 SV=1
CV2904_1_contig_20483	66.4119	0.430315	7.2699	6.06363e-10	--	--	--
CV2904_1_contig_20578	25.7393	2.66623	3.2711	7.89398e-07	1.9e-86	PREDICTED: uncharacterized protein LOC106011052 [Aplysia californica]	--
CV2904_1_contig_20609	9.22905	2.14764	2.10343	0.000279182	8.4e-157	PREDICTED: lon protease homolog 2, peroxisomal-like [Aplysia californica]	Lon protease homolog 2, peroxisomal OS=Danio rerio OX=7955 GN=lonp2 PE=2 SV=1
CV2904_1_contig_20645	62.9597	1.56148	5.33344	4.70613e-12	4.4e-107	PREDICTED: ATP-sensitive inward rectifier potassium channel 12-like [Aplysia californica]	G protein-activated inward rectifier potassium channel 2 OS=Rattus norvegicus OX=10116 GN=Kcnj6 PE=1 SV=1
CV2904_1_contig_20665	10.8196	2.98749	1.85664	0.00246393	--	--	--
CV2904_1_contig_20717	6.31646	1.66223	1.926	0.00951038	--	--	--
CV2904_1_contig_20766	5.05492	1.09889	2.20163	0.0199116	--	--	--
CV2904_1_contig_2077	617.616	5.73498	6.75078	2.13796e-16	--	--	--
CV2904_1_contig_20805	3.80054	0.773561	2.29662	0.00476659	1.4e-12	PREDICTED: uncharacterized protein LOC106066439 [Biomphalaria glabrata] >gi|908446792|ref|XP_013080915.1| PREDICTED: uncharacterized protein LOC106066439 [Biomphalaria glabrata]	--
CV2904_1_contig_2081	6.16357	1.22051	2.33628	0.00451394	2.1e-219	PREDICTED: alpha-1,6-mannosyl-glycoprotein 2-beta-N-acetylglucosaminyltransferase-like [Aplysia californica]	Alpha-1,6-mannosyl-glycoprotein 2-beta-N-acetylglucosaminyltransferase OS=Homo sapiens OX=9606 GN=MGAT2 PE=1 SV=1
CV2904_1_contig_20861	40.9081	9.38583	2.12383	0.000510269	1.8e-53	PREDICTED: translocon-associated protein subunit beta-like [Aplysia californica]	Translocon-associated protein subunit beta OS=Homo sapiens OX=9606 GN=SSR2 PE=1 SV=1
CV2904_1_contig_20862	9.93455	0.272179	5.18982	1.70276e-08	--	--	--
CV2904_1_contig_2088	37.6467	8.39696	2.16459	0.00011697	1.7e-193	PREDICTED: 4-hydroxyphenylpyruvate dioxygenase-like [Biomphalaria glabrata]	4-hydroxyphenylpyruvate dioxygenase OS=Rattus norvegicus OX=10116 GN=Hpd PE=1 SV=3
CV2904_1_contig_20892	4198.85	5.53654	9.56679	6.13748e-45	1.3e-16	PREDICTED: uncharacterized protein LOC106011439 [Aplysia californica]	--
CV2904_1_contig_21052	29.8632	0.651562	5.51832	1.6176e-08	1.1e-22	PREDICTED: macrophage mannose receptor 1-like [Aplysia californica]	Collectin-12 OS=Gallus gallus OX=9031 GN=COLEC12 PE=2 SV=1
CV2904_1_contig_21058	4.16308	0.333047	3.64385	0.00123683	1.3e-76	PREDICTED: acetolactate synthase-like protein [Aplysia californica]	Acetolactate synthase-like protein OS=Danio rerio OX=7955 GN=ilvbl PE=2 SV=1
CV2904_1_contig_21076	29.7975	0.230988	7.01122	9.18189e-11	--	--	--
CV2904_1_contig_21116	10.7041	1.42542	2.9087	2.06234e-05	--	--	--
CV2904_1_contig_21120	6.30736	2.13249	1.5645	0.0237306	1.4e-64	PREDICTED: gastric triacylglycerol lipase-like isoform X3 [Biomphalaria glabrata] >gi|908443666|ref|XP_013079896.1| PREDICTED: gastric triacylglycerol lipase-like isoform X3 [Biomphalaria glabrata] >gi|908443668|ref|XP_013079897.1| PREDICTED: gastric triacylglycerol lipase-like isoform X3 [Biomphalaria glabrata]	Gastric triacylglycerol lipase OS=Rattus norvegicus OX=10116 GN=Lipf PE=1 SV=1
CV2904_1_contig_21123	140.814	0.259645	9.08303	2.85646e-17	--	--	--
CV2904_1_contig_21124	264.557	0.350905	9.55828	1.02432e-45	1.9e-100	PREDICTED: uncharacterized protein LOC106071649 [Biomphalaria glabrata] >gi|908405200|ref|XP_013087269.1| PREDICTED: uncharacterized protein LOC106071649 [Biomphalaria glabrata] >gi|908405202|ref|XP_013087277.1| PREDICTED: uncharacterized protein LOC106071649 [Biomphalaria glabrata] >gi|908405204|ref|XP_013087283.1| PREDICTED: uncharacterized protein LOC106071649 [Biomphalaria glabrata] >gi|90840…	--
CV2904_1_contig_21141	18.7858	0.36835	5.67242	7.00578e-09	--	--	--
CV2904_1_contig_21157	3.10646	0.553205	2.48938	0.00619558	--	--	--
CV2904_1_contig_21194	7.31045	0.48467	3.91488	4.01288e-09	1.9e-110	PREDICTED: GTP-binding protein Di-Ras2-like [Aplysia californica]	GTP-binding protein Rhes OS=Homo sapiens OX=9606 GN=RASD2 PE=1 SV=1
CV2904_1_contig_212	2227.11	334.451	2.73531	4.53101e-08	8.7e-99	PREDICTED: leukocyte elastase inhibitor-like [Biomphalaria glabrata]	Uncharacterized serpin-like protein MA_2613/MA_2612 OS=Methanosarcina acetivorans (strain ATCC 35395 / DSM 2834 / JCM 12185 / C2A) OX=188937 GN=MA_2613/MA_2612 PE=3 SV=2
CV2904_1_contig_21206	0.713109	0.0770928	3.20945	0.0102694	--	--	--
CV2904_1_contig_21218	72.3437	5.81134	3.63792	8.82924e-09	2.1e-19	PREDICTED: RNA-directed DNA polymerase from mobile element jockey-like [Cyprinus carpio]	--
CV2904_1_contig_21219	16.4815	0.523224	4.97728	2.26906e-06	--	--	--
CV2904_1_contig_2125	331.864	93.5578	1.82666	0.01527	3.7e-67	PREDICTED: 40S ribosomal protein S4 [Aplysia californica]	40S ribosomal protein S4 OS=Spodoptera frugiperda OX=7108 GN=RpS4 PE=2 SV=1
CV2904_1_contig_21284	5.49979	0.363622	3.91886	1.84029e-05	6.2e-13	PREDICTED: uncharacterized protein LOC109484795 [Branchiostoma belcheri]	--
CV2904_1_contig_21288	2.52987	0.36141	2.80735	0.0124932	--	--	--
CV2904_1_contig_213	160.255	49.6826	1.68956	0.0124063	1.7e-141	PREDICTED: multifunctional protein ADE2-like [Aplysia californica]	Multifunctional protein ADE2 OS=Homo sapiens OX=9606 GN=PAICS PE=1 SV=3
CV2904_1_contig_2131	2.1991	0.206166	3.41504	0.00110669	2.5e-22	PREDICTED: atrial natriuretic peptide-converting enzyme-like [Biomphalaria glabrata]	Transmembrane protease serine 11F OS=Homo sapiens OX=9606 GN=TMPRSS11F PE=2 SV=2
CV2904_1_contig_21311	7.02085	0.489827	3.8413	0.0021663	--	--	--
CV2904_1_contig_21312	4.06268	0.677113	2.58496	0.00995873	--	--	--
CV2904_1_contig_21344	36.5256	13.3253	1.45474	0.0329345	--	--	--
CV2904_1_contig_2148	5.0321	1.44673	1.79837	0.0413205	1.2e-151	PREDICTED: thymidine phosphorylase-like isoform X2 [Biomphalaria glabrata] >gi|908498802|ref|XP_013061470.1| PREDICTED: thymidine phosphorylase-like isoform X2 [Biomphalaria glabrata] >gi|908498805|ref|XP_013061471.1| PREDICTED: thymidine phosphorylase-like isoform X2 [Biomphalaria glabrata]	Thymidine phosphorylase OS=Mus musculus OX=10090 GN=Tymp PE=2 SV=1
CV2904_1_contig_21520	1.57939	0.482592	1.71049	0.0417431	2e-170	PREDICTED: protein-tyrosine sulfotransferase 1-like [Aplysia californica]	Protein-tyrosine sulfotransferase 1 OS=Homo sapiens OX=9606 GN=TPST1 PE=1 SV=1
CV2904_1_contig_21523	6.68931	1.68796	1.98658	0.0174162	--	--	--
CV2904_1_contig_21547	1.16929	0.167041	2.80735	0.0113332	7.4e-06	hypothetical protein BIW11_13718, partial [Tropilaelaps mercedesae]	--
CV2904_1_contig_21593	30.2686	5.6226	2.42852	0.00028374	--	--	--
CV2904_1_contig_21625	1.53114	0.174988	3.12928	0.000888943	--	--	--
CV2904_1_contig_21645	6.56736	0.216506	4.92283	3.16223e-05	--	--	--
CV2904_1_contig_21764	21.4673	7.9207	1.43844	0.0221128	--	--	--
CV2904_1_contig_21773	6.64271	2.19354	1.59851	0.0266118	2e-35	PREDICTED: chloride intracellular channel protein 5-like [Aplysia californica]	Chloride intracellular channel exc-4 OS=Caenorhabditis elegans OX=6239 GN=exc-4 PE=1 SV=2
CV2904_1_contig_21775	12.2418	3.10612	1.97863	0.00653781	1e-64	PREDICTED: putative serine protease K12H4.7 [Biomphalaria glabrata]	Putative serine protease K12H4.7 OS=Caenorhabditis elegans OX=6239 GN=K12H4.7 PE=3 SV=2
CV2904_1_contig_21795	1.39283	0.348207	2	0.0226653	8.9e-129	PREDICTED: filaggrin-2-like, partial [Aplysia californica]	--
CV2904_1_contig_21804	21.8803	0.761053	4.84549	2.44205e-05	1.1e-32	PREDICTED: LOW QUALITY PROTEIN: carbamoyl-phosphate synthase [ammonia], mitochondrial-like [Biomphalaria glabrata]	Carbamoyl-phosphate synthase [ammonia], mitochondrial OS=Mus musculus OX=10090 GN=Cps1 PE=1 SV=2
CV2904_1_contig_21805	15.6016	0.761053	4.35755	0.00013962	1.1e-32	PREDICTED: LOW QUALITY PROTEIN: carbamoyl-phosphate synthase [ammonia], mitochondrial-like [Biomphalaria glabrata]	Carbamoyl-phosphate synthase [ammonia], mitochondrial OS=Mus musculus OX=10090 GN=Cps1 PE=1 SV=2
CV2904_1_contig_21806	401.515	3.34956	6.90534	6.16916e-24	0	PREDICTED: LOW QUALITY PROTEIN: carbamoyl-phosphate synthase [ammonia], mitochondrial-like [Biomphalaria glabrata]	Carbamoyl-phosphate synthase [ammonia], mitochondrial OS=Lithobates catesbeiana OX=8400 PE=2 SV=1
CV2904_1_contig_21859	62.3349	6.57767	3.24439	1.73051e-06	2.4e-27	PREDICTED: glucose dehydrogenase [FAD, quinone]-like [Biomphalaria glabrata]	Choline dehydrogenase, mitochondrial OS=Homo sapiens OX=9606 GN=CHDH PE=1 SV=2
CV2904_1_contig_21898	0.917537	0.125119	2.87447	0.0460232	--	--	--
CV2904_1_contig_21908	1104.36	0.416057	11.3741	9.81629e-29	--	--	--
CV2904_1_contig_2195	572.298	206.333	1.4718	0.00836632	1.7e-66	hypothetical protein EgrG_000335800 [Echinococcus granulosus]	Putative uncharacterized protein ART2 OS=Saccharomyces cerevisiae (strain ATCC 204508 / S288c) OX=559292 GN=ART2 PE=5 SV=1
CV2904_1_contig_22082	28.5032	2.761	3.36786	1.7952e-06	1.5e-51	PREDICTED: toll-like receptor 3 [Biomphalaria glabrata]	Slit homolog 1 protein OS=Caenorhabditis elegans OX=6239 GN=slt-1 PE=1 SV=1
CV2904_1_contig_22120	16.6915	6.69337	1.31831	0.0249488	3.2e-187	PREDICTED: phosphatidylinositol 4-kinase type 2-beta-like isoform X2 [Biomphalaria glabrata] >gi|908427411|ref|XP_013074617.1| PREDICTED: phosphatidylinositol 4-kinase type 2-beta-like isoform X2 [Biomphalaria glabrata] >gi|908427415|ref|XP_013074619.1| PREDICTED: phosphatidylinositol 4-kinase type 2-beta-like isoform X2 [Biomphalaria glabrata]	Phosphatidylinositol 4-kinase type 2-beta OS=Xenopus laevis OX=8355 GN=pi4k2b PE=2 SV=1
CV2904_1_contig_22158	136.676	1.00744	7.08392	1.15851e-20	1e-81	PREDICTED: LOW QUALITY PROTEIN: carbamoyl-phosphate synthase [ammonia], mitochondrial-like [Biomphalaria glabrata]	Carbamoyl-phosphate synthase [ammonia], mitochondrial OS=Homo sapiens OX=9606 GN=CPS1 PE=1 SV=2
CV2904_1_contig_22163	3.58702	0.432916	3.05063	0.000110453	--	--	--
CV2904_1_contig_22177	36.5577	0.259889	7.13613	6.37774e-16	6.2e-72	PREDICTED: uncharacterized protein LOC101848024 [Aplysia californica]	--
CV2904_1_contig_22198	1.63818	0.262108	2.64386	0.00735031	--	--	--
CV2904_1_contig_22238	39.5378	6.91986	2.51442	4.63454e-06	--	--	--
CV2904_1_contig_22256	4.49053	1.0752	2.06228	0.00958576	--	--	--
CV2904_1_contig_22266	1.75374	0.414521	2.08092	0.0309841	5.9e-49	PREDICTED: uncharacterized protein LOC101862400 [Aplysia californica]	--
CV2904_1_contig_22281	6.93809	2.52294	1.45943	0.0396444	7.9e-130	PREDICTED: solute carrier family 35 member B1-like [Biomphalaria glabrata]	Solute carrier family 35 member B1 OS=Xenopus tropicalis OX=8364 GN=slc35b1 PE=2 SV=2
CV2904_1_contig_22301	4.7277	0.164442	4.84549	6.55799e-06	7.1e-34	uncharacterized protein LOC111121536 [Crassostrea virginica]	Transmembrane protease serine 9 OS=Homo sapiens OX=9606 GN=TMPRSS9 PE=1 SV=2
CV2904_1_contig_22309	1.8945	0.492198	1.9445	0.00401122	7.3e-208	PREDICTED: large neutral amino acids transporter small subunit 1-like [Biomphalaria glabrata] >gi|908436785|ref|XP_013077828.1| PREDICTED: large neutral amino acids transporter small subunit 1-like [Biomphalaria glabrata]	Large neutral amino acids transporter small subunit 1 OS=Mus musculus OX=10090 GN=Slc7a5 PE=1 SV=2
CV2904_1_contig_22311	2514.14	0.684156	11.8434	4.52048e-59	--	--	--
CV2904_1_contig_22312	12.3187	0.605838	4.34577	0.000244506	--	--	--
CV2904_1_contig_22336	9.31919	1.69126	2.46211	1.7648e-05	9.9e-18	PREDICTED: uncharacterized protein LOC106012555 [Aplysia californica]	--
CV2904_1_contig_22419	29.0049	0.130067	7.80089	1.24729e-13	7.8e-59	PREDICTED: leukocyte elastase inhibitor-like [Biomphalaria glabrata] >gi|908444383|ref|XP_013080133.1| PREDICTED: leukocyte elastase inhibitor-like [Biomphalaria glabrata]	Alpha-1-antiproteinase OS=Rattus norvegicus OX=10116 GN=Serpina1 PE=1 SV=2
CV2904_1_contig_22420	25.8833	0.130067	7.63662	2.26397e-10	6.2e-64	PREDICTED: leukocyte elastase inhibitor-like [Biomphalaria glabrata] >gi|908444383|ref|XP_013080133.1| PREDICTED: leukocyte elastase inhibitor-like [Biomphalaria glabrata]	Alpha-1-antiproteinase OS=Rattus norvegicus OX=10116 GN=Serpina1 PE=1 SV=2
CV2904_1_contig_22428	4.82774	0.86467	2.48113	0.00352694	--	--	--
CV2904_1_contig_22452	14.5039	0.223423	6.02051	1.27929e-16	5.2e-37	hypothetical protein LOTGIDRAFT_164905 [Lottia gigantea] >gi|556100954|gb|ESO89606.1| hypothetical protein LOTGIDRAFT_164905 [Lottia gigantea]	--
CV2904_1_contig_22453	7.15159	0.256431	4.80162	4.86981e-08	1.1e-35	hypothetical protein LOTGIDRAFT_164905 [Lottia gigantea] >gi|556100954|gb|ESO89606.1| hypothetical protein LOTGIDRAFT_164905 [Lottia gigantea]	--
CV2904_1_contig_22468	9.38391	2.25214	2.05889	0.0197875	8.8e-26	PREDICTED: iron/zinc purple acid phosphatase-like protein [Biomphalaria glabrata]	Acid phosphatase type 7 OS=Danio rerio OX=7955 GN=acp7 PE=2 SV=1
CV2904_1_contig_22481	4.38511	0.730852	2.58496	0.0392514	--	--	--
CV2904_1_contig_22494	23.1443	2.20422	3.39232	1.4564e-05	2.4e-38	PREDICTED: uncharacterized protein LOC106056465 isoform X1 [Biomphalaria glabrata]	--
CV2904_1_contig_22495	43.5097	6.48938	2.74519	6.17729e-06	3.1e-38	PREDICTED: uncharacterized protein LOC106056465 isoform X1 [Biomphalaria glabrata]	--
CV2904_1_contig_22516	11.1127	1.68776	2.71902	1.66603e-05	7.6e-25	NCAM-related adhesion molecule [Aplysia californica]	Neural cell adhesion molecule 2 OS=Homo sapiens OX=9606 GN=NCAM2 PE=1 SV=2
CV2904_1_contig_22533	4.48065	0.100313	5.48112	2.50745e-06	--	--	--
CV2904_1_contig_22563	23.9094	6.34962	1.91283	0.0165396	5.8e-51	Retrovirus-related Pol polyprotein from transposon 297 [Exaiptasia pallida]	Retrovirus-related Pol polyprotein from transposon 17.6 OS=Drosophila melanogaster OX=7227 GN=pol PE=3 SV=1
CV2904_1_contig_22622	39.3877	10.8845	1.85547	0.00331464	--	--	--
CV2904_1_contig_22636	58.2205	11.3101	2.36392	7.111e-05	5e-76	PREDICTED: phosphoinositide 3-kinase adapter protein 1-like [Aplysia californica]	--
CV2904_1_contig_2266	841.976	43.8952	4.26164	4.42312e-16	4.7e-145	PREDICTED: phosphoenolpyruvate phosphomutase-like [Aplysia californica]	Phosphoenolpyruvate phosphomutase OS=Mytilus edulis OX=6550 PE=1 SV=3
CV2904_1_contig_2267	627.892	86.4949	2.85983	0.00244069	7.4e-146	PREDICTED: phosphoenolpyruvate phosphomutase-like [Aplysia californica]	Phosphoenolpyruvate phosphomutase OS=Mytilus edulis OX=6550 PE=1 SV=3
CV2904_1_contig_22673	10.4245	0.388009	4.74774	1.29888e-08	--	--	--
CV2904_1_contig_22730	9.08845	1.67067	2.44361	0.00039449	4.8e-17	PREDICTED: protocadherin Fat 1-like isoform X2 [Aplysia californica]	--
CV2904_1_contig_22739	21.8212	1.14848	4.24793	2.29687e-07	--	--	--
CV2904_1_contig_2275	10.8652	1.90913	2.50873	0.00398297	2.1e-79	PREDICTED: acetylcholinesterase [Crassostrea gigas] >gi|1139854686|ref|XP_019921258.1| PREDICTED: acetylcholinesterase [Crassostrea gigas]	Cholinesterase OS=Equus caballus OX=9796 GN=BCHE PE=1 SV=1
CV2904_1_contig_22750	6.01878	0.451409	3.73696	0.0031886	--	--	--
CV2904_1_contig_22863	7.00479	2.05018	1.77259	0.0253587	--	--	--
CV2904_1_contig_22874	3.21388	0.91825	1.80735	0.0480299	--	--	--
CV2904_1_contig_22957	24.1859	0.905354	4.73954	2.59487e-08	--	--	--
CV2904_1_contig_23011	3.92963	1.62998	1.26954	0.0480299	9.3e-35	PREDICTED: LOW QUALITY PROTEIN: macoilin-1-like [Biomphalaria glabrata]	Macoilin-1 OS=Danio rerio OX=7955 GN=Maco1a PE=2 SV=1
CV2904_1_contig_23022	17.1071	2.91185	2.55459	0.00166646	--	--	--
CV2904_1_contig_23039	15.1811	0.250237	5.92283	1.69196e-07	2e-13	PREDICTED: uncharacterized protein LOC106067973 [Biomphalaria glabrata]	--
CV2904_1_contig_23122	10.1817	0.150839	6.07681	2.89222e-09	9.4e-40	uncharacterized protein LOC111115470 [Crassostrea virginica]	Protein draper OS=Drosophila melanogaster OX=7227 GN=drpr PE=1 SV=3
CV2904_1_contig_2315	181.237	1.26381	7.16395	7.99807e-29	--	--	--
CV2904_1_contig_23173	243.2	1.36138	7.48092	2.11948e-05	1.5e-156	PREDICTED: legumain-like [Aplysia californica]	Legumain OS=Rattus norvegicus OX=10116 GN=Lgmn PE=1 SV=1
CV2904_1_contig_23332	11.3944	1.60557	2.82716	7.75537e-05	2.8e-118	PREDICTED: beta-1,4-N-acetylgalactosaminyltransferase bre-4-like [Biomphalaria glabrata]	Beta-1,4-N-acetylgalactosaminyltransferase bre-4 OS=Caenorhabditis briggsae OX=6238 GN=bre-4 PE=3 SV=1
CV2904_1_contig_23376	4.32378	0.229988	4.23266	1.94403e-07	1.6e-36	PREDICTED: transmembrane protein 163-like, partial [Aplysia californica]	Transmembrane protein 163 OS=Xenopus laevis OX=8355 GN=tmem163 PE=2 SV=1
CV2904_1_contig_2344	7.95864	3.20117	1.31392	0.039017	--	--	--
CV2904_1_contig_23492	17.6338	0.391861	5.49185	1.83829e-07	--	--	--
CV2904_1_contig_23593	8.35153	0.346667	4.59042	5.20771e-09	--	--	--
CV2904_1_contig_23653	12.0941	1.90314	2.66786	0.010042	1.6e-32	PREDICTED: uncharacterized protein LOC101852004 [Aplysia californica]	--
CV2904_1_contig_23692	9.0648	2.19337	2.04712	0.01937	--	--	--
CV2904_1_contig_23719	45.5292	15.2647	1.57659	0.0271009	5.2e-185	PREDICTED: synaptic vesicle membrane protein VAT-1 homolog-like isoform X3 [Biomphalaria glabrata]	Synaptic vesicle membrane protein VAT-1 homolog-like OS=Homo sapiens OX=9606 GN=VAT1L PE=1 SV=2
CV2904_1_contig_23720	14.5025	4.48731	1.69238	0.0224844	--	--	--
CV2904_1_contig_23748	10.9753	4.13213	1.4093	0.0187328	2.4e-128	PREDICTED: heparanase-like isoform X3 [Aplysia californica] >gi|871259348|ref|XP_012942808.1| PREDICTED: heparanase-like isoform X3 [Aplysia californica] >gi|871259350|ref|XP_012942809.1| PREDICTED: heparanase-like isoform X3 [Aplysia californica]	Heparanase OS=Homo sapiens OX=9606 GN=HPSE PE=1 SV=2
CV2904_1_contig_23820	3.07718	0.227939	3.75488	0.00129173	--	--	--
CV2904_1_contig_23843	240.74	32.6262	2.88338	3.8203e-05	--	--	--
CV2904_1_contig_23856	8.25552	1.19152	2.79256	0.000977409	--	--	--
CV2904_1_contig_23915	31.9871	0.209409	7.25503	5.1764e-21	5.2e-193	PREDICTED: beta,beta-carotene 15,15'-monooxygenase-like [Aplysia californica] >gi|871263280|ref|XP_012943603.1| PREDICTED: beta,beta-carotene 15,15'-monooxygenase-like [Aplysia californica]	Beta,beta-carotene 15,15'-dioxygenase OS=Rattus norvegicus OX=10116 GN=Bco1 PE=2 SV=1
CV2904_1_contig_23922	3.71941	0.641277	2.53605	0.0324644	--	--	--
CV2904_1_contig_24006	9.74001	1.10682	3.1375	0.000516861	--	--	--
CV2904_1_contig_2407	244.766	0.824887	8.21299	2.23838e-27	1.1e-33	PREDICTED: uncharacterized protein LOC106072743 [Biomphalaria glabrata]	Temptin OS=Aplysia californica OX=6500 PE=1 SV=1
CV2904_1_contig_2408	699.549	0.370573	10.8824	1.202e-32	6.7e-37	PREDICTED: DBH-like monooxygenase protein 1 homolog [Biomphalaria glabrata]	Tyramine beta-hydroxylase OS=Caenorhabditis elegans OX=6239 GN=tbh-1 PE=1 SV=3
CV2904_1_contig_24098	3.2606	0.64224	2.34395	0.01179	--	--	--
CV2904_1_contig_2419	5.79778	0.677113	3.09803	7.50408e-05	1.5e-25	PREDICTED: protein mab-21-like 2 [Biomphalaria glabrata]	Protein mab-21-like OS=Aedes aegypti OX=7159 GN=AAEL008109 PE=3 SV=1
CV2904_1_contig_24200	9.44114	0.580993	4.02236	0.000378426	--	--	--
CV2904_1_contig_24255	23.0807	7.81133	1.56305	0.0320698	8.5e-06	hypothetical protein KP79_PYT16978 [Mizuhopecten yessoensis]	--
CV2904_1_contig_24352	2.71644	0.271644	3.32192	0.00723489	7.1e-13	hypothetical protein LOTGIDRAFT_66705, partial [Lottia gigantea] >gi|556109800|gb|ESO98452.1| hypothetical protein LOTGIDRAFT_66705, partial [Lottia gigantea]	Plasminogen OS=Sus scrofa OX=9823 GN=PLG PE=1 SV=3
CV2904_1_contig_24362	12.5242	4.21901	1.56974	0.0270626	--	--	--
CV2904_1_contig_24371	1.16532	0.0813014	3.8413	0.00360253	4e-49	PREDICTED: uncharacterized protein LOC101862804 isoform X1 [Aplysia californica]	--
CV2904_1_contig_244	20.6753	3.97247	2.3798	0.000393098	1.8e-239	PREDICTED: solute carrier family 2, facilitated glucose transporter member 1-like [Aplysia californica]	Solute carrier family 2, facilitated glucose transporter member 2 OS=Rattus norvegicus OX=10116 GN=Slc2a2 PE=2 SV=1
CV2904_1_contig_24422	44.1195	0.687219	6.0045	2.49354e-07	2.6e-45	PREDICTED: arginase-1-like isoform X2 [Biomphalaria glabrata]	Arginase, non-hepatic 3 OS=Xenopus laevis OX=8355 GN=arg2-c PE=2 SV=1
CV2904_1_contig_24423	25.2897	0.412332	5.93859	2.11603e-06	2.6e-45	PREDICTED: arginase-1-like isoform X3 [Biomphalaria glabrata]	Arginase, non-hepatic 3 OS=Xenopus laevis OX=8355 GN=arg2-c PE=2 SV=1
CV2904_1_contig_24424	12.8535	0.352151	5.18982	1.34691e-09	5.8e-14	endonuclease-reverse transcriptase [Apostichopus japonicus]	--
CV2904_1_contig_24480	4.17994	1.15752	1.85244	0.0408082	--	--	--
CV2904_1_contig_24503	10.4631	2.52086	2.05332	0.00122284	1.7e-13	PREDICTED: probable cationic amino acid transporter [Xenopus laevis] >gi|1050378579|gb|OCT80776.1| hypothetical protein XELAEV_18027588mg [Xenopus laevis]	Cationic amino acid transporter 3 OS=Homo sapiens OX=9606 GN=SLC7A3 PE=1 SV=1
CV2904_1_contig_24505	16.8436	3.70179	2.1859	0.00204026	1.2e-67	PREDICTED: uncharacterized protein LOC101851376 [Aplysia californica]	--
CV2904_1_contig_24518	29.6214	0.306958	6.59245	2.74384e-10	8.4e-10	Papilin [Trichuris trichiura]	U-actitoxin-Avd3j OS=Anemonia viridis OX=51769 PE=3 SV=1
CV2904_1_contig_24560	13.6487	2.95995	2.20511	0.0292365	--	--	--
CV2904_1_contig_24597	6.77746	1.82884	1.88982	0.00812688	--	--	--
CV2904_1_contig_24804	2.56028	0.289064	3.14684	0.00281435	7.5e-12	LINE-1 retrotransposable element ORF2 protein [Stylophora pistillata]	BmK-YA precursor OS=Mesobuthus martensii OX=34649 PE=1 SV=2
CV2904_1_contig_24856	53.948	1.60296	5.07275	1.03529e-12	5.2e-26	uncharacterized protein LOC111122964 [Crassostrea virginica]	--
CV2904_1_contig_24922	14.4068	3.18541	2.17719	0.00290475	--	--	--
CV2904_1_contig_24954	6.33747	0.129336	5.6147	2.81015e-06	7.4e-33	PREDICTED: uncharacterized protein LOC106069465, partial [Biomphalaria glabrata]	Protein draper OS=Drosophila melanogaster OX=7227 GN=drpr PE=1 SV=3
CV2904_1_contig_24956	20.6463	0.527889	5.2895	3.75539e-12	--	--	--
CV2904_1_contig_24992	5.65184	0.452148	3.64385	0.000178018	--	--	--
CV2904_1_contig_25068	23.7885	1.97142	3.59296	8.42381e-10	3e-78	PREDICTED: beta-1,3-galactosyltransferase 1-like [Biomphalaria glabrata] >gi|908506764|ref|XP_013064275.1| PREDICTED: beta-1,3-galactosyltransferase 1-like [Biomphalaria glabrata] >gi|908506767|ref|XP_013064276.1| PREDICTED: beta-1,3-galactosyltransferase 1-like [Biomphalaria glabrata]	Lactosylceramide 1,3-N-acetyl-beta-D-glucosaminyltransferase OS=Homo sapiens OX=9606 GN=B3GNT5 PE=1 SV=1
CV2904_1_contig_25070	214.383	33.9115	2.66034	1.83295e-05	2.3e-30	PREDICTED: keratin-associated protein 10-4-like isoform X1 [Aplysia californica]	Perlwapin OS=Haliotis laevigata OX=36097 PE=1 SV=1
CV2904_1_contig_2512	33.907	5.8408	2.53734	0.000441376	1.5e-09	allatostatin c [Deroceras reticulatum]	--
CV2904_1_contig_25145	5.9115	2.48226	1.25187	0.0462891	1.9e-249	PREDICTED: alpha-aminoadipic semialdehyde dehydrogenase-like [Aplysia californica]	Alpha-aminoadipic semialdehyde dehydrogenase OS=Bos taurus OX=9913 GN=ALDH7A1 PE=2 SV=4
CV2904_1_contig_25193	4.64139	0.626445	2.8893	4.54619e-05	2.9e-12	uncharacterized protein LOC106166864 [Lingula anatina]	--
CV2904_1_contig_25281	51.6909	14.1557	1.86853	0.000854526	2e-143	PREDICTED: maspardin-like [Aplysia californica] >gi|871258080|ref|XP_012942576.1| PREDICTED: maspardin-like [Aplysia californica] >gi|871258083|ref|XP_012942577.1| PREDICTED: maspardin-like [Aplysia californica] >gi|871258086|ref|XP_012942578.1| PREDICTED: maspardin-like [Aplysia californica]	Maspardin OS=Bos taurus OX=9913 GN=SPG21 PE=2 SV=1
CV2904_1_contig_25455	38.2861	14.42	1.40875	0.0341066	--	--	--
CV2904_1_contig_25487	841.163	7.21965	6.86431	5.25415e-16	2e-06	PREDICTED: uncharacterized protein LOC106065186 [Biomphalaria glabrata]	--
CV2904_1_contig_25488	421.869	6.28947	6.06771	6.67219e-11	--	--	--
CV2904_1_contig_25514	5.94314	1.06351	2.48239	0.00521957	1.4e-09	LOW QUALITY PROTEIN: echinoidin-like [Crassostrea virginica]	--
CV2904_1_contig_25525	77.6935	1.54321	5.65379	1.42019e-17	--	--	--
CV2904_1_contig_25613	11.0028	0.840981	3.70966	6.51746e-06	1.5e-55	PREDICTED: calcium-binding mitochondrial carrier protein SCaMC-2-B-like isoform X1 [Aplysia californica]	Calcium-binding mitochondrial carrier protein SCaMC-2-A OS=Danio rerio OX=7955 GN=slc25a25a PE=2 SV=1
CV2904_1_contig_25678	8.70478	2.06166	2.078	0.0461649	--	--	--
CV2904_1_contig_2576	233.02	0.466975	8.96289	2.02707e-21	--	--	--
CV2904_1_contig_2577	705.026	0.661819	10.057	8.04306e-35	--	--	--
CV2904_1_contig_25809	16.6336	0.929828	4.16099	4.06961e-10	1.1e-17	PREDICTED: uncharacterized protein LOC106012555 [Aplysia californica]	--
CV2904_1_contig_25870	55.9127	0.240706	7.85975	1.16351e-20	7.4e-14	PREDICTED: uncharacterized protein LOC101859013 [Aplysia californica]	--
CV2904_1_contig_25884	3.13353	0.863319	1.85982	0.0162973	--	--	--
CV2904_1_contig_25947	2.90622	0.170954	4.08746	0.00141101	3.8e-37	PREDICTED: neurotrypsin-like [Aplysia californica]	Coagulation factor X OS=Bos taurus OX=9913 GN=F10 PE=1 SV=1
CV2904_1_contig_26038	17.967	5.79233	1.63313	0.0126386	--	--	--
CV2904_1_contig_26058	8.88962	3.26713	1.4441	0.0483033	2.5e-93	PREDICTED: eukaryotic translation initiation factor 2-alpha kinase-like [Aplysia californica]	Eukaryotic translation initiation factor 2-alpha kinase 3 OS=Mus musculus OX=10090 GN=Eif2ak3 PE=1 SV=1
CV2904_1_contig_26150	13.1006	1.62056	3.01506	1.50929e-07	--	--	--
CV2904_1_contig_26156	11.3394	2.38087	2.25178	0.0110643	--	--	--
CV2904_1_contig_26161	0.775654	0.0646378	3.58496	0.0113093	4.8e-07	cylicin-2-like [Aedes aegypti]	--
CV2904_1_contig_26209	206.67	0.263408	9.61581	1.65717e-29	--	--	--
CV2904_1_contig_26237	17.4648	1.78869	3.28748	3.14326e-09	--	--	--
CV2904_1_contig_26301	7.05326	0.169278	5.38082	1.10377e-05	7.2e-20	prohormone convertase 1 [Aplysia californica]	Neuroendocrine convertase 1 OS=Bos taurus OX=9913 GN=PCSK1 PE=2 SV=1
CV2904_1_contig_26349	28.0231	7.53028	1.89584	0.00831402	2.1e-159	PREDICTED: cytochrome P450 3A29-like isoform X1 [Biomphalaria glabrata]	Cytochrome P450 3A29 OS=Sus scrofa OX=9823 GN=CYP3A29 PE=2 SV=1
CV2904_1_contig_26423	402.782	3.46996	6.85893	1.11477e-17	--	--	--
CV2904_1_contig_26459	16.8361	6.02441	1.48266	0.0468003	2.3e-24	hypothetical protein EH28_05749 [Larimichthys crocea]	--
CV2904_1_contig_26489	2.46187	0.598834	2.03953	0.00567219	--	--	--
CV2904_1_contig_266	6.94126	1.07975	2.6845	0.00313647	--	--	--
CV2904_1_contig_26623	10.8603	2.08851	2.37851	0.000245559	--	--	--
CV2904_1_contig_2668	73.7639	0.939667	6.29462	6.99281e-16	--	--	--
CV2904_1_contig_26688	4.38757	0.154855	4.82442	4.81735e-05	--	--	--
CV2904_1_contig_26689	5.00475	1.22844	2.02647	0.0217899	--	--	--
CV2904_1_contig_2669	32.2172	0.536953	5.90689	1.24052e-08	--	--	--
CV2904_1_contig_26694	10.2067	1.20969	3.07681	0.000168907	--	--	--
CV2904_1_contig_26767	100.865	3.67761	4.77751	3.55941e-11	--	--	--
CV2904_1_contig_26776	10.7602	1.41801	2.92376	4.77989e-05	6.5e-33	PREDICTED: SEC14 cytosolic factor-like [Aplysia californica]	--
CV2904_1_contig_26833	234.189	5.92661	5.30432	1.65569e-27	1.2e-245	PREDICTED: UTP--glucose-1-phosphate uridylyltransferase-like [Aplysia californica]	UTP--glucose-1-phosphate uridylyltransferase OS=Bos taurus OX=9913 GN=UGP2 PE=1 SV=2
CV2904_1_contig_2687	154.122	21.6988	2.82839	5.56093e-07	2.8e-92	PREDICTED: pancreatic triacylglycerol lipase-like [Aplysia californica]	Pancreatic triacylglycerol lipase OS=Mus musculus OX=10090 GN=Pnlip PE=1 SV=1
CV2904_1_contig_26884	2.56446	0.213705	3.58496	8.03266e-06	--	--	--
CV2904_1_contig_2689	4.07882	1.15841	1.81601	0.00727238	1.7e-102	PREDICTED: uncharacterized protein LOC106054584, partial [Biomphalaria glabrata]	PDZ domain-containing protein 7 OS=Homo sapiens OX=9606 GN=PDZD7 PE=1 SV=1
CV2904_1_contig_269	31.2426	4.36844	2.83833	4.8695e-06	6.4e-119	PREDICTED: uncharacterized protein LOC106070904 isoform X5 [Biomphalaria glabrata]	Rab effector MyRIP OS=Danio rerio OX=7955 GN=myrip PE=1 SV=1
CV2904_1_contig_26906	34.2865	4.8629	2.81775	1.84399e-06	1.9e-30	RecName: Full=Cysteine-rich atrial secretory protein; Flags: Precursor >gi|571256813|emb|CDL67813.1| Cysteine Rich Atrial Secretory Protein [Achatina achatina]	Cysteine-rich atrial secretory protein OS=Achatina achatina OX=1442373 GN=crasp PE=1 SV=1
CV2904_1_contig_26972	5.71631	2.16646	1.39975	0.0252799	2.5e-17	PREDICTED: osteopetrosis-associated transmembrane protein 1-like [Aplysia californica]	Osteopetrosis-associated transmembrane protein 1 OS=Homo sapiens OX=9606 GN=OSTM1 PE=1 SV=1
CV2904_1_contig_2703	39.619	1.4991	4.72402	3.32625e-09	--	--	--
CV2904_1_contig_2704	86.1758	0.749355	6.84549	5.49818e-17	--	--	--
CV2904_1_contig_27072	23.5117	6.85757	1.77761	0.00729875	3.2e-97	PREDICTED: sugar phosphate exchanger 3-like isoform X1 [Aplysia californica] >gi|524870976|ref|XP_005092266.1| PREDICTED: sugar phosphate exchanger 3-like isoform X1 [Aplysia californica]	Sugar phosphate exchanger 3 OS=Mus musculus OX=10090 GN=Slc37a3 PE=2 SV=1
CV2904_1_contig_27073	7.21766	1.36887	2.39855	0.020721	7.5e-41	PREDICTED: sugar phosphate exchanger 3-like isoform X2 [Aplysia californica]	Sugar phosphate exchanger 3 OS=Xenopus laevis OX=8355 GN=slc37a3 PE=2 SV=1
CV2904_1_contig_2711	12.6394	0.208343	5.92283	1.8907e-07	--	--	--
CV2904_1_contig_2723	1117.21	6.03852	7.53149	5.45001e-24	--	--	--
CV2904_1_contig_2724	137.839	24.6297	2.48451	8.50797e-05	--	--	--
CV2904_1_contig_27240	110.949	1.10949	6.64385	4.35266e-17	1.4e-09	PREDICTED: papilin-like [Plutella xylostella]	Kunitz-type serine protease inhibitor bitisilin-1 OS=Bitis gabonica OX=8694 PE=1 SV=1
CV2904_1_contig_2725	115.084	4.82028	4.57743	1.45209e-18	--	--	--
CV2904_1_contig_2728	14.4099	2.69276	2.4199	8.53097e-05	--	--	--
CV2904_1_contig_27377	39.0155	6.12715	2.67076	1.38715e-06	2.2e-123	PREDICTED: L-galactose dehydrogenase-like [Biomphalaria glabrata]	L-galactose dehydrogenase OS=Arabidopsis thaliana OX=3702 GN=LGALDH PE=1 SV=1
CV2904_1_contig_27410	59.4382	11.6365	2.35273	4.62885e-05	1.4e-40	PREDICTED: serum paraoxonase/arylesterase 2-like [Aplysia californica]	Serum paraoxonase/lactonase 3 OS=Oryctolagus cuniculus OX=9986 GN=PON3 PE=1 SV=1
CV2904_1_contig_27421	13.0853	1.47068	3.15339	6.55919e-07	1.4e-120	PREDICTED: L-galactose dehydrogenase-like [Biomphalaria glabrata]	L-galactose dehydrogenase OS=Arabidopsis thaliana OX=3702 GN=LGALDH PE=1 SV=1
CV2904_1_contig_27429	85.7446	18.441	2.21713	0.000357798	--	--	--
CV2904_1_contig_2748	19.9567	6.53292	1.61108	0.0441674	--	--	--
CV2904_1_contig_27517	9.12796	1.61557	2.49825	0.00245312	--	--	--
CV2904_1_contig_2752	22.55	5.66259	1.99359	0.00179873	--	--	--
CV2904_1_contig_2757	607.292	90.6395	2.74418	6.93443e-05	1.2e-69	PREDICTED: peptidoglycan-recognition protein SC2-like [Biomphalaria glabrata]	N-acetylmuramoyl-L-alanine amidase OS=Homo sapiens OX=9606 GN=PGLYRP2 PE=1 SV=1
CV2904_1_contig_27583	2.47214	0.529745	2.22239	0.0198924	--	--	--
CV2904_1_contig_27685	44.1537	1.89002	4.54606	3.23038e-15	--	--	--
CV2904_1_contig_2769	12.8964	0.105363	6.93546	3.96463e-15	1.3e-196	prohormone convertase 1 [Aplysia californica]	Neuroendocrine convertase 1 OS=Homo sapiens OX=9606 GN=PCSK1 PE=1 SV=2
CV2904_1_contig_2770	6.55455	0.323682	4.33985	0.000199485	8.4e-68	prohormone convertase 1 precursor [Aplysia californica] >gi|453661|gb|AAA27768.1| PC1B [Aplysia californica]	Neuroendocrine convertase 1 OS=Homo sapiens OX=9606 GN=PCSK1 PE=1 SV=2
CV2904_1_contig_27755	4.35805	0.530545	3.03813	8.23982e-05	1.6e-15	Microtubule-associated protein 1B [Mizuhopecten yessoensis]	--
CV2904_1_contig_27779	22.4865	0.535392	5.39231	2.58624e-06	--	--	--
CV2904_1_contig_27855	7.82451	2.84286	1.46066	0.0116321	1.5e-151	PREDICTED: uncharacterized protein LOC106052785 [Biomphalaria glabrata]	--
CV2904_1_contig_2786	8.8448	1.89425	2.2232	0.00476334	7e-100	PREDICTED: glyoxylate reductase/hydroxypyruvate reductase-like [Aplysia californica]	Glyoxylate reductase/hydroxypyruvate reductase OS=Homo sapiens OX=9606 GN=GRHPR PE=1 SV=1
CV2904_1_contig_27881	807.057	0.738387	10.0941	4.23383e-52	3.9e-56	PREDICTED: uncharacterized protein LOC101845061 [Aplysia californica]	MOXD1 homolog 1 OS=Drosophila melanogaster OX=7227 GN=CG5235 PE=2 SV=2
CV2904_1_contig_27882	433.287	0.42339	9.99911	5.85245e-38	5.1e-56	PREDICTED: uncharacterized protein LOC101845061 [Aplysia californica]	MOXD1 homolog 1 OS=Drosophila melanogaster OX=7227 GN=CG5235 PE=2 SV=2
CV2904_1_contig_27883	4.29851	0.165327	4.70044	7.87963e-06	3e-45	PREDICTED: galactoside 2-alpha-L-fucosyltransferase 2-like [Biomphalaria glabrata]	Galactoside 2-alpha-L-fucosyltransferase 1 OS=Saimiri sciureus OX=9521 GN=FUT1 PE=3 SV=1
CV2904_1_contig_27884	4.5917	0.221668	4.37255	6.86564e-05	7.7e-49	PREDICTED: galactoside 2-alpha-L-fucosyltransferase 2-like [Biomphalaria glabrata]	Galactoside 2-alpha-L-fucosyltransferase 1 OS=Saimiri sciureus OX=9521 GN=FUT1 PE=3 SV=1
CV2904_1_contig_2806	132.284	32.7259	2.01514	0.003931	2.5e-48	PREDICTED: multifunctional protein ADE2-like [Aplysia californica]	Multifunctional protein ADE2 OS=Drosophila melanogaster OX=7227 GN=ade5 PE=2 SV=2
CV2904_1_contig_2807	57.6758	0.207716	8.1172	1.01238e-12	--	--	--
CV2904_1_contig_2811	3.59089	1.1318	1.66572	0.0097534	--	--	--
CV2904_1_contig_28145	8.01443	0.471437	4.08746	0.000874089	--	--	--
CV2904_1_contig_28174	5.35944	0.237611	4.49541	3.44861e-06	--	--	--
CV2904_1_contig_2826	188.591	1.21458	7.27866	7.69221e-21	--	--	--
CV2904_1_contig_2827	34403.1	3.7483	13.164	2.94114e-51	1.5e-156	PREDICTED: putative amine oxidase [copper-containing] [Biomphalaria glabrata]	Putative amine oxidase [copper-containing] OS=Pinctada margaritifera OX=102329 PE=1 SV=1
CV2904_1_contig_28278	10.2031	2.18902	2.22064	0.00373288	--	--	--
CV2904_1_contig_284	1045.97	1.68611	9.27693	1.19945e-34	--	--	--
CV2904_1_contig_28479	8.00651	2.6439	1.59851	0.0427863	--	--	--
CV2904_1_contig_28501	10.1717	0.949355	3.42146	7.80106e-06	--	--	--
CV2904_1_contig_28541	8.47768	0.873458	3.27886	1.3021e-05	0	PREDICTED: zinc finger protein Xfin-like [Biomphalaria glabrata] >gi|908404735|ref|XP_013085113.1| PREDICTED: zinc finger protein Xfin-like [Biomphalaria glabrata] >gi|908404738|ref|XP_013085120.1| PREDICTED: zinc finger protein Xfin-like [Biomphalaria glabrata] >gi|908404740|ref|XP_013085129.1| PREDICTED: zinc finger protein Xfin-like [Biomphalaria glabrata]	Zinc finger protein 184 OS=Homo sapiens OX=9606 GN=ZNF184 PE=1 SV=4
CV2904_1_contig_286	410.169	105.095	1.96452	0.000232393	2.2e-69	UNKNOWN [Stylonychia lemnae]	--
CV2904_1_contig_28667	5.42365	0.973964	2.47732	0.000380023	0	PREDICTED: fatty acid synthase-like [Biomphalaria glabrata]	Fatty acid synthase OS=Gallus gallus OX=9031 GN=FASN PE=1 SV=5
CV2904_1_contig_2873	5.86518	2.03486	1.52725	0.0298629	--	--	--
CV2904_1_contig_28849	12.7017	2.3094	2.45943	0.00267113	--	--	--
CV2904_1_contig_289	593.519	0.628361	9.88348	5.29065e-41	5.2e-62	PREDICTED: leukocyte elastase inhibitor-like [Biomphalaria glabrata] >gi|908444383|ref|XP_013080133.1| PREDICTED: leukocyte elastase inhibitor-like [Biomphalaria glabrata]	Uncharacterized serpin-like protein MM_2675 OS=Methanosarcina mazei (strain ATCC BAA-159 / DSM 3647 / Goe1 / Go1 / JCM 11833 / OCM 88) OX=192952 GN=MM_2675 PE=3 SV=1
CV2904_1_contig_28939	421.389	0.976191	8.75377	5.49875e-34	--	--	--
CV2904_1_contig_29072	11.9887	0.17375	6.10852	2.44905e-07	--	--	--
CV2904_1_contig_29111	17.7809	7.1343	1.31748	0.0285434	--	--	--
CV2904_1_contig_29212	68.689	3.11978	4.46056	1.296e-13	4.8e-67	PREDICTED: uncharacterized protein LOC106056465 isoform X1 [Biomphalaria glabrata]	--
CV2904_1_contig_29213	52.0814	6.19516	3.07155	5.63248e-08	1.7e-67	PREDICTED: uncharacterized protein LOC101847922 [Aplysia californica]	--
CV2904_1_contig_29264	35.7331	11.8774	1.58905	0.00991511	3.6e-161	PREDICTED: F-box-like/WD repeat-containing protein TBL1XR1 [Aplysia californica]	F-box-like/WD repeat-containing protein ebi OS=Drosophila melanogaster OX=7227 GN=ebi PE=1 SV=2
CV2904_1_contig_29288	7.81663	1.33999	2.54432	0.000462095	2.5e-56	PREDICTED: neurotrypsin-like [Aplysia californica]	Transmembrane protease serine 5 OS=Mus musculus OX=10090 GN=Tmprss5 PE=2 SV=3
CV2904_1_contig_29321	6.27869	1.67432	1.90689	0.0243112	--	--	--
CV2904_1_contig_29326	3573.16	1.35012	11.3699	7.2023e-41	9.3e-14	PREDICTED: uncharacterized protein LOC106065168 [Biomphalaria glabrata]	--
CV2904_1_contig_29330	4.79783	0.954407	2.32971	0.00110046	--	--	--
CV2904_1_contig_29335	11.6169	0.254385	5.51306	1.0568e-06	6.8e-75	PREDICTED: adenosine kinase 1-like isoform X2 [Aplysia californica]	Adenosine kinase OS=Physcomitrella patens subsp. patens OX=3218 GN=ADK PE=2 SV=1
CV2904_1_contig_29459	52.6144	1.69156	4.95903	7.36451e-14	1.9e-80	PREDICTED: uncharacterized protein LOC106066709 [Biomphalaria glabrata]	--
CV2904_1_contig_29561	6.82301	1.25321	2.44478	0.000939577	7.4e-11	PREDICTED: uncharacterized protein LOC106057506 [Biomphalaria glabrata]	--
CV2904_1_contig_2962	21.3413	4.47058	2.25511	0.000346368	7.2e-161	PREDICTED: 2-amino-3-carboxymuconate-6-semialdehyde decarboxylase-like [Branchiostoma belcheri]	2-amino-3-carboxymuconate-6-semialdehyde decarboxylase OS=Bos taurus OX=9913 GN=ACMSD PE=2 SV=1
CV2904_1_contig_2965	6.31901	2.25419	1.48709	0.0197527	8.9e-158	PREDICTED: minor histocompatibility antigen H13-like [Aplysia californica]	Minor histocompatibility antigen H13 OS=Mus musculus OX=10090 GN=Hm13 PE=1 SV=1
CV2904_1_contig_29674	1.24322	0.133203	3.22239	0.0336564	--	--	--
CV2904_1_contig_29692	2.07882	0.574993	1.85415	0.0414035	--	--	--
CV2904_1_contig_29693	2.82278	0.694126	2.02385	0.0234015	--	--	--
CV2904_1_contig_29719	10.1441	0.592837	4.09686	1.32086e-06	--	--	--
CV2904_1_contig_29738	9.70634	3.01019	1.68907	0.0261255	--	--	--
CV2904_1_contig_29836	47.537	1.90812	4.63883	1.68939e-06	8.5e-65	PREDICTED: fatty acid hydroxylase domain-containing protein 2-like [Biomphalaria glabrata] >gi|908500244|ref|XP_013061980.1| PREDICTED: fatty acid hydroxylase domain-containing protein 2-like [Biomphalaria glabrata] >gi|908500247|ref|XP_013061981.1| PREDICTED: fatty acid hydroxylase domain-containing protein 2-like [Biomphalaria glabrata]	Fatty acid hydroxylase domain-containing protein 2 OS=Macaca fascicularis OX=9541 GN=FAXDC2 PE=2 SV=1
CV2904_1_contig_29837	105.517	4.42086	4.577	1.53446e-08	8.4e-65	PREDICTED: fatty acid hydroxylase domain-containing protein 2-like [Biomphalaria glabrata] >gi|908500244|ref|XP_013061980.1| PREDICTED: fatty acid hydroxylase domain-containing protein 2-like [Biomphalaria glabrata] >gi|908500247|ref|XP_013061981.1| PREDICTED: fatty acid hydroxylase domain-containing protein 2-like [Biomphalaria glabrata]	Fatty acid hydroxylase domain-containing protein 2 OS=Macaca fascicularis OX=9541 GN=FAXDC2 PE=2 SV=1
CV2904_1_contig_2990	16.1022	1.5667	3.36146	1.75818e-05	3e-27	PREDICTED: transmembrane protein 165-like [Aplysia californica]	Transmembrane protein 165 OS=Rattus norvegicus OX=10116 GN=Tmem165 PE=2 SV=1
CV2904_1_contig_29918	1.57041	0.436226	1.848	0.0498114	2.7e-50	PREDICTED: uncharacterized protein LOC106069472 isoform X1 [Biomphalaria glabrata]	Poly [ADP-ribose] polymerase 14 OS=Homo sapiens OX=9606 GN=PARP14 PE=1 SV=3
CV2904_1_contig_29969	1880.23	4.60973	8.67201	2.33839e-37	3e-48	PREDICTED: granulins-like isoform X4 [Biomphalaria glabrata]	Granulins OS=Homo sapiens OX=9606 GN=GRN PE=1 SV=2
CV2904_1_contig_30021	4.93191	1.84476	1.41871	0.040548	7.2e-11	PREDICTED: uncharacterized protein LOC106073279 isoform X1 [Biomphalaria glabrata]	--
CV2904_1_contig_30038	1.27899	0.165031	2.95419	0.0143183	--	--	--
CV2904_1_contig_30056	1.02734	0.140092	2.87447	0.0447561	3.2e-06	PREDICTED: uncharacterized protein LOC106566263 [Salmo salar]	--
CV2904_1_contig_30081	2.12702	0.285986	2.89482	0.000688108	3.3e-297	PREDICTED: electrogenic sodium bicarbonate cotransporter 1-like [Aplysia californica]	Sodium bicarbonate cotransporter 3 OS=Mus musculus OX=10090 GN=Slc4a7 PE=1 SV=2
CV2904_1_contig_30129	4.25787	1.08649	1.97046	0.0176786	9e-11	PREDICTED: uncharacterized protein LOC105154263 [Acromyrmex echinatior]	--
CV2904_1_contig_30184	2.71675	0.529238	2.3599	0.0117108	4e-113	PREDICTED: uncharacterized protein LOC101852626 [Aplysia californica]	Bifunctional ligase/repressor BirA OS=Bacillus subtilis (strain 168) OX=224308 GN=birA PE=1 SV=1
CV2904_1_contig_30222	2.5324	0.184175	3.78136	0.000851331	1.8e-25	PREDICTED: neurotrypsin-like [Octopus bimaculoides]	Transmembrane protease serine 5 OS=Mus musculus OX=10090 GN=Tmprss5 PE=2 SV=3
CV2904_1_contig_30223	2.27286	0.219954	3.36923	0.0120962	1.6e-14	Solute carrier organic anion transporter family member 4C1 [Hypsibius dujardini]	Transmembrane protease serine 5 OS=Homo sapiens OX=9606 GN=TMPRSS5 PE=1 SV=2
CV2904_1_contig_3032	43.7331	7.2137	2.59991	0.000381607	--	--	--
CV2904_1_contig_30404	24.598	3.82105	2.6865	7.10369e-07	3.2e-50	PREDICTED: myelin transcription factor 1-like [Biomphalaria glabrata]	--
CV2904_1_contig_30460	36.0676	2.41181	3.90251	1.78128e-08	--	--	--
CV2904_1_contig_30488	6.26445	1.04407	2.58496	0.00449192	--	--	--
CV2904_1_contig_305	18685.2	4.32211	12.0779	1.76435e-78	--	--	--
CV2904_1_contig_30557	2.31107	0.266662	3.11547	0.0265533	1.8e-08	PREDICTED: uncharacterized protein LOC106011390 [Aplysia californica]	--
CV2904_1_contig_306	34012.6	11.0678	11.5855	4.51958e-57	--	--	--
CV2904_1_contig_30652	1.46948	0.204094	2.84799	0.0106565	1.2e-84	PREDICTED: vacuolar protein sorting-associated protein 13A-like [Biomphalaria glabrata]	--
CV2904_1_contig_30713	756.329	1.03645	9.51121	9.96998e-60	1.8e-82	PREDICTED: beta-1,3-galactosyltransferase 1-like [Biomphalaria glabrata]	Beta-1,3-galactosyltransferase 5 (Fragment) OS=Gorilla gorilla gorilla OX=9595 GN=B3GALT5 PE=3 SV=2
CV2904_1_contig_30736	65.4633	3.06055	4.41882	2.83662e-11	3.4e-48	PREDICTED: pancreatic triacylglycerol lipase-like [Aplysia californica]	Inactive pancreatic lipase-related protein 1 OS=Mus musculus OX=10090 GN=Pnliprp1 PE=1 SV=2
CV2904_1_contig_30740	1.46907	0.309278	2.24793	0.0391926	7.5e-10	hypothetical protein BOX15_Mlig000624g2 [Macrostomum lignano]	--
CV2904_1_contig_308	245.102	29.7667	3.04161	3.9771e-05	6.2e-63	collagen alpha-6(VI) chain-like [Mizuhopecten yessoensis]	Collagen alpha-6(VI) chain OS=Homo sapiens OX=9606 GN=COL6A6 PE=1 SV=2
CV2904_1_contig_30823	9.24597	3.16473	1.54674	0.0286674	--	--	--
CV2904_1_contig_30842	17.3706	6.13471	1.50158	0.014853	--	--	--
CV2904_1_contig_30853	6.97632	0.531529	3.71424	4.84562e-05	--	--	--
CV2904_1_contig_30862	6.37497	0.339732	4.22995	1.20879e-08	2.8e-77	PREDICTED: acetylcholinesterase-like [Priapulus caudatus]	Acetylcholinesterase OS=Culex pipiens OX=7175 GN=ACHE1 PE=2 SV=2
CV2904_1_contig_30864	173.574	8.4935	4.35305	8.89973e-10	2.2e-73	PREDICTED: fatty acid hydroxylase domain-containing protein 2-like [Biomphalaria glabrata] >gi|908500244|ref|XP_013061980.1| PREDICTED: fatty acid hydroxylase domain-containing protein 2-like [Biomphalaria glabrata] >gi|908500247|ref|XP_013061981.1| PREDICTED: fatty acid hydroxylase domain-containing protein 2-like [Biomphalaria glabrata]	Fatty acid hydroxylase domain-containing protein 2 OS=Homo sapiens OX=9606 GN=FAXDC2 PE=2 SV=1
CV2904_1_contig_30912	4.06972	1.23688	1.71823	0.0188621	5.8e-216	PREDICTED: microsomal triglyceride transfer protein large subunit-like [Aplysia californica] >gi|524868447|ref|XP_005091026.1| PREDICTED: microsomal triglyceride transfer protein large subunit-like [Aplysia californica] >gi|524868449|ref|XP_005091027.1| PREDICTED: microsomal triglyceride transfer protein large subunit-like [Aplysia californica]	Microsomal triglyceride transfer protein large subunit OS=Sus scrofa OX=9823 GN=MTTP PE=2 SV=1
CV2904_1_contig_30958	13.6791	2.67942	2.35199	0.00189869	1.5e-89	PREDICTED: sugar phosphate exchanger 3-like isoform X2 [Aplysia californica]	Sugar phosphate exchanger 3 OS=Xenopus laevis OX=8355 GN=slc37a3 PE=2 SV=1
CV2904_1_contig_31000	6.16657	0.822209	2.90689	0.000780457	--	--	--
CV2904_1_contig_31143	5.34894	0.128375	5.38082	3.01619e-06	1.4e-07	PREDICTED: uncharacterized protein LOC101857312 [Aplysia californica]	--
CV2904_1_contig_31257	485.833	0.825896	9.20028	3.76043e-21	--	--	--
CV2904_1_contig_31323	26.636	0.297056	6.48649	9.3124e-08	--	--	--
CV2904_1_contig_3134	12.8529	0.728164	4.14169	4.5619e-07	4e-256	PREDICTED: ras and EF-hand domain-containing protein-like [Biomphalaria glabrata]	Ras and EF-hand domain-containing protein OS=Xenopus tropicalis OX=8364 GN=rasef PE=2 SV=1
CV2904_1_contig_31364	2.73888	0.456481	2.58496	0.00560398	--	--	--
CV2904_1_contig_31503	2.54169	0.391029	2.70044	0.0294454	2.5e-09	PREDICTED: leucine-rich repeat protein SHOC-2-like [Aplysia californica]	--
CV2904_1_contig_31548	19.991	3.99819	2.32193	0.0011547	3.6e-40	PREDICTED: probable methylmalonate-semialdehyde dehydrogenase [acylating], mitochondrial [Aplysia californica]	Probable methylmalonate-semialdehyde dehydrogenase [acylating], mitochondrial OS=Aedes aegypti OX=7159 GN=AAEL001134 PE=3 SV=1
CV2904_1_contig_31577	4.9777	1.55553	1.67807	0.0342726	--	--	--
CV2904_1_contig_31581	7.0759	2.30407	1.61873	0.00886419	--	--	--
CV2904_1_contig_31627	5.21489	1.10234	2.24207	0.0151121	--	--	--
CV2904_1_contig_31682	3.29537	0.274614	3.58496	0.00445303	4.3e-07	PREDICTED: chymotrypsin-2-like [Diachasma alloeum]	Transmembrane protease serine 3 OS=Homo sapiens OX=9606 GN=TMPRSS3 PE=1 SV=2
CV2904_1_contig_31767	7.63449	2.42647	1.65368	0.0378314	4.7e-61	PREDICTED: tRNA (adenine(58)-N(1))-methyltransferase non-catalytic subunit TRM6-like [Aplysia californica]	tRNA (adenine(58)-N(1))-methyltransferase non-catalytic subunit TRM6 OS=Mus musculus OX=10090 GN=Trmt6 PE=1 SV=1
CV2904_1_contig_31816	10.8815	1.21548	3.16227	3.04137e-05	--	--	--
CV2904_1_contig_3187	30.6631	0.293896	6.70505	2.96621e-09	--	--	--
CV2904_1_contig_31878	2.10583	0.284572	2.88752	0.00878222	--	--	--
CV2904_1_contig_3188	11.7005	0.325014	5.16992	7.53878e-05	--	--	--
CV2904_1_contig_31881	8.1543	2.98757	1.44859	0.0447561	6.7e-153	PREDICTED: eukaryotic translation initiation factor 2-alpha kinase-like [Aplysia californica]	Eukaryotic translation initiation factor 2-alpha kinase 3 OS=Homo sapiens OX=9606 GN=EIF2AK3 PE=1 SV=3
CV2904_1_contig_32065	6.39101	1.73267	1.88304	0.00854868	--	--	--
CV2904_1_contig_32213	32.9814	6.89506	2.25802	0.00075757	--	--	--
CV2904_1_contig_32342	9.57937	0.997851	3.26303	3.32843e-06	2.9e-145	PREDICTED: uncharacterized protein LOC106056672 isoform X1 [Biomphalaria glabrata]	Gem-associated protein 5 OS=Homo sapiens OX=9606 GN=GEMIN5 PE=1 SV=3
CV2904_1_contig_3236	32.9125	0.507213	6.0199	2.49101e-14	6.7e-18	C-type lectin 4 [Mytilus galloprovincialis]	Perlucin OS=Haliotis laevigata OX=36097 PE=1 SV=3
CV2904_1_contig_324	39.3441	2.81639	3.80423	2.1515e-10	1.6e-43	PREDICTED: sex hormone-binding globulin-like [Aplysia californica]	--
CV2904_1_contig_32406	3.66409	1.15444	1.66626	0.0174343	5.1e-110	PREDICTED: mucin-5AC-like [Biomphalaria glabrata]	--
CV2904_1_contig_32427	8.91691	1.13488	2.974	0.0015039	5.8e-93	PREDICTED: cysteine--tRNA ligase, cytoplasmic-like [Aplysia californica] >gi|871272040|ref|XP_012945266.1| PREDICTED: cysteine--tRNA ligase, cytoplasmic-like [Aplysia californica]	Cysteine--tRNA ligase, cytoplasmic OS=Gallus gallus OX=9031 GN=CARS PE=2 SV=1
CV2904_1_contig_32452	1.77748	0.273459	2.70044	0.000872509	9.5e-97	PREDICTED: uncharacterized protein LOC101855049 [Aplysia californica]	Serine-rich adhesin for platelets OS=Staphylococcus haemolyticus (strain JCSC1435) OX=279808 GN=sraP PE=3 SV=1
CV2904_1_contig_32499	4.16464	1.46577	1.50654	0.0433817	--	--	--
CV2904_1_contig_32500	5.29769	1.59997	1.72732	0.0194976	--	--	--
CV2904_1_contig_32552	2.1352	0.492739	2.11548	0.0354199	1.8e-29	PREDICTED: uncharacterized protein LOC106061519 [Biomphalaria glabrata]	--
CV2904_1_contig_32587	5.26349	0.569026	3.20945	4.77857e-05	2.7e-191	PREDICTED: pre-mRNA-processing-splicing factor 8 [Biomphalaria glabrata]	Pre-mRNA-processing-splicing factor 8 OS=Mus musculus OX=10090 GN=Prpf8 PE=1 SV=2
CV2904_1_contig_32599	38.3931	0.842263	5.51043	3.80658e-10	--	--	--
CV2904_1_contig_32696	24.5484	2.72301	3.17235	0.00026104	4.6e-101	PREDICTED: protocadherin Fat 4-like [Biomphalaria glabrata] >gi|908414896|ref|XP_013068653.1| PREDICTED: protocadherin Fat 4-like [Biomphalaria glabrata] >gi|908414898|ref|XP_013068654.1| PREDICTED: protocadherin Fat 4-like [Biomphalaria glabrata] >gi|908414900|ref|XP_013068655.1| PREDICTED: protocadherin Fat 4-like [Biomphalaria glabrata] >gi|908414902|ref|XP_013068656.1| PREDICTED: protocadheri…	Protocadherin Fat 4 OS=Homo sapiens OX=9606 GN=FAT4 PE=1 SV=2
CV2904_1_contig_32702	3.9702	0.974022	2.02719	0.00141195	2.5e-172	PREDICTED: uncharacterized protein LOC106012608 [Aplysia californica]	--
CV2904_1_contig_3273	239.988	19.7087	3.60605	3.16927e-06	3.9e-138	PREDICTED: inositol oxygenase-like [Biomphalaria glabrata] >gi|908489104|ref|XP_013094733.1| PREDICTED: inositol oxygenase-like [Biomphalaria glabrata]	Inositol oxygenase OS=Mus musculus OX=10090 GN=Miox PE=1 SV=2
CV2904_1_contig_32756	19.9061	4.39665	2.17873	0.0240495	--	--	--
CV2904_1_contig_32779	40.4438	0.622212	6.02236	3.86566e-08	--	--	--
CV2904_1_contig_32807	10.4381	1.97164	2.40439	0.000398356	1e-06	hypothetical protein PRSY57_0924800 [Plasmodium reichenowi] >gi|1011103960|gb|KYN98558.1| hypothetical protein PRSY57_0924800 [Plasmodium reichenowi]	--
CV2904_1_contig_3297	0.713856	0.097344	2.87447	0.0410832	--	--	--
CV2904_1_contig_33053	519.209	0.471437	10.105	8.26528e-23	--	--	--
CV2904_1_contig_3318	6.90655	0.402882	4.09953	2.43346e-05	2e-06	multiple epidermal growth factor-like domains protein 10 [Crassostrea virginica]	--
CV2904_1_contig_33182	15.1348	4.93081	1.61798	0.0183502	6.1e-238	PREDICTED: serine hydroxymethyltransferase, mitochondrial-like [Biomphalaria glabrata]	Serine hydroxymethyltransferase, mitochondrial OS=Mus musculus OX=10090 GN=Shmt2 PE=1 SV=1
CV2904_1_contig_33185	0.833966	0.197518	2.078	0.0430449	1.2e-151	PREDICTED: probable sodium/potassium/calcium exchanger CG1090 [Biomphalaria glabrata]	Sodium/potassium/calcium exchanger 5 OS=Danio rerio OX=7955 GN=slc24a5 PE=2 SV=1
CV2904_1_contig_33220	11.534	0.553632	4.38082	2.72319e-06	3.5e-17	C-type lectin 3 [Argopecten irradians]	Asialoglycoprotein receptor 2 OS=Homo sapiens OX=9606 GN=ASGR2 PE=1 SV=2
CV2904_1_contig_33262	3.53234	0.287516	3.61891	0.000179562	--	--	--
CV2904_1_contig_33338	24.192	4.73689	2.35252	4.47956e-05	2.2e-177	nicotinic acetylcholine receptor subunit type E [Lymnaea stagnalis]	Acetylcholine receptor subunit beta-like 2 OS=Drosophila melanogaster OX=7227 GN=nAChRbeta2 PE=2 SV=3
CV2904_1_contig_33506	105.418	0.877023	6.90929	2.81998e-18	--	--	--
CV2904_1_contig_33586	17.9769	4.47647	2.00571	0.00603111	--	--	--
CV2904_1_contig_33682	5.72792	0.44061	3.70044	0.0017407	2.3e-67	PREDICTED: alpha-L-fucosidase-like [Aplysia californica]	Alpha-L-fucosidase OS=Branchiostoma floridae OX=7739 GN=BRAFLDRAFT_56888 PE=3 SV=2
CV2904_1_contig_3371	34.3471	0.55698	5.94641	2.87933e-07	--	--	--
CV2904_1_contig_3372	8.67227	0.0605042	7.16322	4.46859e-11	--	--	--
CV2904_1_contig_33797	2.86552	0.325627	3.1375	0.00523896	--	--	--
CV2904_1_contig_33824	6.1297	0.709456	3.11103	8.73395e-05	0	PREDICTED: phospholipase DDHD1-like [Aplysia californica]	Phospholipase DDHD1 OS=Bos taurus OX=9913 GN=DDHD1 PE=1 SV=1
CV2904_1_contig_3384	5.07527	0.470901	3.42999	0.000861159	--	--	--
CV2904_1_contig_33937	1.67958	0.3475	2.27302	0.0438493	1.5e-06	hypothetical protein NEMVEDRAFT_v1g143279 [Nematostella vectensis] >gi|156208244|gb|EDO29805.1| predicted protein, partial [Nematostella vectensis]	--
CV2904_1_contig_33997	3.64632	0.500475	2.86507	4.20155e-05	5.5e-103	PREDICTED: neuronal acetylcholine receptor subunit alpha-7-like [Biomphalaria glabrata]	Acetylcholine receptor subunit alpha-like OS=Manduca sexta OX=7130 GN=ARA1 PE=2 SV=1
CV2904_1_contig_3411	212.698	0.253917	9.71022	1.00579e-18	1.8e-06	PREDICTED: uncharacterized protein LOC101860584 [Aplysia californica]	--
CV2904_1_contig_34151	2.59943	0.914616	1.50696	0.0459571	7.9e-09	Histone-lysine N-methyltransferase SETMAR, partial [Stegodyphus mimosarum]	--
CV2904_1_contig_34158	15.7902	0.398072	5.30985	2.27906e-06	--	--	--
CV2904_1_contig_3419	11.9426	2.58996	2.20511	0.0223323	--	--	--
CV2904_1_contig_3420	18.6412	1.91072	3.2863	1.47531e-06	7.6e-16	PREDICTED: TSC22 domain family protein 2-like [Biomphalaria glabrata]	TSC22 domain family protein 3 OS=Sus scrofa OX=9823 GN=TSC22D3 PE=1 SV=1
CV2904_1_contig_34240	16.7753	3.99574	2.06981	0.00210871	5.3e-91	PREDICTED: uncharacterized protein LOC101850275 isoform X1 [Aplysia californica]	--
CV2904_1_contig_34279	11.3479	3.65219	1.63559	0.0289231	3.1e-36	PREDICTED: linear gramicidin synthase subunit D-like [Biomphalaria glabrata]	Uncharacterized oxidoreductase Lmo0432 OS=Listeria monocytogenes serovar 1/2a (strain ATCC BAA-679 / EGD-e) OX=169963 GN=lmo0432 PE=3 SV=2
CV2904_1_contig_34338	81.6989	0.792339	6.68805	3.97904e-16	--	--	--
CV2904_1_contig_34394	32.4637	6.24951	2.37701	2.07901e-05	1.6e-144	PREDICTED: kynurenine 3-monooxygenase-like [Aplysia californica]	Kynurenine 3-monooxygenase OS=Danio rerio OX=7955 GN=kmo PE=2 SV=1
CV2904_1_contig_34406	3.7294	0.454221	3.03747	8.33648e-05	3.4e-92	PREDICTED: 2-hydroxyacylsphingosine 1-beta-galactosyltransferase-like isoform X2 [Biomphalaria glabrata]	UDP-glucuronosyltransferase 1-1 OS=Mus musculus OX=10090 GN=Ugt1a1 PE=1 SV=2
CV2904_1_contig_34427	3.9323	0.285986	3.78136	4.0359e-05	3.3e-35	PREDICTED: heparan sulfate glucosamine 3-O-sulfotransferase 1-like [Biomphalaria glabrata] >gi|908446256|ref|XP_013080732.1| PREDICTED: heparan sulfate glucosamine 3-O-sulfotransferase 1-like [Biomphalaria glabrata]	Heparan sulfate glucosamine 3-O-sulfotransferase 5 OS=Mus musculus OX=10090 GN=Hs3st5 PE=2 SV=1
CV2904_1_contig_34485	8.66919	1.36403	2.66802	0.000141028	--	--	--
CV2904_1_contig_3449	255.17	15.9481	4	2.66883e-05	--	--	--
CV2904_1_contig_345	379.303	5.71911	6.05142	2.30025e-21	--	--	--
CV2904_1_contig_34500	4.7304	0.638776	2.88858	4.80173e-05	--	--	--
CV2904_1_contig_3456	463.829	7.12278	6.02501	1.95916e-25	--	--	--
CV2904_1_contig_34629	3.82105	0.764211	2.32193	0.0205159	8.9e-10	PREDICTED: uncharacterized protein LOC101859900 [Aplysia californica]	--
CV2904_1_contig_34632	7.39414	1.32166	2.48403	0.00028015	--	--	--
CV2904_1_contig_3464	27.6004	0.818746	5.07513	5.35308e-14	--	--	--
CV2904_1_contig_34693	1.27423	0.122522	3.37851	0.00535045	4.3e-177	PREDICTED: hemocyte protein-glutamine gamma-glutamyltransferase-like isoform X2 [Biomphalaria glabrata] >gi|908502096|ref|XP_013062661.1| PREDICTED: hemocyte protein-glutamine gamma-glutamyltransferase-like isoform X2 [Biomphalaria glabrata]	Protein-glutamine gamma-glutamyltransferase K OS=Homo sapiens OX=9606 GN=TGM1 PE=1 SV=4
CV2904_1_contig_34738	133.955	0.713066	7.55349	3.59996e-21	--	--	--
CV2904_1_contig_3475	71.3026	0.453074	7.29806	4.42312e-16	--	--	--
CV2904_1_contig_34797	2.51311	0.359015	2.80735	0.0256346	3.1e-85	PREDICTED: clustered mitochondria protein homolog [Aplysia californica]	Clustered mitochondria protein homolog OS=Danio rerio OX=7955 GN=cluh PE=2 SV=1
CV2904_1_contig_34804	6.40054	1.20639	2.4075	0.000429916	7.6e-06	PREDICTED: uncharacterized protein LOC106012902 [Aplysia californica]	--
CV2904_1_contig_3481	25.2179	0.622212	5.3409	7.78772e-12	4.1e-75	PREDICTED: ATP-binding cassette sub-family D member 4-like, partial [Aplysia californica]	ATP-binding cassette sub-family D member 4 OS=Homo sapiens OX=9606 GN=ABCD4 PE=1 SV=1
CV2904_1_contig_34825	12.6927	2.27592	2.47947	0.00056945	--	--	--
CV2904_1_contig_3483	47.7939	2.28872	4.38421	4.08324e-10	4.3e-25	PREDICTED: leukocyte elastase inhibitor-like [Biomphalaria glabrata]	Serine protease inhibitor 3/4 (Fragment) OS=Lonomia obliqua OX=304329 PE=1 SV=1
CV2904_1_contig_3484	103.213	8.59189	3.5865	5.7281e-06	5.2e-14	PREDICTED: leukocyte elastase inhibitor-like [Biomphalaria glabrata]	Serpin B10 OS=Otolemur garnettii OX=30611 GN=SERPINB10 PE=3 SV=1
CV2904_1_contig_34864	7143.08	0.35555	14.2942	4.38047e-55	5.4e-29	agglutinin [Helix pomatia]	--
CV2904_1_contig_34865	3925.19	0.756883	12.3404	8.61655e-53	3.1e-15	agglutinin precursor [Helix pomatia]	--
CV2904_1_contig_34883	2.10235	0.346541	2.6009	0.000903898	1.2e-28	putative uncharacterized protein DDB_G0286901, partial [Nilaparvata lugens]	Putative uncharacterized protein DDB_G0286901 OS=Dictyostelium discoideum OX=44689 GN=DDB_G0286901 PE=4 SV=1
CV2904_1_contig_34926	6.42646	1.81453	1.82443	0.0293664	8.4e-74	PREDICTED: putative N-acetylglucosamine-6-phosphate deacetylase isoform X2 [Biomphalaria glabrata] >gi|908499746|ref|XP_013061804.1| PREDICTED: putative N-acetylglucosamine-6-phosphate deacetylase isoform X2 [Biomphalaria glabrata] >gi|908499748|ref|XP_013061806.1| PREDICTED: putative N-acetylglucosamine-6-phosphate deacetylase isoform X2 [Biomphalaria glabrata] >gi|908499751|ref|XP_013061807.1| …	N-acetylglucosamine-6-phosphate deacetylase OS=Mus musculus OX=10090 GN=Amdhd2 PE=1 SV=1
CV2904_1_contig_3495	501.993	10.0288	5.64545	4.20577e-20	--	--	--
CV2904_1_contig_35008	3.36905	0.612555	2.45943	0.0193766	1.2e-156	PREDICTED: clustered mitochondria protein homolog [Aplysia californica]	Clustered mitochondria protein homolog OS=Anopheles gambiae OX=7165 GN=AGAP011851 PE=3 SV=4
CV2904_1_contig_35054	32.1664	4.04872	2.99002	5.68249e-05	--	--	--
CV2904_1_contig_35060	6.12142	0.199611	4.93859	4.82751e-05	--	--	--
CV2904_1_contig_3526	168.478	0.249154	9.4013	1.59064e-25	1.1e-11	PREDICTED: venom allergen 5-like [Biomphalaria glabrata]	--
CV2904_1_contig_35269	7.77468	2.63735	1.5597	0.0123229	2.1e-58	PREDICTED: uncharacterized protein LOC106065515 [Biomphalaria glabrata]	Glycosyltransferase family 92 protein F13G3.3 OS=Caenorhabditis elegans OX=6239 GN=F13G3.3 PE=3 SV=2
CV2904_1_contig_35285	5.52044	1.96016	1.49381	0.0487303	--	--	--
CV2904_1_contig_3535	12.926	0.253452	5.67242	9.68875e-07	--	--	--
CV2904_1_contig_35385	978.859	0.574111	10.7356	7.25859e-69	--	--	--
CV2904_1_contig_35426	26.6616	1.58771	4.06974	5.04785e-09	--	--	--
CV2904_1_contig_35535	23.6546	9.83174	1.2666	0.0497035	1.6e-32	PREDICTED: toll-like receptor 13 [Biomphalaria glabrata]	--
CV2904_1_contig_35626	971.182	0.203059	12.2236	1.09508e-54	3.4e-155	PREDICTED: glucose dehydrogenase [FAD, quinone]-like, partial [Biomphalaria glabrata]	Glucose dehydrogenase [FAD, quinone] OS=Drosophila melanogaster OX=7227 GN=Gld PE=3 SV=3
CV2904_1_contig_3565	2039.79	346.138	2.559	7.49942e-05	--	--	--
CV2904_1_contig_35666	4.9475	1.19698	2.04731	0.0260346	--	--	--
CV2904_1_contig_35719	10.4917	1.32782	2.98211	1.97852e-05	7.4e-153	PREDICTED: group XV phospholipase A2-like [Biomphalaria glabrata] >gi|908496371|ref|XP_013060587.1| PREDICTED: group XV phospholipase A2-like [Biomphalaria glabrata]	Group XV phospholipase A2 OS=Canis lupus familiaris OX=9615 GN=PLA2G15 PE=1 SV=1
CV2904_1_contig_35761	4.0038	0.500475	3	0.035258	--	--	--
CV2904_1_contig_35804	2.7155	0.359404	2.91754	0.00425454	4.4e-63	hypothetical protein cypCar_00038412 [Cyprinus carpio]	Tubulin beta-1 chain OS=Glossina morsitans morsitans OX=37546 PE=2 SV=1
CV2904_1_contig_3582	47.169	0.247957	7.5716	5.34571e-17	2.7e-14	PREDICTED: dynein heavy chain-like isoform X1 [Austrofundulus limnaeus]	GATA zinc finger domain-containing protein 14 OS=Dictyostelium discoideum OX=44689 GN=gtaN PE=4 SV=1
CV2904_1_contig_35825	5.839	1.58286	1.88319	0.0129386	1.5e-56	PREDICTED: uncharacterized protein LOC108370842 [Rhagoletis zephyria] >gi|1048055267|ref|XP_017481747.1| PREDICTED: uncharacterized protein LOC108370842 [Rhagoletis zephyria]	--
CV2904_1_contig_3583	14.9554	0.0588794	7.98868	1.104e-13	6e-11	hypothetical protein N331_07135, partial [Merops nubicus]	GATA zinc finger domain-containing protein 14 OS=Dictyostelium discoideum OX=44689 GN=gtaN PE=4 SV=1
CV2904_1_contig_35881	13.8304	1.23897	3.48063	7.64796e-09	1.9e-112	PREDICTED: pancreatic triacylglycerol lipase-like [Aplysia californica]	Inactive pancreatic lipase-related protein 1 OS=Canis lupus familiaris OX=9615 GN=PNLIPRP1 PE=1 SV=2
CV2904_1_contig_35886	3.85434	0.260428	3.88752	9.48194e-05	--	--	--
CV2904_1_contig_359	94.8664	20.7165	2.19512	0.00176027	1.5e-40	PREDICTED: coactosin-like protein, partial [Biomphalaria glabrata]	Coactosin-like protein OS=Rattus norvegicus OX=10116 GN=Cotl1 PE=1 SV=1
CV2904_1_contig_35905	2.55298	0.30035	3.08746	0.00387465	--	--	--
CV2904_1_contig_35913	2.76864	0.331033	3.06413	0.00045489	--	--	--
CV2904_1_contig_35999	3.58017	0.589142	2.60334	0.00370345	1.2e-96	PREDICTED: dnaJ homolog subfamily C member 28-like [Aplysia californica] >gi|524870004|ref|XP_005091788.1| PREDICTED: dnaJ homolog subfamily C member 28-like [Aplysia californica] >gi|524870006|ref|XP_005091789.1| PREDICTED: dnaJ homolog subfamily C member 28-like [Aplysia californica]	DnaJ homolog subfamily C member 28 OS=Homo sapiens OX=9606 GN=DNAJC28 PE=1 SV=2
CV2904_1_contig_360	49.1243	18.2256	1.43047	0.010708	4.3e-39	PREDICTED: coactosin-like protein, partial [Biomphalaria glabrata]	Coactosin-like protein OS=Rattus norvegicus OX=10116 GN=Cotl1 PE=1 SV=1
CV2904_1_contig_36069	16.4843	2.32625	2.82501	0.00116468	3.9e-48	PREDICTED: neurotrypsin-like [Priapulus caudatus]	Transmembrane protease serine 9 OS=Mus musculus OX=10090 GN=Tmprss9 PE=3 SV=1
CV2904_1_contig_3610	9.46677	1.62527	2.54219	0.00023672	6.7e-203	PREDICTED: b(0,+)-type amino acid transporter 1-like [Biomphalaria glabrata]	b(0,+)-type amino acid transporter 1 OS=Rattus norvegicus OX=10116 GN=Slc7a9 PE=1 SV=1
CV2904_1_contig_36127	22.1522	7.87228	1.4926	0.0223759	6.7e-69	PREDICTED: adenosine kinase 1-like isoform X2 [Aplysia californica]	Adenosine kinase OS=Physcomitrella patens subsp. patens OX=3218 GN=ADK PE=2 SV=1
CV2904_1_contig_36188	13.9608	0.402715	5.11547	6.32629e-05	--	--	--
CV2904_1_contig_3631	57.5139	0.406746	7.14363	1.37096e-13	--	--	--
CV2904_1_contig_36362	4.85242	1.39417	1.7993	0.00373238	4.4e-07	uncharacterized protein LOC111639767 [Centruroides sculpturatus]	--
CV2904_1_contig_36381	11.4288	0.219082	5.70505	3.68784e-09	3.2e-51	PREDICTED: atrial natriuretic peptide-converting enzyme-like [Biomphalaria glabrata]	Coagulation factor XI OS=Mus musculus OX=10090 GN=F11 PE=2 SV=2
CV2904_1_contig_36493	21.4703	8.86208	1.27662	0.049012	--	--	--
CV2904_1_contig_36515	21.3357	3.30736	2.68952	0.000529385	--	--	--
CV2904_1_contig_36522	2.03991	0.416308	2.29278	0.0184994	--	--	--
CV2904_1_contig_36718	154.375	5.63002	4.77715	4.23485e-16	--	--	--
CV2904_1_contig_36783	40.1584	6.76408	2.56974	0.000561658	--	--	--
CV2904_1_contig_36854	2.99901	0.599803	2.32193	0.00439	--	--	--
CV2904_1_contig_36855	14.0248	2.8226	2.31288	0.0047553	--	--	--
CV2904_1_contig_36878	45.2847	10.1195	2.16189	0.00048106	--	--	--
CV2904_1_contig_36892	20.3935	1.73386	3.55605	1.48813e-07	1.2e-58	PREDICTED: uncharacterized protein LOC101862761 [Aplysia californica]	BMP and activin membrane-bound inhibitor homolog OS=Mus musculus OX=10090 GN=Bambi PE=2 SV=1
CV2904_1_contig_36924	2.05469	0.280185	2.87447	0.0422526	--	--	--
CV2904_1_contig_36949	3.7715	0.785729	2.26303	0.0253537	--	--	--
CV2904_1_contig_3698	7.06435	2.19455	1.68663	0.0355198	7.3e-75	PREDICTED: patatin-like phospholipase domain-containing protein 7 [Aplysia californica]	Patatin-like phospholipase domain-containing protein 7 OS=Homo sapiens OX=9606 GN=PNPLA7 PE=1 SV=4
CV2904_1_contig_37372	6.29401	0.86168	2.86876	2.21609e-05	--	--	--
CV2904_1_contig_37517	32.8287	0.208657	7.29767	1.9516e-10	--	--	--
CV2904_1_contig_37572	624.629	8.84039	6.14274	2.13396e-28	1.6e-78	PREDICTED: alpha-L-fucosidase-like, partial [Biomphalaria glabrata]	Tissue alpha-L-fucosidase OS=Bos taurus OX=9913 GN=FUCA1 PE=2 SV=1
CV2904_1_contig_37603	5.02295	1.01655	2.30485	0.0048231	2.7e-69	PREDICTED: corticotropin-releasing factor receptor 2-like [Biomphalaria glabrata]	Corticotropin-releasing factor receptor 2 OS=Mus musculus OX=10090 GN=Crhr2 PE=1 SV=2
CV2904_1_contig_37616	5.65269	1.23331	2.1964	0.00406448	--	--	--
CV2904_1_contig_37625	744.198	0.125391	12.535	6.51868e-50	4.6e-83	acetylcholinesterase [Culex pipiens]	Acetylcholinesterase OS=Culex pipiens OX=7175 GN=ACHE1 PE=2 SV=2
CV2904_1_contig_37647	6.42675	0.968414	2.73039	0.00191975	--	--	--
CV2904_1_contig_37671	6.23987	1.14945	2.44057	0.00130249	1.4e-135	PREDICTED: heparan sulfate glucosamine 3-O-sulfotransferase 1-like [Biomphalaria glabrata] >gi|908411400|ref|XP_013066801.1| PREDICTED: heparan sulfate glucosamine 3-O-sulfotransferase 1-like [Biomphalaria glabrata] >gi|908411402|ref|XP_013066802.1| PREDICTED: heparan sulfate glucosamine 3-O-sulfotransferase 1-like [Biomphalaria glabrata]	Heparan sulfate glucosamine 3-O-sulfotransferase 5 OS=Mus musculus OX=10090 GN=Hs3st5 PE=2 SV=1
CV2904_1_contig_37695	5.73283	0.0905184	5.98489	4.43283e-08	8.5e-14	PREDICTED: pentatricopeptide repeat-containing protein At1g10270-like, partial [Biomphalaria glabrata]	--
CV2904_1_contig_37700	17.6733	0.542602	5.02553	3.40791e-08	--	--	--
CV2904_1_contig_37705	1.94414	0.226816	3.09953	0.00128239	7.4e-97	PREDICTED: potassium channel subfamily K member 1-like [Aplysia californica]	Potassium channel subfamily K member 6 OS=Homo sapiens OX=9606 GN=KCNK6 PE=1 SV=1
CV2904_1_contig_37782	43.588	10.897	2	0.0238768	7.1e-18	PREDICTED: CD109 antigen-like [Aplysia californica]	CD109 antigen OS=Homo sapiens OX=9606 GN=CD109 PE=1 SV=2
CV2904_1_contig_3790	7.02998	0.160992	5.44846	1.08312e-06	--	--	--
CV2904_1_contig_37938	6.02788	0.185473	5.02236	3.23618e-06	3.5e-29	PREDICTED: neurotrypsin-like [Aplysia californica]	Transmembrane protease serine 5 OS=Homo sapiens OX=9606 GN=TMPRSS5 PE=1 SV=2
CV2904_1_contig_37964	5.36231	1.13434	2.24101	0.00613791	--	--	--
CV2904_1_contig_38179	4.21677	1.3204	1.67516	0.0244465	--	--	--
CV2904_1_contig_3819	10.1402	0.707458	3.8413	3.12579e-06	--	--	--
CV2904_1_contig_38216	13.1806	1.72498	2.93377	0.000779981	--	--	--
CV2904_1_contig_38288	3.68917	0.63851	2.53051	0.00914934	2.3e-69	PREDICTED: probable E3 ubiquitin-protein ligase TRIM8 [Aplysia californica]	Probable E3 ubiquitin-protein ligase MID2 OS=Homo sapiens OX=9606 GN=MID2 PE=1 SV=3
CV2904_1_contig_38331	10.728	3.75065	1.51618	0.0268785	0	PREDICTED: glycine dehydrogenase (decarboxylating), mitochondrial-like [Biomphalaria glabrata]	Glycine dehydrogenase (decarboxylating), mitochondrial OS=Mus musculus OX=10090 GN=Gldc PE=1 SV=1
CV2904_1_contig_38333	8.03389	2.15965	1.8953	0.0175882	--	--	--
CV2904_1_contig_38353	3.05351	0.723199	2.078	0.0407113	3.3e-27	PREDICTED: chromodomain Y-like protein isoform X3 [Aplysia californica]	--
CV2904_1_contig_38379	1.48888	0.260554	2.51457	0.0176617	3.4e-37	PREDICTED: dnaJ homolog subfamily C member 8-like [Aplysia californica]	DnaJ homolog subfamily C member 8 OS=Mus musculus OX=10090 GN=Dnajc8 PE=1 SV=2
CV2904_1_contig_38449	15.9837	1.05243	3.92481	1.35284e-06	--	--	--
CV2904_1_contig_38513	11.807	2.65568	2.15249	0.00373611	--	--	--
CV2904_1_contig_3865	3.15741	1.01461	1.63781	0.00834823	1.1e-269	contactin-like isoform X1 [Mizuhopecten yessoensis]	Contactin OS=Drosophila melanogaster OX=7227 GN=Cont PE=1 SV=2
CV2904_1_contig_38716	9.41594	0.184175	5.67595	2.97154e-10	3.2e-138	PREDICTED: uncharacterized protein LOC106059795 isoform X2 [Biomphalaria glabrata]	Carbohydrate sulfotransferase 12 OS=Xenopus laevis OX=8355 GN=chst12 PE=2 SV=2
CV2904_1_contig_38725	1.61652	0.236122	2.77529	0.0014837	0	PREDICTED: sulfate transporter-like [Aplysia californica]	Sulfate transporter OS=Bos taurus OX=9913 GN=SLC26A2 PE=3 SV=1
CV2904_1_contig_3876	24.6274	5.77989	2.09115	0.000911858	--	--	--
CV2904_1_contig_3877	97.091	0.960297	6.65971	1.52136e-19	6.8e-11	PREDICTED: RNA-directed DNA polymerase from mobile element jockey-like [Papilio machaon]	--
CV2904_1_contig_3878	378.135	1.88189	7.65057	2.12035e-29	--	--	--
CV2904_1_contig_3884	9.3346	0.314649	4.89077	2.9508e-05	--	--	--
CV2904_1_contig_38847	5.19011	0.963878	2.42884	0.0115279	--	--	--
CV2904_1_contig_38973	9.01384	2.43617	1.88753	0.0066396	2.4e-19	PREDICTED: histidine-rich glycoprotein-like [Salmo salar]	--
CV2904_1_contig_38974	8.73866	1.02453	3.09245	0.00030606	2.6e-16	PREDICTED: histidine-rich glycoprotein-like [Salmo salar]	--
CV2904_1_contig_3899	138.24	0.109195	10.3061	6.87698e-22	--	--	--
CV2904_1_contig_390	325.639	1.28204	7.98868	1.32054e-21	--	--	--
CV2904_1_contig_3900	90.1526	0.130435	9.43288	6.89322e-26	--	--	--
CV2904_1_contig_39069	5.77757	1.29701	2.15528	0.00585963	1e-82	PREDICTED: uncharacterized protein ZC84.1 isoform X3 [Strongylocentrotus purpuratus]	Granulins OS=Homo sapiens OX=9606 GN=GRN PE=1 SV=2
CV2904_1_contig_39150	2.67561	0.884113	1.59756	0.0375077	7.8e-28	PREDICTED: lipopolysaccharide-induced tumor necrosis factor-alpha factor homolog [Aplysia californica]	Lipopolysaccharide-induced tumor necrosis factor-alpha factor homolog OS=Rattus norvegicus OX=10116 GN=Litaf PE=2 SV=1
CV2904_1_contig_39174	1.84931	0.399284	2.2115	0.00552169	1.3e-257	PREDICTED: uncharacterized protein LOC101846350 isoform X1 [Aplysia californica] >gi|871233597|ref|XP_012938147.1| PREDICTED: uncharacterized protein LOC101846350 isoform X1 [Aplysia californica] >gi|871233600|ref|XP_012938148.1| PREDICTED: uncharacterized protein LOC101846350 isoform X1 [Aplysia californica] >gi|871233603|ref|XP_012938149.1| PREDICTED: uncharacterized protein LOC101846350 isofor…	Putative D-/L-hydantoinase subunit A OS=Pseudomonas sp. (strain NS671) OX=29441 GN=hyuA PE=3 SV=1
CV2904_1_contig_39223	10.0569	1.57518	2.6746	0.00354528	8e-06	hypothetical protein C0J52_07980 [Blattella germanica]	--
CV2904_1_contig_39272	5.62859	1.56862	1.84327	0.0196146	1.3e-116	PREDICTED: eukaryotic translation initiation factor 4 gamma 1-like isoform X5 [Aplysia californica]	Eukaryotic translation initiation factor 4 gamma 1 OS=Homo sapiens OX=9606 GN=EIF4G1 PE=1 SV=4
CV2904_1_contig_3935	5.29422	0.561508	3.23704	0.000672529	5.8e-16	PREDICTED: UPF0764 protein C16orf89-like, partial [Aplysia californica]	--
CV2904_1_contig_39359	122.012	11.3249	3.42944	7.2882e-06	1.2e-23	hypothetical protein BRAFLDRAFT_225844 [Branchiostoma floridae] >gi|229282884|gb|EEN53631.1| hypothetical protein BRAFLDRAFT_225844, partial [Branchiostoma floridae]	Inactive pancreatic lipase-related protein 1 OS=Canis lupus familiaris OX=9615 GN=PNLIPRP1 PE=1 SV=2
CV2904_1_contig_39376	453.985	0.0551421	13.0072	1.11287e-36	1.2e-20	PREDICTED: uncharacterized protein LOC106011013 [Aplysia californica]	Lectin ADEL OS=Aplysia dactylomela OX=144766 PE=1 SV=1
CV2904_1_contig_394	94.666	4.81173	4.29822	3.71211e-15	4.2e-235	PREDICTED: alpha-amylase-like [Biomphalaria glabrata]	Alpha-amylase OS=Pecten maximus OX=6579 PE=2 SV=1
CV2904_1_contig_3949	11.6932	3.30161	1.82443	0.0133187	8.6e-27	PREDICTED: collagen alpha-1(IV) chain [Megachile rotundata]	Collagen alpha-1(IV) chain OS=Bos taurus OX=9913 GN=COL4A1 PE=1 SV=2
CV2904_1_contig_3950	8.5191	2.15006	1.98633	0.0160281	1.3e-11	PREDICTED: collagen alpha-1(I) chain-like [Aplysia californica]	Collagen alpha-1(VII) chain OS=Mus musculus OX=10090 GN=Col7a1 PE=1 SV=3
CV2904_1_contig_39603	2.07716	0.346193	2.58496	0.0408188	--	--	--
CV2904_1_contig_39628	4.02062	1.56451	1.36171	0.0402945	--	--	--
CV2904_1_contig_39649	176.276	1.15591	7.25266	3.24692e-14	--	--	--
CV2904_1_contig_39670	4.80948	0.424366	3.5025	0.0013054	--	--	--
CV2904_1_contig_39690	3.73126	0.970126	1.94342	0.042853	2.8e-32	PREDICTED: abscission/NoCut checkpoint regulator-like isoform X2 [Aplysia californica] >gi|871260183|ref|XP_012943037.1| PREDICTED: abscission/NoCut checkpoint regulator-like isoform X2 [Aplysia californica]	Abscission/NoCut checkpoint regulator OS=Mus musculus OX=10090 GN=Zfyve19 PE=1 SV=2
CV2904_1_contig_39737	9.19863	0.151626	5.92283	2.63746e-07	--	--	--
CV2904_1_contig_39738	2.14971	0.199973	3.42626	0.011394	--	--	--
CV2904_1_contig_39747	1.16637	0.166624	2.80735	0.0438013	--	--	--
CV2904_1_contig_39755	4.57691	0.366153	3.64385	0.00137342	--	--	--
CV2904_1_contig_39764	5.93502	0.642646	3.20716	0.000225994	3.5e-111	PREDICTED: uncharacterized protein LOC101853305 [Aplysia californica]	--
CV2904_1_contig_39853	12.3773	0.495093	4.64385	0.000289756	--	--	--
CV2904_1_contig_39926	4.41515	0.709577	2.63743	0.00435014	--	--	--
CV2904_1_contig_3998	15.8403	0.328297	5.59245	1.59493e-08	--	--	--
CV2904_1_contig_4005	16.4232	0.293272	5.80735	4.28464e-09	--	--	--
CV2904_1_contig_40222	14.0925	1.76157	3	0.000531737	9.3e-30	hypothetical protein T265_09854 [Opisthorchis viverrini] >gi|663045736|gb|KER21936.1| hypothetical protein T265_09854 [Opisthorchis viverrini]	Probable pectinesterase/pectinesterase inhibitor 47 OS=Arabidopsis thaliana OX=3702 GN=PME47 PE=2 SV=1
CV2904_1_contig_40223	29.9007	1.34813	4.47115	1.82946e-13	6e-48	hypothetical protein T265_02070 [Opisthorchis viverrini] >gi|663055786|gb|KER31698.1| hypothetical protein T265_02070 [Opisthorchis viverrini]	--
CV2904_1_contig_40227	8.42117	0.319286	4.7211	1.30904e-08	3.3e-66	PREDICTED: WSCD family member CG9164-like [Biomphalaria glabrata]	Dentin sialophosphoprotein OS=Homo sapiens OX=9606 GN=DSPP PE=1 SV=2
CV2904_1_contig_4027	8.76633	1.35182	2.69707	0.000175336	1.6e-06	hypothetical protein DQ04_23881000, partial [Trypanosoma grayi] >gi|657131643|gb|KEG05299.1| hypothetical protein DQ04_23881000, partial [Trypanosoma grayi]	--
CV2904_1_contig_40299	7.60114	0.698956	3.44294	9.67621e-05	--	--	--
CV2904_1_contig_40313	22.5847	4.80836	2.23173	0.000655515	1.1e-76	PREDICTED: manganese-dependent ADP-ribose/CDP-alcohol diphosphatase-like [Biomphalaria glabrata]	Manganese-dependent ADP-ribose/CDP-alcohol diphosphatase OS=Danio rerio OX=7955 GN=adprm PE=1 SV=1
CV2904_1_contig_40343	6.73009	0.246223	4.77259	3.8251e-11	1.8e-166	PREDICTED: protein mab-21-like 2 [Biomphalaria glabrata]	Protein mab-21-like 2 OS=Xenopus tropicalis OX=8364 GN=mab21l2 PE=2 SV=1
CV2904_1_contig_40345	16.2354	1.49366	3.44222	0.00010427	--	--	--
CV2904_1_contig_40350	3.43449	0.643968	2.41504	0.0284576	--	--	--
CV2904_1_contig_4037	395.565	0.342332	10.1743	1.54731e-19	--	--	--
CV2904_1_contig_40389	9.62818	0.285986	5.07324	4.31961e-05	3.1e-15	PREDICTED: plasma kallikrein [Miniopterus natalensis]	Transmembrane protease serine 11A OS=Mus musculus OX=10090 GN=Tmprss11a PE=2 SV=1
CV2904_1_contig_40407	17.7115	5.41873	1.70866	0.0147171	1.1e-13	PREDICTED: uncharacterized protein LOC101852367 isoform X1 [Aplysia californica]	--
CV2904_1_contig_4049	7.39631	2.33217	1.66513	0.0244667	--	--	--
CV2904_1_contig_40490	7.28097	2.64291	1.462	0.0467525	3.5e-120	PREDICTED: 2-oxoisovalerate dehydrogenase subunit beta, mitochondrial-like [Aplysia californica]	2-oxoisovalerate dehydrogenase subunit beta, mitochondrial OS=Bos taurus OX=9913 GN=BCKDHB PE=1 SV=2
CV2904_1_contig_40508	8.72782	2.27101	1.94228	0.0090457	2.9e-34	PREDICTED: uncharacterized protein LOC106056672 isoform X2 [Biomphalaria glabrata]	--
CV2904_1_contig_4052	38.7912	14.6995	1.39996	0.0184517	3.2e-06	PREDICTED: uncharacterized protein LOC105849767 [Hydra vulgaris]	Oncoprotein-induced transcript 3 protein OS=Mus musculus OX=10090 GN=Oit3 PE=2 SV=2
CV2904_1_contig_40560	9.63938	1.32698	2.86079	7.85995e-06	--	--	--
CV2904_1_contig_4057	1.85112	0.421774	2.13386	0.0297666	1.7e-22	PREDICTED: histidine-rich protein PFHRP-III-like [Saccoglossus kowalevskii]	--
CV2904_1_contig_40580	11.4239	0.173969	6.03708	4.80301e-08	--	--	--
CV2904_1_contig_4059	119.202	0.255798	8.86418	1.36555e-15	--	--	--
CV2904_1_contig_4060	59.9827	0.269787	7.79657	2.46583e-13	--	--	--
CV2904_1_contig_4064	12.3343	1.22697	3.3295	0.00033754	5.2e-115	PREDICTED: regucalcin-like [Biomphalaria glabrata]	Regucalcin OS=Danio rerio OX=7955 GN=rgn PE=2 SV=1
CV2904_1_contig_40786	7.88419	0.840981	3.22882	0.000386531	--	--	--
CV2904_1_contig_40829	41.9867	5.66692	2.8893	1.39873e-06	--	--	--
CV2904_1_contig_40839	94.3444	24.9242	1.92039	0.0053733	1.2e-192	PREDICTED: medium-chain specific acyl-CoA dehydrogenase, mitochondrial-like [Aplysia californica]	Medium-chain specific acyl-CoA dehydrogenase, mitochondrial OS=Mus musculus OX=10090 GN=Acadm PE=1 SV=1
CV2904_1_contig_4084	330.671	41.2702	3.00223	1.39873e-06	2.8e-49	PREDICTED: papilin-like [Amphimedon queenslandica]	--
CV2904_1_contig_40842	5.44896	1.22602	2.152	0.0369	--	--	--
CV2904_1_contig_40851	7.89001	2.79391	1.49774	0.0325422	--	--	--
CV2904_1_contig_40980	4.66522	0.405671	3.52356	0.00213488	--	--	--
CV2904_1_contig_40982	5.24005	0.429512	3.60881	0.000790114	3.4e-10	PREDICTED: uncharacterized protein LOC106074578 [Biomphalaria glabrata]	--
CV2904_1_contig_41004	1.498	0.118263	3.66296	0.00598995	--	--	--
CV2904_1_contig_41034	4.93991	0.466029	3.40599	0.0011867	--	--	--
CV2904_1_contig_41175	3.74639	0.698808	2.42253	0.00296014	8.4e-303	PREDICTED: E3 ubiquitin-protein ligase LNX-like isoform X1 [Biomphalaria glabrata] >gi|908467362|ref|XP_013087367.1| PREDICTED: E3 ubiquitin-protein ligase LNX-like isoform X1 [Biomphalaria glabrata] >gi|908467366|ref|XP_013087368.1| PREDICTED: E3 ubiquitin-protein ligase LNX-like isoform X1 [Biomphalaria glabrata] >gi|908467370|ref|XP_013087369.1| PREDICTED: E3 ubiquitin-protein ligase LNX-like …	Ligand of Numb protein X 2 OS=Mus musculus OX=10090 GN=Lnx2 PE=1 SV=2
CV2904_1_contig_41202	2.81109	0.387736	2.85798	0.0256866	1.8e-39	PREDICTED: ADP,ATP carrier protein-like, partial [Biomphalaria glabrata]	ADP,ATP carrier protein 3, mitochondrial OS=Arabidopsis thaliana OX=3702 GN=AAC3 PE=1 SV=1
CV2904_1_contig_4131	44469.5	17.4269	11.3173	5.94992e-53	1.2e-107	RecName: Full=Achacin; Flags: Precursor >gi|5596|emb|CAA45871.1| achacin [Achatina fulica]	Achacin OS=Achatina fulica OX=6530 PE=1 SV=1
CV2904_1_contig_41342	3.42078	0.205247	4.05889	0.000893197	--	--	--
CV2904_1_contig_41463	24.1083	4.38019	2.46046	4.28401e-05	5.6e-70	PREDICTED: failed axon connections homolog isoform X2 [Biomphalaria glabrata]	Failed axon connections homolog OS=Rattus norvegicus OX=10116 GN=Faxc PE=3 SV=1
CV2904_1_contig_41468	660.009	0.446304	10.5302	7.71269e-33	1.4e-07	PREDICTED: sushi, von Willebrand factor type A, EGF and pentraxin domain-containing protein 1 [Crassostrea gigas]	--
CV2904_1_contig_41482	3.16089	0.158045	4.32192	0.000457858	2.9e-11	PREDICTED: sulfotransferase family cytosolic 1B member 1-like [Aplysia californica]	--
CV2904_1_contig_41514	28.8311	8.90421	1.69507	0.0113562	--	--	--
CV2904_1_contig_41540	12.4864	3.51181	1.83008	0.0309222	--	--	--
CV2904_1_contig_41750	7.43225	0.271912	4.77258	0.000323431	--	--	--
CV2904_1_contig_41753	6.12812	1.59414	1.94267	0.00638434	1.1e-264	PREDICTED: dipeptidyl peptidase 4-like [Aplysia californica]	Dipeptidyl peptidase 4 OS=Felis catus OX=9685 GN=DPP4 PE=2 SV=1
CV2904_1_contig_41920	4.85361	0.98384	2.30256	0.00608373	--	--	--
CV2904_1_contig_42105	6.18121	0.756883	3.02975	0.00306618	--	--	--
CV2904_1_contig_42125	11.4752	4.09489	1.48662	0.0456146	--	--	--
CV2904_1_contig_42183	3628.63	2.73914	10.3715	1.11791e-73	4.2e-25	PREDICTED: uncharacterized protein LOC106075022 [Biomphalaria glabrata]	--
CV2904_1_contig_42202	2.59441	0.17106	3.92283	2.52271e-05	--	--	--
CV2904_1_contig_42261	4.32796	0.109108	5.30985	2.7942e-06	3.8e-52	PREDICTED: neurotrypsin-like [Aplysia californica]	Trypsin I-P1 OS=Gallus gallus OX=9031 PE=2 SV=1
CV2904_1_contig_42331	33.816	0.674633	5.64746	9.23549e-14	2.1e-11	Transposable element Tcb1 transposase, partial [Larimichthys crocea]	Transposable element Tcb2 transposase OS=Caenorhabditis briggsae OX=6238 PE=3 SV=1
CV2904_1_contig_42364	3.67485	0.29723	3.62803	1.88917e-05	--	--	--
CV2904_1_contig_42506	2.58951	0.390201	2.73039	0.00209411	2e-136	PREDICTED: probable deferrochelatase/peroxidase YfeX [Biomphalaria glabrata]	Probable deferrochelatase/peroxidase YfeX OS=Escherichia coli (strain K12) OX=83333 GN=yfeX PE=1 SV=2
CV2904_1_contig_42679	4.54268	0.112165	5.33985	1.37593e-06	2.4e-54	PREDICTED: uncharacterized protein LOC106079904 [Biomphalaria glabrata] >gi|908494580|ref|XP_013096615.1| PREDICTED: uncharacterized protein LOC106079904 [Biomphalaria glabrata]	Uncharacterized protein RT0683 OS=Rickettsia typhi (strain ATCC VR-144 / Wilmington) OX=257363 GN=RT0683 PE=3 SV=1
CV2904_1_contig_42755	7.83005	0.412108	4.24793	4.51081e-06	8e-23	PREDICTED: uncharacterized protein LOC100160261 [Acyrthosiphon pisum]	Coagulation factor X OS=Homo sapiens OX=9606 GN=F10 PE=1 SV=2
CV2904_1_contig_42839	9.80285	2.90201	1.75615	0.00312421	5.4e-08	hypothetical protein C0J52_07980 [Blattella germanica]	--
CV2904_1_contig_42874	1.98037	0.330062	2.58496	0.0408188	--	--	--
CV2904_1_contig_4292	13.8027	3.18411	2.11599	0.00311532	2.2e-157	PREDICTED: LOW QUALITY PROTEIN: neuronal acetylcholine receptor subunit beta-3-like [Biomphalaria glabrata]	Neuronal acetylcholine receptor subunit alpha-2 OS=Gallus gallus OX=9031 GN=CHRNA2 PE=2 SV=1
CV2904_1_contig_42923	1.76816	0.357205	2.30743	0.00253423	--	--	--
CV2904_1_contig_42958	8.6403	2.16007	2	0.0292642	3.5e-52	PREDICTED: succinyl-CoA:3-ketoacid coenzyme A transferase 1, mitochondrial-like [Biomphalaria glabrata]	Succinyl-CoA:3-ketoacid coenzyme A transferase 1, mitochondrial OS=Homo sapiens OX=9606 GN=OXCT1 PE=1 SV=1
CV2904_1_contig_43199	14.1488	2.34672	2.59197	0.000771731	1.6e-145	PREDICTED: leucine-rich repeat-containing protein 58-like [Aplysia californica]	Leucine-rich repeat-containing protein 58 OS=Xenopus laevis OX=8355 GN=lrrc58 PE=2 SV=1
CV2904_1_contig_43215	9.49355	1.70884	2.47393	0.00399521	--	--	--
CV2904_1_contig_43288	128.893	0.293272	8.77971	3.86392e-21	5.9e-22	PREDICTED: uncharacterized protein LOC106080255 [Biomphalaria glabrata]	--
CV2904_1_contig_4331	82.3788	26.4343	1.63986	0.00450622	3.5e-59	PREDICTED: 60S ribosomal protein L31 [Aplysia californica]	60S ribosomal protein L31 OS=Heliothis virescens OX=7102 GN=RpL31 PE=2 SV=1
CV2904_1_contig_434	777.229	2.65637	8.19274	7.50967e-21	--	--	--
CV2904_1_contig_4343	63.1219	9.65516	2.70877	0.000480487	2.7e-60	PREDICTED: amidophosphoribosyltransferase-like isoform X3 [Aplysia californica]	Amidophosphoribosyltransferase OS=Rattus norvegicus OX=10116 GN=Ppat PE=1 SV=1
CV2904_1_contig_4344	57.9578	9.46887	2.61374	0.00204563	1.6e-60	PREDICTED: amidophosphoribosyltransferase-like isoform X3 [Aplysia californica]	Amidophosphoribosyltransferase OS=Rattus norvegicus OX=10116 GN=Ppat PE=1 SV=1
CV2904_1_contig_43462	6.08349	0.596421	3.35049	0.00243977	--	--	--
CV2904_1_contig_435	112.599	0.918425	6.93781	5.45021e-18	--	--	--
CV2904_1_contig_43517	397.746	2.54965	7.2854	1.97815e-36	1.8e-47	PREDICTED: serum paraoxonase/arylesterase 1-like [Biomphalaria glabrata]	Serum paraoxonase/lactonase 3 OS=Oryctolagus cuniculus OX=9986 GN=PON3 PE=1 SV=1
CV2904_1_contig_4354	9597.39	3.59882	11.3809	4.24325e-39	3.2e-91	PREDICTED: uncharacterized protein LOC106057071 [Biomphalaria glabrata]	Beta,beta-carotene 9',10'-oxygenase OS=Mus musculus OX=10090 GN=Bco2 PE=1 SV=1
CV2904_1_contig_4355	17468.8	4.64794	11.8759	1.32524e-46	6.2e-90	PREDICTED: beta,beta-carotene 15,15'-monooxygenase-like [Aplysia californica] >gi|871263280|ref|XP_012943603.1| PREDICTED: beta,beta-carotene 15,15'-monooxygenase-like [Aplysia californica]	Carotenoid isomerooxygenase OS=Galleria mellonella OX=7137 GN=ninaB PE=1 SV=1
CV2904_1_contig_4361	7.24608	1.86328	1.95936	0.0117841	9.1e-175	PREDICTED: plasma membrane calcium-transporting ATPase 3-like [Aplysia californica]	Plasma membrane calcium-transporting ATPase 2 OS=Homo sapiens OX=9606 GN=ATP2B2 PE=1 SV=2
CV2904_1_contig_43616	5.00228	0.454753	3.45943	0.00302531	3.9e-11	GL17140 [Drosophila persimilis] >gi|194113545|gb|EDW35588.1| GL17140 [Drosophila persimilis]	Kallikrein-13 OS=Homo sapiens OX=9606 GN=KLK13 PE=2 SV=1
CV2904_1_contig_4365	2.55341	0.658944	1.9542	0.0440466	3.4e-36	stabilin-2-like isoform X1 [Mizuhopecten yessoensis]	Stabilin-2 OS=Homo sapiens OX=9606 GN=STAB2 PE=1 SV=3
CV2904_1_contig_4367	2.98097	0.436703	2.77106	7.15672e-05	2e-62	PREDICTED: neurotrypsin-like [Aplysia californica]	Hyaluronan-binding protein 2 OS=Mus musculus OX=10090 GN=Habp2 PE=1 SV=2
CV2904_1_contig_4373	4.50148	0.385841	3.54432	0.00516012	--	--	--
CV2904_1_contig_4375	38.7053	1.03907	5.21917	1.1178e-13	4.2e-08	PREDICTED: uncharacterized protein LOC106053817, partial [Biomphalaria glabrata]	--
CV2904_1_contig_4385	38.9279	5.61594	2.7932	0.00571487	1.4e-36	PREDICTED: atrial natriuretic peptide-converting enzyme-like [Biomphalaria glabrata]	Transmembrane protease serine 5 OS=Mus musculus OX=10090 GN=Tmprss5 PE=2 SV=3
CV2904_1_contig_4389	7037.15	0.208154	15.045	6.74898e-71	4e-74	PREDICTED: uncharacterized protein LOC106060241 [Biomphalaria glabrata] >gi|908424404|ref|XP_013073498.1| PREDICTED: uncharacterized protein LOC106060241 [Biomphalaria glabrata] >gi|908424406|ref|XP_013073500.1| PREDICTED: uncharacterized protein LOC106060241 [Biomphalaria glabrata]	--
CV2904_1_contig_43966	23.4109	6.22563	1.91089	0.00222449	5.3e-35	PREDICTED: fucose mutarotase-like [Biomphalaria glabrata] >gi|908427622|ref|XP_013074702.1| PREDICTED: fucose mutarotase-like [Biomphalaria glabrata] >gi|908427625|ref|XP_013074703.1| PREDICTED: fucose mutarotase-like [Biomphalaria glabrata] >gi|908427627|ref|XP_013074704.1| PREDICTED: fucose mutarotase-like [Biomphalaria glabrata] >gi|908427630|ref|XP_013074705.1| PREDICTED: fucose mutarotase-li…	Fucose mutarotase OS=Mus musculus OX=10090 GN=Fuom PE=1 SV=1
CV2904_1_contig_43975	1.50434	0.32236	2.22239	0.046716	--	--	--
CV2904_1_contig_43998	6.51635	1.71688	1.92427	0.0268969	8.4e-70	PREDICTED: laccase-like [Octopus bimaculoides] >gi|918285413|gb|KOF66325.1| hypothetical protein OCBIM_22012783mg [Octopus bimaculoides]	L-ascorbate oxidase OS=Cucumis sativus OX=3659 PE=1 SV=1
CV2904_1_contig_44031	2.73773	0.829616	1.72247	0.0388269	--	--	--
CV2904_1_contig_44134	1.90263	0.428092	2.152	0.0296707	--	--	--
CV2904_1_contig_44145	3.216	0.705951	2.18763	0.0284236	--	--	--
CV2904_1_contig_44151	9.22777	2.85395	1.69302	0.0430046	5.4e-15	PREDICTED: galectin-4-like [Aplysia californica]	Galectin-4 OS=Mus musculus OX=10090 GN=Lgals4 PE=1 SV=2
CV2904_1_contig_44187	57.5738	4.99639	3.52645	1.7205e-05	6.7e-07	unnamed protein product [Oncorhynchus mykiss]	--
CV2904_1_contig_44188	4.95029	0.596421	3.05311	0.00192795	1.5e-06	unnamed protein product [Oncorhynchus mykiss]	--
CV2904_1_contig_4431	6.87848	0.631697	3.44478	0.000131093	1e-101	PREDICTED: bifunctional 3'-phosphoadenosine 5'-phosphosulfate synthase-like [Biomphalaria glabrata]	Bifunctional 3'-phosphoadenosine 5'-phosphosulfate synthase OS=Urechis caupo OX=6431 PE=2 SV=1
CV2904_1_contig_44310	10.4805	2.70845	1.95217	0.0210959	--	--	--
CV2904_1_contig_4432	6.04582	1.17734	2.3604	0.00831087	2.6e-153	PREDICTED: bifunctional 3'-phosphoadenosine 5'-phosphosulfate synthase-like [Biomphalaria glabrata]	Bifunctional 3'-phosphoadenosine 5'-phosphosulfate synthase OS=Urechis caupo OX=6431 PE=2 SV=1
CV2904_1_contig_44350	8.45897	1.92249	2.1375	0.0115599	--	--	--
CV2904_1_contig_44371	9.54387	0.218562	5.44845	3.70784e-06	2e-41	PREDICTED: uncharacterized protein LOC101860900 [Aplysia californica] >gi|871238086|ref|XP_012938958.1| PREDICTED: uncharacterized protein LOC101860900 [Aplysia californica] >gi|871238089|ref|XP_012938959.1| PREDICTED: uncharacterized protein LOC101860900 [Aplysia californica]	--
CV2904_1_contig_44383	27.6118	0.795103	5.118	7.19536e-12	--	--	--
CV2904_1_contig_444	6.08842	0.951316	2.67807	0.02068	1.2e-36	PREDICTED: eukaryotic translation initiation factor 3 subunit L-like [Aplysia californica]	Eukaryotic translation initiation factor 3 subunit L OS=Gallus gallus OX=9031 GN=EIF3L PE=2 SV=1
CV2904_1_contig_44629	9.22719	0.23068	5.32192	1.34949e-08	--	--	--
CV2904_1_contig_44667	7.30566	0.13529	5.75488	4.62496e-07	3.3e-22	bromodomain-containing protein 4 [Copidosoma floridanum]	Probable beta-glucosidase btgE OS=Neosartorya fumigata (strain CEA10 / CBS 144.89 / FGSC A1163) OX=451804 GN=btgE PE=3 SV=2
CV2904_1_contig_44720	10.5555	0.545973	4.27301	0.000332444	--	--	--
CV2904_1_contig_44744	8.95683	0.279901	5	1.36861e-06	4.1e-42	PREDICTED: tctex1 domain-containing protein 1-like [Aplysia californica]	Tctex1 domain-containing protein 1 OS=Danio rerio OX=7955 GN=tctex1d1 PE=2 SV=1
CV2904_1_contig_44782	3.4868	1.07286	1.70044	0.0205473	--	--	--
CV2904_1_contig_45091	7.65233	0.389102	4.29768	0.000497983	4.2e-17	hypothetical protein XENTR_v90017216mg, partial [Xenopus tropicalis]	--
CV2904_1_contig_45138	59.0443	0.541691	6.76818	3.85472e-10	--	--	--
CV2904_1_contig_45139	4.26383	0.972956	2.13171	0.0278968	--	--	--
CV2904_1_contig_45197	2.68868	0.336085	3	0.0261785	--	--	--
CV2904_1_contig_45324	6.69726	1.43513	2.22239	0.0153179	--	--	--
CV2904_1_contig_4538	131.264	45.2896	1.53522	0.022995	2.4e-97	PREDICTED: cathepsin B-like [Biomphalaria glabrata]	Cathepsin B OS=Bos taurus OX=9913 GN=CTSB PE=1 SV=5
CV2904_1_contig_45437	9.68528	1.8091	2.42053	0.000601014	--	--	--
CV2904_1_contig_4592	6.31401	0.922817	2.77444	0.000180748	1.2e-61	PREDICTED: serum paraoxonase/lactonase 3-like [Biomphalaria glabrata] >gi|908419453|ref|XP_013071048.1| PREDICTED: serum paraoxonase/lactonase 3-like [Biomphalaria glabrata]	Serum paraoxonase/lactonase 3 OS=Oryctolagus cuniculus OX=9986 GN=PON3 PE=1 SV=1
CV2904_1_contig_45927	45.9067	0.479622	6.58066	7.20861e-15	1e-11	PREDICTED: polyubiquitin-C isoform X9 [Buceros rhinoceros silvestris]	Polyubiquitin-C OS=Pan troglodytes OX=9598 GN=UBC PE=1 SV=1
CV2904_1_contig_46052	9.87124	0.19875	5.6342	2.12803e-06	--	--	--
CV2904_1_contig_4607	42.433	3.09486	3.77724	2.78375e-08	3e-18	PREDICTED: von Willebrand factor D and EGF domain-containing protein [Crassostrea gigas]	--
CV2904_1_contig_46217	5.73197	1.4095	2.02385	0.0197649	--	--	--
CV2904_1_contig_4630	109.855	1.4329	6.26053	4.40829e-17	--	--	--
CV2904_1_contig_46348	4.09685	1.16179	1.81816	0.0265543	7.3e-27	PREDICTED: glutamate receptor 2-like [Biomphalaria glabrata]	--
CV2904_1_contig_46349	7.80151	0.493766	3.98185	1.51117e-08	2e-110	PREDICTED: glutamate receptor ionotropic, kainate 4-like [Aplysia californica]	Glutamate receptor 1 OS=Macaca fascicularis OX=9541 GN=GRIA1 PE=2 SV=1
CV2904_1_contig_46370	1.27114	0.169486	2.90689	0.011034	4.5e-21	PREDICTED: uncharacterized protein LOC106057440 [Biomphalaria glabrata] >gi|908417548|ref|XP_013070072.1| PREDICTED: uncharacterized protein LOC106057440 [Biomphalaria glabrata] >gi|908417550|ref|XP_013070073.1| PREDICTED: uncharacterized protein LOC106057440 [Biomphalaria glabrata]	--
CV2904_1_contig_46425	13.6369	2.15589	2.66116	0.00164982	1.3e-304	PREDICTED: phosphatidate phosphatase LPIN3-like isoform X2 [Aplysia californica]	Phosphatidate phosphatase LPIN2 OS=Homo sapiens OX=9606 GN=LPIN2 PE=1 SV=1
CV2904_1_contig_46462	9.14567	0.788419	3.53605	0.000965151	--	--	--
CV2904_1_contig_4660	21.7135	2.44779	3.14905	2.39839e-05	4.8e-10	PREDICTED: LOW QUALITY PROTEIN: zinc finger protein 721 [Aptenodytes forsteri]	Zinc finger protein 182 OS=Homo sapiens OX=9606 GN=ZNF182 PE=2 SV=2
CV2904_1_contig_46639	15.0176	0.819486	4.19579	4.34556e-12	9.5e-153	PREDICTED: putative sodium-coupled neutral amino acid transporter 11 [Aplysia californica]	Putative sodium-coupled neutral amino acid transporter 11 OS=Homo sapiens OX=9606 GN=SLC38A11 PE=2 SV=1
CV2904_1_contig_46674	166.68	1.26207	7.04515	6.82267e-29	8e-80	PREDICTED: carbohydrate sulfotransferase 3-like isoform X2 [Biomphalaria glabrata]	Carbohydrate sulfotransferase 1 OS=Danio rerio OX=7955 GN=chst1 PE=2 SV=2
CV2904_1_contig_46712	15.9521	4.95483	1.68684	0.0225546	4.5e-17	PREDICTED: gastrula zinc finger protein XlCGF26.1-like [Salmo salar]	Zinc finger protein 112 OS=Homo sapiens OX=9606 GN=ZNF112 PE=1 SV=2
CV2904_1_contig_46717	3.17408	0.156744	4.33985	7.33597e-05	--	--	--
CV2904_1_contig_46759	3.94329	0.463916	3.08746	0.0109118	--	--	--
CV2904_1_contig_46861	7.29025	2.12778	1.77662	0.010526	--	--	--
CV2904_1_contig_46928	7.43974	1.40528	2.40439	0.00467913	--	--	--
CV2904_1_contig_4694	7.85604	0.260134	4.91647	1.24746e-06	--	--	--
CV2904_1_contig_46948	3.54182	0.68112	2.37851	0.0429949	--	--	--
CV2904_1_contig_47144	10.424	3.98102	1.3887	0.0330837	--	--	--
CV2904_1_contig_47246	13.346	4.99324	1.41836	0.0290991	--	--	--
CV2904_1_contig_47272	8.74868	2.03633	2.10309	0.00141435	--	--	--
CV2904_1_contig_4728	2.75636	0.5638	2.28951	0.0201689	5.1e-33	PREDICTED: E3 ubiquitin-protein ligase MARCH6-like [Aplysia californica]	E3 ubiquitin-protein ligase MARCH6 OS=Homo sapiens OX=9606 GN=MARCH6 PE=1 SV=2
CV2904_1_contig_47285	4.01747	1.08297	1.89129	0.0191851	--	--	--
CV2904_1_contig_47294	8.30632	1.84585	2.16992	0.0193454	2.9e-55	PREDICTED: homeobox protein DBX1-like, partial [Biomphalaria glabrata]	Homeobox protein DBX1-B OS=Danio rerio OX=7955 GN=dbx1b PE=2 SV=1
CV2904_1_contig_47321	2.23419	0.582832	1.9386	0.0441632	--	--	--
CV2904_1_contig_4734	100.459	36.8179	1.44813	0.0316239	9.5e-45	PREDICTED: putative phospholipase B-like 2 [Aplysia californica]	Putative phospholipase B-like 2 OS=Mus musculus OX=10090 GN=Plbd2 PE=1 SV=2
CV2904_1_contig_4735	59.2349	19.6112	1.59477	0.0177616	1.4e-128	PREDICTED: putative phospholipase B-like 2 [Biomphalaria glabrata]	Putative phospholipase B-like 2 OS=Rattus norvegicus OX=10116 GN=Plbd2 PE=1 SV=2
CV2904_1_contig_4751	8866.99	4.49713	10.9452	2.23619e-71	--	--	--
CV2904_1_contig_4755	87.6536	0.341064	8.00562	7.25462e-16	--	--	--
CV2904_1_contig_4756	33.6234	0.709729	5.56605	3.45488e-09	--	--	--
CV2904_1_contig_47572	3.73485	0.758641	2.29956	0.0112021	--	--	--
CV2904_1_contig_47579	9.40533	1.36277	2.78694	0.000258172	1.7e-57	PREDICTED: venom serine carboxypeptidase-like [Biomphalaria glabrata]	Venom serine carboxypeptidase OS=Apis mellifera OX=7460 PE=2 SV=1
CV2904_1_contig_47585	1.00811	0.185162	2.44478	0.0334856	1.5e-184	PREDICTED: balbiani ring protein 3-like isoform X5 [Biomphalaria glabrata]	Neurogenic locus notch homolog protein 1 OS=Danio rerio OX=7955 GN=notch1a PE=2 SV=1
CV2904_1_contig_47649	5.82621	0.299634	4.28128	4.78725e-07	3.9e-74	PREDICTED: beta-1,3-galactosyltransferase 5-like [Biomphalaria glabrata] >gi|908400396|ref|XP_013065435.1| PREDICTED: beta-1,3-galactosyltransferase 5-like [Biomphalaria glabrata]	Beta-1,3-galactosyltransferase 5 (Fragment) OS=Pan paniscus OX=9597 GN=B3GALT5 PE=3 SV=1
CV2904_1_contig_47654	12.3985	2.81785	2.1375	0.0017517	4.2e-120	PREDICTED: glycoprotein-N-acetylgalactosamine 3-beta-galactosyltransferase 1-like [Aplysia californica]	Glycoprotein-N-acetylgalactosamine 3-beta-galactosyltransferase 1-B OS=Danio rerio OX=7955 GN=c1galt1b PE=2 SV=1
CV2904_1_contig_47740	1.58867	0.222972	2.83289	0.00283326	--	--	--
CV2904_1_contig_47843	2.80844	0.0985419	4.83289	2.72468e-05	7.2e-07	PREDICTED: tumor necrosis factor receptor superfamily member 1A isoform X1 [Oryctolagus cuniculus]	--
CV2904_1_contig_47863	1.29389	0.157792	3.03562	0.00671704	5e-48	PREDICTED: alpha-(1,3)-fucosyltransferase C-like [Biomphalaria glabrata]	Glycoprotein 3-alpha-L-fucosyltransferase A OS=Drosophila melanogaster OX=7227 GN=FucTA PE=2 SV=2
CV2904_1_contig_47882	6.51739	1.35974	2.26096	0.00293528	5.2e-250	PREDICTED: alpha-aminoadipic semialdehyde synthase, mitochondrial-like [Aplysia californica] >gi|524887437|ref|XP_005100304.1| PREDICTED: alpha-aminoadipic semialdehyde synthase, mitochondrial-like [Aplysia californica] >gi|524887439|ref|XP_005100305.1| PREDICTED: alpha-aminoadipic semialdehyde synthase, mitochondrial-like [Aplysia californica] >gi|524887441|ref|XP_005100306.1| PREDICTED: alpha-a…	Alpha-aminoadipic semialdehyde synthase, mitochondrial OS=Mus musculus OX=10090 GN=Aass PE=1 SV=1
CV2904_1_contig_47916	10.4624	4.1029	1.3505	0.0454255	--	--	--
CV2904_1_contig_48	46.2158	0.344252	7.06878	9.87944e-20	4.3e-65	PREDICTED: leukocyte elastase inhibitor-like [Biomphalaria glabrata]	Serpin B3 OS=Homo sapiens OX=9606 GN=SERPINB3 PE=1 SV=2
CV2904_1_contig_48134	13.1461	2.97892	2.14177	0.00233109	--	--	--
CV2904_1_contig_48196	14.1494	1.64971	3.10046	3.12566e-07	2.4e-272	PREDICTED: uncharacterized protein LOC101857048 [Aplysia californica]	TBC1 domain family member 30 OS=Xenopus tropicalis OX=8364 GN=tbc1d30 PE=2 SV=1
CV2904_1_contig_48211	20.5588	0.150798	7.09099	9.24891e-11	2.3e-06	PREDICTED: uncharacterized protein LOC106065186 [Biomphalaria glabrata]	--
CV2904_1_contig_48217	3.45155	0.207093	4.05889	0.000809769	9.1e-21	PREDICTED: transmembrane protease serine 5 isoform X2 [Hippocampus comes]	Plasminogen OS=Sus scrofa OX=9823 GN=PLG PE=1 SV=3
CV2904_1_contig_48278	2.2973	0.391029	2.55459	0.00933668	--	--	--
CV2904_1_contig_48448	7.62933	0.870012	3.13245	5.25578e-05	--	--	--
CV2904_1_contig_48509	14.369	3.04161	2.24005	0.00235115	--	--	--
CV2904_1_contig_48698	2.21231	0.276539	3	0.0130935	--	--	--
CV2904_1_contig_4881	153.769	5.94759	4.69231	1.69517e-14	3.7e-33	PREDICTED: pancreatic triacylglycerol lipase-like [Aplysia californica]	Inactive pancreatic lipase-related protein 1 OS=Canis lupus familiaris OX=9615 GN=PNLIPRP1 PE=1 SV=2
CV2904_1_contig_4882	22.8548	2.07163	3.46366	4.28918e-05	5.5e-37	pancreatic lipase-related protein 2-like [Limulus polyphemus]	Inactive pancreatic lipase-related protein 1 OS=Canis lupus familiaris OX=9615 GN=PNLIPRP1 PE=1 SV=2
CV2904_1_contig_49	101.442	0.901135	6.81469	1.69744e-20	2.5e-60	PREDICTED: leukocyte elastase inhibitor-like [Biomphalaria glabrata]	Serpin B4 OS=Homo sapiens OX=9606 GN=SERPINB4 PE=1 SV=2
CV2904_1_contig_49010	47.1667	9.80363	2.26638	0.000604621	4e-165	PREDICTED: tryptophan 2,3-dioxygenase-like [Biomphalaria glabrata] >gi|908415452|ref|XP_013068952.1| PREDICTED: tryptophan 2,3-dioxygenase-like [Biomphalaria glabrata] >gi|908415454|ref|XP_013068953.1| PREDICTED: tryptophan 2,3-dioxygenase-like [Biomphalaria glabrata] >gi|908415456|ref|XP_013068954.1| PREDICTED: tryptophan 2,3-dioxygenase-like [Biomphalaria glabrata]	Tryptophan 2,3-dioxygenase OS=Aedes aegypti OX=7159 GN=AAEL000428 PE=1 SV=1
CV2904_1_contig_49096	2.50309	0.592837	2.078	0.044284	1.2e-92	PREDICTED: quinone oxidoreductase-like isoform X2 [Biomphalaria glabrata] >gi|908491075|ref|XP_013095402.1| PREDICTED: quinone oxidoreductase-like isoform X2 [Biomphalaria glabrata] >gi|908491078|ref|XP_013095403.1| PREDICTED: quinone oxidoreductase-like isoform X2 [Biomphalaria glabrata]	Quinone oxidoreductase OS=Cavia porcellus OX=10141 GN=CRYZ PE=1 SV=1
CV2904_1_contig_49274	14.8134	1.9853	2.89947	0.00148876	2e-43	uncharacterized protein LOC110981615 [Acanthaster planci]	Transposon Ty3-G Gag-Pol polyprotein OS=Saccharomyces cerevisiae (strain ATCC 204508 / S288c) OX=559292 GN=TY3B-G PE=1 SV=3
CV2904_1_contig_49327	4.3443	0.147765	4.87774	9.88463e-07	4.3e-138	PREDICTED: angiotensin-converting enzyme-like [Aplysia californica]	Angiotensin-converting enzyme OS=Mus musculus OX=10090 GN=Ace PE=1 SV=3
CV2904_1_contig_49342	3.15867	0.364462	3.11547	0.0216439	2.9e-32	PREDICTED: protein-associating with the carboxyl-terminal domain of ezrin-like [Biomphalaria glabrata]	Protein-associating with the carboxyl-terminal domain of ezrin OS=Homo sapiens OX=9606 GN=SCYL3 PE=1 SV=3
CV2904_1_contig_49345	2.44504	0.439558	2.47573	0.00222838	5.1e-97	PREDICTED: folylpolyglutamate synthase, mitochondrial-like isoform X1 [Biomphalaria glabrata]	Folylpolyglutamate synthase, mitochondrial OS=Homo sapiens OX=9606 GN=FPGS PE=1 SV=3
CV2904_1_contig_49503	6.87489	1.17597	2.54749	0.000814956	--	--	--
CV2904_1_contig_49505	1.75196	0.164246	3.41503	0.0110506	2.4e-66	PREDICTED: alpha-(1,3)-fucosyltransferase C-like [Biomphalaria glabrata]	Alpha-(1,3)-fucosyltransferase C OS=Drosophila melanogaster OX=7227 GN=FucTC PE=2 SV=4
CV2904_1_contig_49636	2.32906	0.358317	2.70044	0.0367658	1.5e-15	PREDICTED: uncharacterized protein LOC101857048 [Aplysia californica]	--
CV2904_1_contig_49711	3.06685	0.122674	4.64385	0.000118425	8.4e-35	PREDICTED: neurotrypsin-like [Aplysia californica]	Brain-specific serine protease 4 OS=Homo sapiens OX=9606 GN=PRSS22 PE=1 SV=1
CV2904_1_contig_49712	1.9109	0.181991	3.39231	0.0031545	1.3e-34	PREDICTED: neurotrypsin-like [Aplysia californica]	Brain-specific serine protease 4 OS=Homo sapiens OX=9606 GN=PRSS22 PE=1 SV=1
CV2904_1_contig_49713	4.31335	0.155904	4.79007	3.42142e-07	1.4e-68	PREDICTED: neurotrypsin-like [Aplysia californica]	Transmembrane protease serine 7 OS=Rattus norvegicus OX=10116 GN=Tmprss7 PE=3 SV=1
CV2904_1_contig_49720	5.25167	1.09919	2.25634	0.0228293	5.4e-39	PREDICTED: pre-rRNA-processing protein TSR1 homolog [Aplysia californica]	Pre-rRNA-processing protein TSR1 homolog OS=Homo sapiens OX=9606 GN=TSR1 PE=1 SV=1
CV2904_1_contig_49737	3.02753	0.315368	3.26303	0.00196972	4.9e-12	PREDICTED: lamina-associated polypeptide 2, isoforms beta/gamma-like isoform X1 [Biomphalaria glabrata]	--
CV2904_1_contig_49743	2.21484	0.0935847	4.56478	0.000138263	4.6e-25	PREDICTED: heparan-sulfate 6-O-sulfotransferase 2-like isoform X2 [Takifugu rubripes]	Heparan-sulfate 6-O-sulfotransferase 1-B OS=Danio rerio OX=7955 GN=hs6st1b PE=2 SV=3
CV2904_1_contig_49812	2.12702	0.187678	3.5025	0.00629493	1.2e-10	PREDICTED: protein-cysteine N-palmitoyltransferase HHAT-like [Aplysia californica] >gi|871240233|ref|XP_012939359.1| PREDICTED: protein-cysteine N-palmitoyltransferase HHAT-like [Aplysia californica]	--
CV2904_1_contig_49845	6.78649	0.261019	4.70044	9.22801e-07	2.9e-67	hypothetical protein LOTGIDRAFT_237907 [Lottia gigantea] >gi|556113935|gb|ESP02587.1| hypothetical protein LOTGIDRAFT_237907 [Lottia gigantea]	Calexcitin-2 OS=Caenorhabditis elegans OX=6239 GN=cex-2 PE=2 SV=3
CV2904_1_contig_49941	8.12536	0.318641	4.67242	1.63578e-05	--	--	--
CV2904_1_contig_49968	7.05508	0.55698	3.66296	0.00696354	--	--	--
CV2904_1_contig_49969	7.11462	1.7451	2.02748	0.0451472	--	--	--
CV2904_1_contig_50026	12.8028	0.186223	6.10328	4.61429e-09	4.5e-08	PREDICTED: uncharacterized protein LOC101857312 [Aplysia californica]	--
CV2904_1_contig_50029	1760.9	0.324251	12.4069	3.20852e-34	1.8e-30	agglutinin [Helix pomatia]	--
CV2904_1_contig_50086	5.60282	1.65211	1.76184	0.0489691	3.6e-75	PREDICTED: probable 28S rRNA (cytosine(4447)-C(5))-methyltransferase isoform X2 [Biomphalaria glabrata]	25S rRNA (cytosine-C(5))-methyltransferase nop2 OS=Schizosaccharomyces pombe (strain 972 / ATCC 24843) OX=284812 GN=nop2 PE=1 SV=1
CV2904_1_contig_50219	3.0545	0.339388	3.16992	0.0168718	--	--	--
CV2904_1_contig_50293	26.1771	6.46637	2.01728	0.00482747	--	--	--
CV2904_1_contig_50303	28.0687	8.64183	1.69955	0.0197806	6.1e-86	PREDICTED: F-box-like/WD repeat-containing protein TBL1XR1, partial [Aplysia californica]	F-box-like/WD repeat-containing protein TBL1XR1-A OS=Xenopus laevis OX=8355 GN=tbl1xr1-a PE=1 SV=1
CV2904_1_contig_50329	3.35371	0.628821	2.41504	0.0247313	--	--	--
CV2904_1_contig_50389	2.40527	0.257707	3.22239	0.0193949	--	--	--
CV2904_1_contig_50451	2.74361	0.298809	3.19878	0.000259431	9.2e-94	PREDICTED: glycoprotein 3-alpha-L-fucosyltransferase A-like [Aplysia californica]	Alpha-(1,3)-fucosyltransferase C OS=Drosophila melanogaster OX=7227 GN=FucTC PE=2 SV=4
CV2904_1_contig_50493	9.93574	3.15036	1.65711	0.0352407	1.4e-31	PREDICTED: 2-oxoisovalerate dehydrogenase subunit alpha, mitochondrial-like [Biomphalaria glabrata] >gi|908411962|ref|XP_013067102.1| PREDICTED: 2-oxoisovalerate dehydrogenase subunit alpha, mitochondrial-like [Biomphalaria glabrata]	2-oxoisovalerate dehydrogenase subunit alpha, mitochondrial (Fragment) OS=Rattus norvegicus OX=10116 GN=Bckdha PE=1 SV=1
CV2904_1_contig_5053	1.40299	0.191317	2.87447	0.0410839	--	--	--
CV2904_1_contig_50557	6.57767	0.646984	3.34577	0.00116184	--	--	--
CV2904_1_contig_50575	2.61612	0.232544	3.49185	0.00344292	--	--	--
CV2904_1_contig_50579	1.77699	0.118466	3.90689	0.00146694	2.2e-94	PREDICTED: protein kinase C-like 2 isoform X1 [Biomphalaria glabrata]	Protein kinase C beta type OS=Xenopus tropicalis OX=8364 GN=prkcb PE=2 SV=1
CV2904_1_contig_50589	108.62	0.35555	8.25503	4.36396e-36	5.4e-181	PREDICTED: putative amine oxidase [copper-containing] [Biomphalaria glabrata]	Putative amine oxidase [copper-containing] OS=Pinctada margaritifera OX=102329 PE=1 SV=1
CV2904_1_contig_50953	5.12596	1.16908	2.13245	0.0431969	--	--	--
CV2904_1_contig_51172	6.95512	0.194277	5.16188	1.43729e-07	1e-67	PREDICTED: protein GPR107-like [Aplysia californica]	Protein GPR107 OS=Homo sapiens OX=9606 GN=GPR107 PE=1 SV=1
CV2904_1_contig_5122	3.65994	1.05171	1.79909	0.0130842	1.9e-91	PREDICTED: microphthalmia-associated transcription factor-like [Biomphalaria glabrata]	Transcription factor E3 OS=Homo sapiens OX=9606 GN=TFE3 PE=1 SV=4
CV2904_1_contig_51583	3.82495	0.360844	3.40599	0.00176926	--	--	--
CV2904_1_contig_51586	8.60757	1.22965	2.80735	0.00308995	--	--	--
CV2904_1_contig_51633	10.4536	0.319194	5.03342	7.05416e-07	--	--	--
CV2904_1_contig_5165	15.1069	6.17564	1.29054	0.0340841	--	--	--
CV2904_1_contig_51652	2.50301	0.465676	2.42626	0.0147834	6.2e-53	PREDICTED: neuron navigator 3-like, partial [Biomphalaria glabrata]	--
CV2904_1_contig_51657	10.0002	3.85034	1.37697	0.0495698	--	--	--
CV2904_1_contig_51676	237.526	1.67272	7.14975	5.76432e-31	2.7e-43	PREDICTED: fibroleukin-like [Aplysia californica]	Tenascin-R OS=Homo sapiens OX=9606 GN=TNR PE=1 SV=3
CV2904_1_contig_517	2076.19	3.5022	9.21146	2.98469e-36	--	--	--
CV2904_1_contig_518	604.362	3.20754	7.5578	1.0066e-26	--	--	--
CV2904_1_contig_51843	3.15622	0.538414	2.55141	0.000470613	2.3e-146	PREDICTED: uncharacterized protein LOC101861307 [Aplysia californica]	Protein NLRC3 OS=Mus musculus OX=10090 GN=Nlrc3 PE=1 SV=2
CV2904_1_contig_5188	8.97554	0.108466	6.37068	1.28453e-09	--	--	--
CV2904_1_contig_51882	2.1647	0.468043	2.20945	0.035646	2.6e-19	PREDICTED: neurotrypsin-like [Aplysia californica]	Plasminogen (Fragment) OS=Equus caballus OX=9796 GN=PLG PE=1 SV=1
CV2904_1_contig_51912	10.8271	2.56431	2.078	0.0244741	--	--	--
CV2904_1_contig_51952	2.87773	0.246663	3.54432	0.00513047	--	--	--
CV2904_1_contig_51979	78.932	5.1929	3.926	5.80678e-10	3.7e-10	PREDICTED: serum paraoxonase/arylesterase 1-like [Biomphalaria glabrata]	--
CV2904_1_contig_52094	60.8069	4.38511	3.79355	3.16139e-06	--	--	--
CV2904_1_contig_52192	12.3671	3.23447	1.93491	0.00585748	3.2e-19	PREDICTED: RNA-directed DNA polymerase from mobile element jockey-like [Biomphalaria glabrata]	--
CV2904_1_contig_5242	10.9303	0.409885	4.73696	0.000136382	--	--	--
CV2904_1_contig_52481	4172.35	0.207404	14.2961	3.1911e-56	1.3e-22	PREDICTED: uncharacterized protein LOC101846787 [Aplysia californica]	--
CV2904_1_contig_52605	3.02477	0.420107	2.84799	0.0135107	--	--	--
CV2904_1_contig_52636	16.1223	2.27663	2.82408	7.50955e-05	--	--	--
CV2904_1_contig_5271	4832.77	0.765799	12.6236	1.74322e-11	1.7e-45	predicted protein [Nematostella vectensis] >gi|156225649|gb|EDO46465.1| predicted protein [Nematostella vectensis]	Cathepsin L OS=Sarcophaga peregrina OX=7386 PE=1 SV=1
CV2904_1_contig_52714	2.33979	0.250692	3.22239	0.01481	--	--	--
CV2904_1_contig_5272	522.673	0.422419	10.273	5.00451e-07	8.1e-31	PREDICTED: cathepsin L1-like isoform X1 [Aplysia californica]	Cysteine proteinase 2 OS=Dictyostelium discoideum OX=44689 GN=cprB PE=2 SV=1
CV2904_1_contig_52724	2.36501	0.794494	1.57374	0.0353363	--	--	--
CV2904_1_contig_5273	2573.5	0.468771	12.4225	1.90211e-10	3.4e-47	PREDICTED: cathepsin L1-like [Biomphalaria glabrata]	Cathepsin L OS=Sarcophaga peregrina OX=7386 PE=1 SV=1
CV2904_1_contig_52789	3.35107	0.871278	1.94342	0.0390629	--	--	--
CV2904_1_contig_52882	4.39743	0.711349	2.62803	0.000293505	1.8e-95	PREDICTED: uncharacterized protein LOC106056302 [Biomphalaria glabrata]	Methyltransferase-like protein 24 OS=Rattus norvegicus OX=10116 GN=Mettl24 PE=2 SV=1
CV2904_1_contig_52883	10.0323	3.21932	1.63982	0.0430458	--	--	--
CV2904_1_contig_52884	40.6859	0.502295	6.33984	4.81312e-09	--	--	--
CV2904_1_contig_52908	1.70718	0.200845	3.08746	0.0088962	6.3e-81	PREDICTED: 2-hydroxyacylsphingosine 1-beta-galactosyltransferase-like isoform X1 [Biomphalaria glabrata]	--
CV2904_1_contig_52915	2.62291	0.545357	2.26589	0.00339213	2.6e-06	PREDICTED: uncharacterized protein LOC106069472 isoform X1 [Biomphalaria glabrata]	--
CV2904_1_contig_53169	25.7232	1.20955	4.41052	4.23902e-06	4e-86	PREDICTED: carnitine O-palmitoyltransferase 1, liver isoform-like [Aplysia californica]	Carnitine O-palmitoyltransferase 1, liver isoform OS=Homo sapiens OX=9606 GN=CPT1A PE=1 SV=2
CV2904_1_contig_5317	695.443	0.422419	10.685	2.85966e-07	8.7e-33	PREDICTED: cathepsin L1-like isoform X1 [Aplysia californica]	Cathepsin L OS=Sarcophaga peregrina OX=7386 PE=1 SV=1
CV2904_1_contig_5320	1.72689	0.140561	3.61891	0.000126665	--	--	--
CV2904_1_contig_53225	4.28509	0.252064	4.08746	0.00109498	--	--	--
CV2904_1_contig_53283	2.76789	0.571153	2.27684	0.011691	--	--	--
CV2904_1_contig_53299	3.58923	0.942627	1.92892	0.0129462	6.5e-253	PREDICTED: oxysterol-binding protein-related protein 11-like [Aplysia californica]	Oxysterol-binding protein-related protein 11 OS=Homo sapiens OX=9606 GN=OSBPL11 PE=1 SV=2
CV2904_1_contig_5331	48.8122	1.0214	5.57861	0.000780027	5e-07	PREDICTED: uncharacterized protein LOC106012555 [Aplysia californica]	--
CV2904_1_contig_53314	6.65582	1.91469	1.79751	0.0457901	--	--	--
CV2904_1_contig_53351	29.2741	3.29576	3.15094	9.7139e-06	--	--	--
CV2904_1_contig_53426	40.4756	5.461	2.88982	0.000551983	--	--	--
CV2904_1_contig_5345	192.229	9.47662	4.34231	1.08356e-16	6.3e-90	PREDICTED: urease accessory protein D-like [Aplysia californica] >gi|524913138|ref|XP_005111402.1| PREDICTED: urease accessory protein D-like [Aplysia californica] >gi|871271858|ref|XP_012945235.1| PREDICTED: urease accessory protein D-like [Aplysia californica]	Urease accessory protein D OS=Arabidopsis thaliana OX=3702 GN=URED PE=2 SV=1
CV2904_1_contig_53501	4.17909	1.40122	1.5765	0.0344553	8.2e-11	PREDICTED: zinc finger protein 236-like [Hippocampus comes]	Sal-like protein 1 OS=Homo sapiens OX=9606 GN=SALL1 PE=1 SV=2
CV2904_1_contig_5363	12.4663	4.61481	1.43369	0.0392055	1.4e-105	PREDICTED: epoxide hydrolase 4-like [Aplysia californica] >gi|524890577|ref|XP_005101833.1| PREDICTED: epoxide hydrolase 4-like [Aplysia californica]	Epoxide hydrolase 4 OS=Homo sapiens OX=9606 GN=EPHX4 PE=2 SV=2
CV2904_1_contig_53730	1.04407	0.13921	2.90689	0.0219526	1.3e-15	PREDICTED: tumor suppressor candidate 3-like [Biomphalaria glabrata]	Tumor suppressor candidate 3 OS=Bos taurus OX=9913 GN=TUSC3 PE=2 SV=1
CV2904_1_contig_53807	4.39109	1.54734	1.50479	0.0405549	--	--	--
CV2904_1_contig_53827	28.2109	8.33172	1.75957	0.0166056	--	--	--
CV2904_1_contig_53828	7.04335	1.53285	2.20005	0.00459958	5e-138	PREDICTED: monocarboxylate transporter 13-like [Aplysia californica]	Monocarboxylate transporter 12 OS=Homo sapiens OX=9606 GN=SLC16A12 PE=1 SV=2
CV2904_1_contig_53892	4.48339	1.45888	1.61973	0.0288303	--	--	--
CV2904_1_contig_53943	3.94058	0.758615	2.37697	0.0010419	2.7e-37	PREDICTED: uncharacterized protein LOC101863508 [Aplysia californica]	Vascular endothelial growth factor A OS=Mesocricetus auratus OX=10036 GN=VEGFA PE=2 SV=1
CV2904_1_contig_53987	12.8105	1.8566	2.7866	0.00247261	--	--	--
CV2904_1_contig_54	480.56	2.6074	7.52595	6.9441e-16	7e-20	uncharacterized protein LOC105183429 [Harpegnathos saltator]	--
CV2904_1_contig_54086	3.45417	0.819029	2.07635	0.0170951	6.2e-143	PREDICTED: alpha-N-acetylgalactosaminidase-like [Biomphalaria glabrata] >gi|908417390|ref|XP_013069993.1| PREDICTED: alpha-N-acetylgalactosaminidase-like [Biomphalaria glabrata]	Alpha-N-acetylgalactosaminidase OS=Gallus gallus OX=9031 GN=NAGA PE=1 SV=1
CV2904_1_contig_5410	87.6779	0.820378	6.73978	9.12866e-14	3.3e-19	PREDICTED: dynein heavy chain-like isoform X2 [Austrofundulus limnaeus]	--
CV2904_1_contig_54130	18.8847	3.50438	2.42999	0.000981242	1.1e-12	PREDICTED: DNA ligase 1-like [Biomphalaria glabrata]	--
CV2904_1_contig_54263	5.71425	1.09889	2.37851	0.0428986	--	--	--
CV2904_1_contig_54274	17.4932	1.62771	3.42588	6.08161e-06	5.7e-52	PREDICTED: transmembrane protein 47-like [Aplysia californica]	--
CV2904_1_contig_54280	3.94783	0.321834	3.61667	1.18981e-05	1.1e-139	PREDICTED: protein Tob1-like [Biomphalaria glabrata] >gi|908461763|ref|XP_013085644.1| PREDICTED: protein Tob1-like [Biomphalaria glabrata] >gi|908461767|ref|XP_013085645.1| PREDICTED: protein Tob1-like [Biomphalaria glabrata] >gi|908461770|ref|XP_013085646.1| PREDICTED: protein Tob1-like [Biomphalaria glabrata] >gi|908461773|ref|XP_013085647.1| PREDICTED: protein Tob1-like [Biomphalaria glabrata…	Protein Tob1 OS=Rattus norvegicus OX=10116 GN=Tob1 PE=1 SV=1
CV2904_1_contig_54402	3.20394	0.361735	3.14684	0.0020293	--	--	--
CV2904_1_contig_54435	17.1033	2.05053	3.0602	1.48092e-06	8.9e-41	PREDICTED: tumor necrosis factor alpha-induced protein 8-like [Aplysia californica] >gi|871239852|ref|XP_012939281.1| PREDICTED: tumor necrosis factor alpha-induced protein 8-like [Aplysia californica] >gi|871239855|ref|XP_012939282.1| PREDICTED: tumor necrosis factor alpha-induced protein 8-like [Aplysia californica]	Tumor necrosis factor alpha-induced protein 8 OS=Bos taurus OX=9913 GN=TNFAIP8 PE=2 SV=1
CV2904_1_contig_54464	12.3905	1.17276	3.40125	2.63746e-07	--	--	--
CV2904_1_contig_5452	53.1672	1.1009	5.59377	3.02813e-13	--	--	--
CV2904_1_contig_54530	13.5948	1.58771	3.09803	0.000138103	--	--	--
CV2904_1_contig_54532	10.5806	0.948602	3.47947	1.70674e-05	--	--	--
CV2904_1_contig_54539	5.74782	2.01785	1.51019	0.0399925	--	--	--
CV2904_1_contig_54563	2.07638	0.259547	3	0.00717438	--	--	--
CV2904_1_contig_54583	2.55182	0.332846	2.9386	0.00417919	--	--	--
CV2904_1_contig_54667	1.52124	0.104913	3.85798	8.4607e-06	4.5e-111	PREDICTED: omega-6 fatty acid desaturase, endoplasmic reticulum-like [Aplysia californica]	Omega-3 fatty acid desaturase, endoplasmic reticulum OS=Nicotiana tabacum OX=4097 GN=FAD3 PE=2 SV=1
CV2904_1_contig_54746	5.0271	1.02827	2.28951	0.0253757	5e-51	PREDICTED: uncharacterized protein LOC106050684 [Biomphalaria glabrata]	--
CV2904_1_contig_54857	6.19714	1.63083	1.926	0.0354265	--	--	--
CV2904_1_contig_5502	15.0248	0.48467	4.95419	2.76644e-05	--	--	--
CV2904_1_contig_55060	25.7288	0.464046	5.79297	4.5148e-13	--	--	--
CV2904_1_contig_55071	5.0993	1.19984	2.08746	0.0119101	--	--	--
CV2904_1_contig_55084	142.29	0.445584	8.31891	1.50137e-15	--	--	--
CV2904_1_contig_55087	5.16637	1.83973	1.48966	0.0466035	--	--	--
CV2904_1_contig_55089	3.33867	0.149493	4.48112	0.000324315	3.2e-48	PREDICTED: sulfotransferase 1A1-like [Aplysia californica]	Sulfotransferase 1C4 OS=Homo sapiens OX=9606 GN=SULT1C4 PE=1 SV=2
CV2904_1_contig_55102	9.2007	1.4464	2.66928	0.000678214	--	--	--
CV2904_1_contig_5513	3.73265	1.21742	1.61638	0.0289353	--	--	--
CV2904_1_contig_5519	45.5038	0.231375	7.6196	1.57249e-11	--	--	--
CV2904_1_contig_5520	103.949	2.1182	5.61689	1.20536e-21	8.3e-10	hypothetical protein C0J52_15555 [Blattella germanica]	--
CV2904_1_contig_55225	3.01546	0.579895	2.37851	0.0463024	1.8e-45	PREDICTED: beta-galactosidase-like isoform X1 [Aplysia californica]	Beta-galactosidase OS=Canis lupus familiaris OX=9615 GN=GLB1 PE=1 SV=3
CV2904_1_contig_55230	12.0077	2.18323	2.45943	0.000836726	3.3e-242	PREDICTED: homogentisate 1,2-dioxygenase-like [Aplysia californica]	Homogentisate 1,2-dioxygenase OS=Homo sapiens OX=9606 GN=HGD PE=1 SV=2
CV2904_1_contig_55284	5.32092	1.951	1.44746	0.0372002	--	--	--
CV2904_1_contig_55385	2.71588	0.18948	3.8413	0.00194864	--	--	--
CV2904_1_contig_55485	10.326	0.253917	5.34577	2.69219e-06	--	--	--
CV2904_1_contig_5550	0.911756	0.11397	3	0.0306865	--	--	--
CV2904_1_contig_5566	2.42335	0.387736	2.64385	0.0344845	--	--	--
CV2904_1_contig_55718	3.32846	0.277372	3.58496	0.00478147	3.2e-31	beta-Glucosidase [Aplysia kurodai]	Beta-glucosidase OS=Bacillus circulans OX=1397 GN=bglA PE=1 SV=3
CV2904_1_contig_55734	16.5344	0.688933	4.58496	2.65738e-05	2.8e-25	PREDICTED: LOW QUALITY PROTEIN: carbamoyl-phosphate synthase [ammonia], mitochondrial-like [Biomphalaria glabrata]	Carbamoyl-phosphate synthase [ammonia], mitochondrial OS=Mus musculus OX=10090 GN=Cps1 PE=1 SV=2
CV2904_1_contig_55735	249.512	1.63507	7.25361	6.96218e-17	4.9e-25	PREDICTED: LOW QUALITY PROTEIN: carbamoyl-phosphate synthase [ammonia], mitochondrial-like [Biomphalaria glabrata]	Carbamoyl-phosphate synthase [ammonia], mitochondrial OS=Mus musculus OX=10090 GN=Cps1 PE=1 SV=2
CV2904_1_contig_55806	5.49455	1.58083	1.79732	0.0113249	1.8e-249	PREDICTED: ras and EF-hand domain-containing protein-like isoform X1 [Biomphalaria glabrata] >gi|908407654|ref|XP_013061938.1| PREDICTED: ras and EF-hand domain-containing protein-like isoform X1 [Biomphalaria glabrata]	EF-hand calcium-binding domain-containing protein 4A OS=Danio rerio OX=7955 GN=cracr2b PE=2 SV=2
CV2904_1_contig_55845	2.79355	0.748272	1.90046	0.024831	--	--	--
CV2904_1_contig_55866	10.9264	0.381709	4.8392	7.06346e-09	--	--	--
CV2904_1_contig_55881	3.2196	0.900102	1.83872	0.0272047	2e-152	PREDICTED: transmembrane and coiled-coil domains protein 2-like [Biomphalaria glabrata]	Transmembrane and coiled-coil domains protein 2 OS=Homo sapiens OX=9606 GN=TMCC2 PE=1 SV=3
CV2904_1_contig_560	3.06958	0.20019	3.93859	0.00224413	--	--	--
CV2904_1_contig_56006	1.44208	0.206012	2.80735	0.0228659	--	--	--
CV2904_1_contig_56058	18.2043	1.72203	3.4021	4.30223e-08	--	--	--
CV2904_1_contig_56142	37.3209	0.436138	6.41905	6.39551e-13	--	--	--
CV2904_1_contig_5620	95.7463	25.1411	1.92917	0.0376834	6.1e-50	deleted in malignant brain tumors 1 protein-like isoform X1 [Mizuhopecten yessoensis]	Urokinase-type plasminogen activator OS=Gallus gallus OX=9031 GN=PLAU PE=2 SV=1
CV2904_1_contig_56265	8.41985	1.21367	2.79442	0.00198644	9.3e-41	PREDICTED: probable serine carboxypeptidase CPVL [Biomphalaria glabrata]	Probable serine carboxypeptidase CPVL OS=Mus musculus OX=10090 GN=Cpvl PE=2 SV=2
CV2904_1_contig_56299	4.59335	1.02891	2.15843	0.00303938	1.1e-35	PREDICTED: uncharacterized protein LOC106052233 [Biomphalaria glabrata]	--
CV2904_1_contig_5632	13.4777	3.6955	1.86673	0.00670981	6.3e-211	PREDICTED: probable ATP-dependent RNA helicase DDX49 [Aplysia californica]	Probable ATP-dependent RNA helicase DDX49 OS=Homo sapiens OX=9606 GN=DDX49 PE=1 SV=1
CV2904_1_contig_56357	2.67075	0.32049	3.05889	0.0261342	--	--	--
CV2904_1_contig_56384	3.73731	0.448478	3.05889	0.0235384	--	--	--
CV2904_1_contig_56619	7.23544	0.526214	3.78136	8.06551e-05	--	--	--
CV2904_1_contig_56687	415.003	0.435196	9.89723	8.87594e-29	--	--	--
CV2904_1_contig_56827	28.7579	1.24023	4.53527	2.95419e-11	2.9e-34	PREDICTED: probable imidazolonepropionase [Aplysia californica] >gi|524876485|ref|XP_005094958.1| PREDICTED: probable imidazolonepropionase [Aplysia californica] >gi|524876487|ref|XP_005094959.1| PREDICTED: probable imidazolonepropionase [Aplysia californica] >gi|524876489|ref|XP_005094960.1| PREDICTED: probable imidazolonepropionase [Aplysia californica] >gi|524876491|ref|XP_005094961.1| PREDICT…	Probable imidazolonepropionase OS=Homo sapiens OX=9606 GN=AMDHD1 PE=1 SV=2
CV2904_1_contig_5686	21.0917	4.10079	2.3627	6.95741e-05	3e-19	putative exported protein [Plasmodium gaboni] >gi|1011097291|gb|KYN93089.1| putative exported protein [Plasmodium gaboni]	Vicilin-like seed storage protein At2g18540 OS=Arabidopsis thaliana OX=3702 GN=At2g18540 PE=3 SV=1
CV2904_1_contig_56875	42.4418	0.960494	5.46556	8.43232e-13	--	--	--
CV2904_1_contig_56876	151.846	0.34576	8.77862	2.05814e-26	--	--	--
CV2904_1_contig_56879	27.4746	10.4214	1.39855	0.0344928	--	--	--
CV2904_1_contig_56945	14.129	0.0746251	7.56478	1.41316e-12	1.8e-26	PREDICTED: uncharacterized protein LOC106073787 [Biomphalaria glabrata]	--
CV2904_1_contig_56971	5.10878	1.87538	1.4458	0.029234	--	--	--
CV2904_1_contig_57001	7.42234	1.38383	2.42321	0.0139845	--	--	--
CV2904_1_contig_57061	3.16103	0.834989	1.92057	0.0127124	2.5e-13	PREDICTED: tenascin-like [Priapulus caudatus]	--
CV2904_1_contig_57099	2.07326	0.345544	2.58496	0.0127439	--	--	--
CV2904_1_contig_5710	13.1274	0.979653	3.74416	0.000515844	1.2e-12	PREDICTED: uncharacterized protein LOC106813254 isoform X1 [Priapulus caudatus] >gi|957819050|ref|XP_014672842.1| PREDICTED: uncharacterized protein LOC106813254 isoform X2 [Priapulus caudatus]	KappaPI-actitoxin-Avd3e OS=Anemonia viridis OX=51769 PE=3 SV=1
CV2904_1_contig_5726	37.7028	1.76929	4.41343	8.02587e-09	7.8e-62	PREDICTED: UPF0462 protein C4orf33 homolog [Biomphalaria glabrata] >gi|908483850|ref|XP_013092917.1| PREDICTED: UPF0462 protein C4orf33 homolog [Biomphalaria glabrata]	UPF0462 protein C4orf33 homolog OS=Danio rerio OX=7955 GN=zgc:77739 PE=2 SV=1
CV2904_1_contig_57326	10.8807	0.797053	3.77095	1.78026e-08	8.3e-144	PREDICTED: organic cation transporter protein-like isoform X1 [Aplysia californica]	Organic cation transporter protein OS=Drosophila melanogaster OX=7227 GN=Orct PE=1 SV=1
CV2904_1_contig_57406	26.5464	3.0119	3.13977	9.99241e-06	5.9e-93	PREDICTED: solute carrier family 22 member 5-like [Aplysia californica]	Solute carrier family 22 member 5 OS=Homo sapiens OX=9606 GN=SLC22A5 PE=1 SV=1
CV2904_1_contig_57419	14.3198	0.881219	4.02236	0.0002433	--	--	--
CV2904_1_contig_57425	1.74376	0.470707	1.8893	0.00947246	1.3e-123	PREDICTED: microtubule-associated tumor suppressor 1-like [Biomphalaria glabrata]	Microtubule-associated tumor suppressor candidate 2 OS=Homo sapiens OX=9606 GN=MTUS2 PE=1 SV=3
CV2904_1_contig_57811	8.95294	0.447647	4.32193	5.06233e-06	1.6e-34	PREDICTED: uncharacterized protein LOC106064303 [Biomphalaria glabrata]	--
CV2904_1_contig_57931	26.9648	0.381578	6.14294	0.00523896	5.4e-36	PREDICTED: cathepsin L-like [Neolamprologus brichardi]	Digestive cysteine proteinase 1 OS=Homarus americanus OX=6706 GN=LCP1 PE=1 SV=2
CV2904_1_contig_57946	6.70562	0.321502	4.38247	1.92851e-08	9.5e-98	PREDICTED: uncharacterized protein LOC101848981 [Aplysia californica]	Beta-1,3-galactosyltransferase 1 OS=Mus musculus OX=10090 GN=B3galt1 PE=1 SV=2
CV2904_1_contig_57947	4.61457	1.30024	1.82742	0.015311	7.8e-75	PREDICTED: uncharacterized protein LOC106061519 [Biomphalaria glabrata]	Deformed epidermal autoregulatory factor 1 OS=Drosophila melanogaster OX=7227 GN=Deaf1 PE=1 SV=1
CV2904_1_contig_57988	9.97154	0.620349	4.00666	5.09816e-10	2e-132	PREDICTED: biorientation of chromosomes in cell division protein 1-like 1 [Biomphalaria glabrata]	Biorientation of chromosomes in cell division protein 1-like 1 OS=Homo sapiens OX=9606 GN=BOD1L1 PE=1 SV=2
CV2904_1_contig_58003	0.421866	0.0602666	2.80735	0.0489681	1.5e-19	PREDICTED: uncharacterized protein LOC106816918 [Priapulus caudatus]	--
CV2904_1_contig_58142	11.0422	2.70845	2.02748	0.0291018	3.4e-17	mucin-2-like [Folsomia candida] >gi|1215271410|gb|OXA57721.1| hypothetical protein Fcan01_06829 [Folsomia candida]	Spore coat protein SP85 OS=Dictyostelium discoideum OX=44689 GN=pspB PE=1 SV=2
CV2904_1_contig_5818	17.5526	5.46928	1.68226	0.041721	4e-55	PREDICTED: LOW QUALITY PROTEIN: methylmalonate-semialdehyde dehydrogenase [acylating], mitochondrial-like [Biomphalaria glabrata]	Methylmalonate-semialdehyde dehydrogenase [acylating], mitochondrial OS=Bos taurus OX=9913 GN=ALDH6A1 PE=1 SV=1
CV2904_1_contig_58336	2.01478	0.296291	2.76553	0.0134781	3.9e-108	PREDICTED: sodium/calcium exchanger 3-like [Aplysia californica]	Sodium/calcium exchanger 1 OS=Rattus norvegicus OX=10116 GN=Slc8a1 PE=1 SV=3
CV2904_1_contig_5839	15.7035	6.40088	1.29474	0.0399715	2.8e-95	PREDICTED: putative N-acetylglucosamine-6-phosphate deacetylase [Aplysia californica] >gi|871253609|ref|XP_012941765.1| PREDICTED: putative N-acetylglucosamine-6-phosphate deacetylase [Aplysia californica]	N-acetylglucosamine-6-phosphate deacetylase OS=Danio rerio OX=7955 GN=amdhd2 PE=2 SV=1
CV2904_1_contig_58413	2.69114	0.88303	1.60768	0.0479503	--	--	--
CV2904_1_contig_58416	3.80676	0.906372	2.07039	0.0422683	--	--	--
CV2904_1_contig_58454	4.1632	0.807784	2.36565	0.0112519	--	--	--
CV2904_1_contig_58593	5.73307	0.537475	3.41503	0.00784727	--	--	--
CV2904_1_contig_58652	2.1001	0.515119	2.02748	0.0219852	3.6e-97	PREDICTED: neuron navigator 2-like, partial [Aplysia californica]	Neuron navigator 2 OS=Homo sapiens OX=9606 GN=NAV2 PE=1 SV=3
CV2904_1_contig_58677	10.5622	0.868749	3.60382	3.74543e-06	--	--	--
CV2904_1_contig_58741	9.14168	1.51989	2.58849	0.000615077	--	--	--
CV2904_1_contig_58834	3.63503	0.173097	4.39231	0.000659922	--	--	--
CV2904_1_contig_58924	3.18046	0.846177	1.9102	0.00928651	--	--	--
CV2904_1_contig_58999	3.75356	0.250237	3.90689	0.0020095	--	--	--
CV2904_1_contig_5904	17.9697	4.23529	2.08504	0.00333207	--	--	--
CV2904_1_contig_59260	4.96192	0.693209	2.83953	0.000375395	6.4e-76	PREDICTED: deoxyribonuclease-1-like [Aplysia californica]	Deoxyribonuclease-1 OS=Bos taurus OX=9913 GN=DNASE1 PE=1 SV=3
CV2904_1_contig_59336	2.30709	0.392697	2.55459	0.00901502	--	--	--
CV2904_1_contig_59402	6.09402	1.95168	1.64268	0.0327024	1.4e-07	PREDICTED: uncharacterized protein LOC101861240 isoform X4 [Aplysia californica]	--
CV2904_1_contig_59440	9.84858	1.06641	3.20716	8.49763e-05	--	--	--
CV2904_1_contig_59475	28.9184	1.30705	4.4676	2.22277e-07	2.1e-277	PREDICTED: polypeptide N-acetylgalactosaminyltransferase 5-like [Aplysia californica]	Polypeptide N-acetylgalactosaminyltransferase 5 OS=Caenorhabditis elegans OX=6239 GN=gly-5 PE=2 SV=2
CV2904_1_contig_59564	14.2148	0.463527	4.93859	1.90541e-05	--	--	--
CV2904_1_contig_59591	1.2992	0.155904	3.05889	0.0392885	--	--	--
CV2904_1_contig_59609	3.30701	0.50877	2.70044	0.0313448	--	--	--
CV2904_1_contig_59684	2.03941	0.470634	2.11548	0.0272513	--	--	--
CV2904_1_contig_59699	32.6363	0.70565	5.53138	1.67713e-07	2.4e-09	PREDICTED: carbohydrate sulfotransferase 3-like isoform X1 [Biomphalaria glabrata]	--
CV2904_1_contig_59700	50.1587	0.33365	7.23201	1.09589e-11	3.6e-36	PREDICTED: carbohydrate sulfotransferase 3-like isoform X1 [Biomphalaria glabrata]	Carbohydrate sulfotransferase 3 OS=Mus musculus OX=10090 GN=Chst3 PE=2 SV=1
CV2904_1_contig_59706	6.46426	1.3609	2.24793	0.0168067	--	--	--
CV2904_1_contig_59742	4.88859	1.70532	1.51937	0.0487231	--	--	--
CV2904_1_contig_598	1094.43	250.255	2.12872	0.000129658	6.5e-39	PREDICTED: ornithine decarboxylase-like [Biomphalaria glabrata]	Ornithine decarboxylase OS=Cricetulus griseus OX=10029 GN=ODC1 PE=2 SV=3
CV2904_1_contig_59840	3.5956	0.699145	2.36257	0.0279813	--	--	--
CV2904_1_contig_59891	15.7837	1.63441	3.2716	4.8788e-05	--	--	--
CV2904_1_contig_59896	11.9576	0.755941	3.98351	4.15304e-06	8.3e-06	PREDICTED: uncharacterized protein LOC106012555 [Aplysia californica]	--
CV2904_1_contig_59900	12.0629	3.04265	1.98718	0.00102662	3.3e-160	PREDICTED: TBC1 domain family member 17-like, partial [Biomphalaria glabrata]	TBC1 domain family member 15 OS=Homo sapiens OX=9606 GN=TBC1D15 PE=1 SV=2
CV2904_1_contig_59908	5.02776	0.529238	3.24793	0.000342119	6.9e-48	PREDICTED: uncharacterized protein LOC101850035 [Aplysia californica]	--
CV2904_1_contig_59945	9.50141	0.659534	3.84862	5.15802e-06	1.2e-120	PREDICTED: beta-1,4-N-acetylgalactosaminyltransferase bre-4-like [Biomphalaria glabrata] >gi|908425030|ref|XP_013073728.1| PREDICTED: beta-1,4-N-acetylgalactosaminyltransferase bre-4-like [Biomphalaria glabrata] >gi|908425033|ref|XP_013073730.1| PREDICTED: beta-1,4-N-acetylgalactosaminyltransferase bre-4-like [Biomphalaria glabrata]	Beta-1,4-N-acetylgalactosaminyltransferase bre-4 OS=Caenorhabditis briggsae OX=6238 GN=bre-4 PE=3 SV=1
CV2904_1_contig_59969	8.91447	1.21168	2.87915	0.000225434	1e-82	PREDICTED: mucin-17-like [Aplysia californica]	Vascular endothelial growth factor receptor 1 OS=Mus musculus OX=10090 GN=Flt1 PE=1 SV=1
CV2904_1_contig_6006	130.366	8.09319	4.00971	5.35331e-11	3.7e-36	PREDICTED: serum paraoxonase/arylesterase 1-like [Biomphalaria glabrata]	Serum paraoxonase/lactonase 3 OS=Oryctolagus cuniculus OX=9986 GN=PON3 PE=1 SV=1
CV2904_1_contig_60109	2.01456	0.364078	2.46815	0.00322595	2.2e-48	PREDICTED: uncharacterized protein LOC101854634 [Aplysia californica]	--
CV2904_1_contig_60143	8.93611	2.0447	2.12776	0.00706519	8e-32	PREDICTED: abscission/NoCut checkpoint regulator-like isoform X2 [Aplysia californica] >gi|871260183|ref|XP_012943037.1| PREDICTED: abscission/NoCut checkpoint regulator-like isoform X2 [Aplysia californica]	Abscission/NoCut checkpoint regulator OS=Mus musculus OX=10090 GN=Zfyve19 PE=1 SV=2
CV2904_1_contig_6025	5.9842	1.33532	2.16398	0.00140592	3.2e-116	PREDICTED: protein PRRC2C-like isoform X3 [Aplysia californica]	Protein PRRC2C OS=Mus musculus OX=10090 GN=Prrc2c PE=1 SV=3
CV2904_1_contig_6026	20.9602	4.92507	2.08944	0.0222572	8.7e-11	PREDICTED: prostasin-like isoform X2 [Ictalurus punctatus]	Ovochymase-2 OS=Mus musculus OX=10090 GN=Ovch2 PE=2 SV=1
CV2904_1_contig_604	1.66648	0.337957	2.30189	0.0151232	2e-19	TPA: endonuclease-reverse transcriptase [Schistosoma mansoni]	--
CV2904_1_contig_60621	29.3032	10.1256	1.53306	0.0104039	4.1e-19	hypothetical protein B7P43_G09067 [Cryptotermes secundus]	--
CV2904_1_contig_60745	3.41064	0.170532	4.32193	7.55014e-08	1.7e-129	PREDICTED: sialin-like [Biomphalaria glabrata]	Sialin OS=Homo sapiens OX=9606 GN=SLC17A5 PE=1 SV=2
CV2904_1_contig_60761	9.25572	0.14095	6.03708	3.65632e-08	--	--	--
CV2904_1_contig_60927	60.7727	0.74264	6.35461	1.34327e-13	--	--	--
CV2904_1_contig_61114	2.33555	0.53384	2.12928	0.0424836	--	--	--
CV2904_1_contig_61179	6.34224	1.59805	1.98868	0.00932547	--	--	--
CV2904_1_contig_61204	2.39427	0.276262	3.11547	0.029354	3e-21	PREDICTED: uncharacterized protein LOC106874327 [Octopus bimaculoides]	Transmembrane protease serine 9 OS=Homo sapiens OX=9606 GN=TMPRSS9 PE=1 SV=2
CV2904_1_contig_61237	12.1396	0.807239	3.91058	8.22896e-07	2.7e-110	PREDICTED: mitochondrial coenzyme A transporter SLC25A42-like [Aplysia californica]	Mitochondrial coenzyme A transporter SLC25A42 OS=Xenopus tropicalis OX=8364 GN=slc25a42 PE=2 SV=1
CV2904_1_contig_61359	4.20127	0.227096	4.20945	0.00016002	1.8e-55	PREDICTED: heparan sulfate glucosamine 3-O-sulfotransferase 1-like [Biomphalaria glabrata] >gi|908446256|ref|XP_013080732.1| PREDICTED: heparan sulfate glucosamine 3-O-sulfotransferase 1-like [Biomphalaria glabrata]	Heparan sulfate glucosamine 3-O-sulfotransferase 5 OS=Homo sapiens OX=9606 GN=HS3ST5 PE=1 SV=1
CV2904_1_contig_6136	15.0257	4.50408	1.73813	0.00541563	--	--	--
CV2904_1_contig_61415	120.852	0.687219	7.45826	3.90707e-21	1.4e-12	kielin/chordin-like protein [Mizuhopecten yessoensis]	--
CV2904_1_contig_61618	5.3664	0.53664	3.32193	0.00261264	2.5e-11	PREDICTED: uncharacterized protein LOC101849987, partial [Aplysia californica]	--
CV2904_1_contig_61660	4.7529	1.0397	2.19264	0.0414853	--	--	--
CV2904_1_contig_61705	3.62635	0.329668	3.45943	0.0128978	1.3e-09	PREDICTED: beta-1,3-galactosyltransferase 5-like isoform X1 [Biomphalaria glabrata] >gi|908407640|ref|XP_013061887.1| PREDICTED: beta-1,3-galactosyltransferase 5-like isoform X1 [Biomphalaria glabrata]	--
CV2904_1_contig_61777	1.23042	0.323795	1.926	0.0348306	3.1e-107	PREDICTED: monocarboxylate transporter 13-like [Aplysia californica]	Monocarboxylate transporter 14 OS=Mus musculus OX=10090 GN=Slc16a14 PE=2 SV=1
CV2904_1_contig_61865	347.712	1.08979	8.31769	1.23557e-33	1.1e-18	PREDICTED: alpha-L-fucosidase-like [Aplysia californica]	--
CV2904_1_contig_61875	628.688	4.89214	7.00573	3.51038e-31	4.3e-57	PREDICTED: alpha-L-fucosidase-like [Aplysia californica]	Plasma alpha-L-fucosidase OS=Rattus norvegicus OX=10116 GN=Fuca2 PE=2 SV=1
CV2904_1_contig_61916	726.967	2.98389	7.92855	2.72515e-51	--	--	--
CV2904_1_contig_61936	3.73327	0.49777	2.90689	0.0168879	3.5e-30	alpha-L-fucosidase-like isoform X4 [Mizuhopecten yessoensis]	Alpha-L-fucosidase OS=Branchiostoma floridae OX=7739 GN=BRAFLDRAFT_56888 PE=3 SV=2
CV2904_1_contig_61959	19.7141	1.19079	4.04924	1.47346e-06	--	--	--
CV2904_1_contig_61989	3.65557	0.65718	2.47573	0.00273132	--	--	--
CV2904_1_contig_61998	481.932	0.469834	10.0025	5.19294e-22	4.3e-39	PREDICTED: alpha-L-fucosidase-like [Aplysia californica]	Plasma alpha-L-fucosidase OS=Mus musculus OX=10090 GN=Fuca2 PE=1 SV=1
CV2904_1_contig_62103	3.44712	0.57452	2.58496	0.0129386	--	--	--
CV2904_1_contig_62188	7.46004	0.481293	3.95419	3.92816e-05	1.7e-07	papilin [Parasteatoda tepidariorum]	PI-actitoxin-Aeq3a OS=Actinia equina OX=6106 PE=1 SV=1
CV2904_1_contig_62234	22.4148	0.933949	4.58496	2.65874e-07	7.1e-39	PREDICTED: ATP-binding cassette sub-family D member 4-like, partial [Aplysia californica]	ATP-binding cassette sub-family D member 4 OS=Mus musculus OX=10090 GN=Abcd4 PE=1 SV=2
CV2904_1_contig_62245	2.92076	1.08485	1.42884	0.041208	5.3e-25	ribosome-binding protein 1-like, partial [Parasteatoda tepidariorum]	Ribosome-binding protein 1 OS=Mus musculus OX=10090 GN=Rrbp1 PE=1 SV=2
CV2904_1_contig_62276	66.4312	0.34361	7.59494	3.48176e-12	--	--	--
CV2904_1_contig_6233	19.6401	1.951	3.33151	8.64147e-06	7e-12	PREDICTED: papilin isoform X7 [Crassostrea gigas]	PI-actitoxin-Aeq3a OS=Actinia equina OX=6106 PE=1 SV=1
CV2904_1_contig_62360	6.68085	0.722254	3.20945	0.00657769	--	--	--
CV2904_1_contig_62481	4.11341	0.530763	2.95419	0.0180675	--	--	--
CV2904_1_contig_6255	487.025	0.250237	10.9265	5.21311e-46	3.8e-11	PREDICTED: spore wall protein 2-like [Aplysia californica]	--
CV2904_1_contig_62606	33.2468	0.295152	6.81561	7.66442e-24	1.8e-94	PREDICTED: uncharacterized protein LOC108675451 [Hyalella azteca]	Chorion peroxidase OS=Anopheles gambiae OX=7165 GN=pxt PE=2 SV=3
CV2904_1_contig_62670	1.23476	0.0974814	3.66296	0.0063604	1.1e-10	insulin 3 [Deroceras reticulatum]	--
CV2904_1_contig_6270	20.0375	0.852661	4.55459	4.12146e-07	8.3e-12	PREDICTED: solute carrier family 22 member 4-like [Aplysia californica]	--
CV2904_1_contig_6271	51.8954	0.718631	6.17421	7.8899e-18	2e-63	PREDICTED: solute carrier family 22 member 7-like [Biomphalaria glabrata]	Solute carrier family 22 member 7 OS=Sus scrofa OX=9823 GN=SLC22A7 PE=2 SV=1
CV2904_1_contig_6272	26.7947	0.872623	4.94044	1.44783e-12	5.2e-64	PREDICTED: solute carrier family 22 member 7-like [Biomphalaria glabrata]	Solute carrier family 22 member 7 OS=Sus scrofa OX=9823 GN=SLC22A7 PE=2 SV=1
CV2904_1_contig_62886	380.971	0.216676	10.7799	7.68695e-32	--	--	--
CV2904_1_contig_62887	249.275	0.319378	9.60825	1.09481e-31	4.6e-17	PREDICTED: uncharacterized protein LOC106073787 [Biomphalaria glabrata]	--
CV2904_1_contig_62929	2.65997	0.187322	3.82782	0.00016526	--	--	--
CV2904_1_contig_6295	6.13916	0.607521	3.33703	4.16031e-06	2.9e-189	hypothetical protein LOTGIDRAFT_161773 [Lottia gigantea] >gi|556104570|gb|ESO93222.1| hypothetical protein LOTGIDRAFT_161773 [Lottia gigantea]	Protein henna OS=Drosophila melanogaster OX=7227 GN=Hn PE=2 SV=3
CV2904_1_contig_6296	13.3335	2.17429	2.61644	9.44415e-05	2.9e-189	hypothetical protein LOTGIDRAFT_161773 [Lottia gigantea] >gi|556104570|gb|ESO93222.1| hypothetical protein LOTGIDRAFT_161773 [Lottia gigantea]	Protein henna OS=Drosophila melanogaster OX=7227 GN=Hn PE=2 SV=3
CV2904_1_contig_6297	9.60604	2.47635	1.95573	0.00823149	--	--	--
CV2904_1_contig_6318	93.6652	1.29094	6.18101	1.10874e-13	5.4e-11	hypothetical protein M514_18642 [Trichuris suis]	BPTI/Kunitz domain-containing protein (Fragment) OS=Haliotis asinina OX=109174 PE=1 SV=1
CV2904_1_contig_63241	159.994	9.3578	4.0957	6.57253e-14	--	--	--
CV2904_1_contig_63338	3.30493	0.225336	3.87446	0.00173889	--	--	--
CV2904_1_contig_6335	1.11292	0.232936	2.25634	0.0327528	--	--	--
CV2904_1_contig_6336	1.29624	0.10802	3.58496	0.00157071	2.1e-21	PREDICTED: uncharacterized protein LOC106055303 [Biomphalaria glabrata]	Protein disulfide-isomerase OS=Arthroderma benhamiae (strain ATCC MYA-4681 / CBS 112371) OX=663331 GN=ARB_02626 PE=3 SV=1
CV2904_1_contig_63396	25.0196	4.47119	2.48433	0.00321175	--	--	--
CV2904_1_contig_63432	3.66832	0.758962	2.27302	0.0471759	--	--	--
CV2904_1_contig_63459	78.9226	3.57236	4.46549	6.50589e-14	--	--	--
CV2904_1_contig_63478	3.87665	1.08818	1.83289	0.0302143	6.7e-56	PREDICTED: uncharacterized protein LOC106073825 [Biomphalaria glabrata]	Alpha-adducin OS=Homo sapiens OX=9606 GN=ADD1 PE=1 SV=2
CV2904_1_contig_63599	3.73533	0.533619	2.80735	0.00639704	--	--	--
CV2904_1_contig_63605	2.08747	0.417495	2.32193	0.0244503	--	--	--
CV2904_1_contig_63634	2.05693	0.369193	2.47805	0.0193933	--	--	--
CV2904_1_contig_6371	278.28	0.356008	9.6104	1.64457e-19	7e-42	PREDICTED: cathepsin B [Aplysia californica]	Cathepsin B OS=Pongo abelii OX=9601 GN=CTSB PE=2 SV=1
CV2904_1_contig_6372	281.524	49.0036	2.5223	2.89539e-05	1e-41	PREDICTED: cathepsin B [Aplysia californica]	Cathepsin B OS=Pongo abelii OX=9601 GN=CTSB PE=2 SV=1
CV2904_1_contig_63784	3.61861	1.12302	1.68806	0.0359092	6.5e-19	zinc finger protein 268 isoform X4 [Mus pahari]	Sal-like protein 3 OS=Mus musculus OX=10090 GN=Sall3 PE=1 SV=2
CV2904_1_contig_6381	30.6299	0.395225	6.27612	1.16886e-10	--	--	--
CV2904_1_contig_63826	2.35589	0.727553	1.69515	0.049133	--	--	--
CV2904_1_contig_6384	34788.4	3.12439	13.4427	4.78253e-107	1.4e-65	PREDICTED: nucleoside-diphosphatase mig-23-like [Aplysia californica]	Ectonucleoside triphosphate diphosphohydrolase 3 OS=Homo sapiens OX=9606 GN=ENTPD3 PE=1 SV=2
CV2904_1_contig_63844	13.4453	1.64895	3.02748	0.0001225	8.9e-47	PREDICTED: neuroglobin-like [Aplysia californica] >gi|871255125|ref|XP_012942037.1| PREDICTED: neuroglobin-like [Aplysia californica] >gi|871255128|ref|XP_012942038.1| PREDICTED: neuroglobin-like [Aplysia californica] >gi|871255131|ref|XP_012942039.1| PREDICTED: neuroglobin-like [Aplysia californica] >gi|871255134|ref|XP_012942040.1| PREDICTED: neuroglobin-like [Aplysia californica]	--
CV2904_1_contig_63949	5.08495	1.51551	1.74643	0.0137012	5e-167	PREDICTED: endophilin-A3-like isoform X3 [Aplysia californica]	Endophilin-A2 OS=Gallus gallus OX=9031 GN=SH3GL1 PE=1 SV=1
CV2904_1_contig_63953	7.2158	0.34361	4.39231	0.000329987	--	--	--
CV2904_1_contig_64093	159.368	0.5638	8.14295	3.53167e-13	--	--	--
CV2904_1_contig_64137	5.11119	0.816073	2.64689	0.000579214	--	--	--
CV2904_1_contig_6417	66.7156	10.7143	2.63848	4.6083e-07	6.8e-32	PREDICTED: uncharacterized protein LOC109484795 [Branchiostoma belcheri]	--
CV2904_1_contig_64180	3.38118	0.596679	2.5025	0.0212107	--	--	--
CV2904_1_contig_642	2.43117	0.760899	1.67587	0.0235019	--	--	--
CV2904_1_contig_6420	0.742197	0.0824663	3.16992	0.0171709	--	--	--
CV2904_1_contig_64234	4.37354	0.485949	3.16992	0.00116372	--	--	--
CV2904_1_contig_64274	9.33248	3.19676	1.54565	0.0353045	9.3e-29	PREDICTED: uncharacterized serine-rich protein C215.13-like isoform X1 [Biomphalaria glabrata] >gi|908472663|ref|XP_013089099.1| PREDICTED: uncharacterized serine-rich protein C215.13-like isoform X1 [Biomphalaria glabrata]	cAMP-responsive element-binding protein-like 2 OS=Bos taurus OX=9913 GN=CREBL2 PE=1 SV=1
CV2904_1_contig_64345	11.0266	0.894052	3.62449	0.000223197	1.7e-17	PREDICTED: tumor necrosis factor alpha-induced protein 8-like [Aplysia californica] >gi|871239852|ref|XP_012939281.1| PREDICTED: tumor necrosis factor alpha-induced protein 8-like [Aplysia californica] >gi|871239855|ref|XP_012939282.1| PREDICTED: tumor necrosis factor alpha-induced protein 8-like [Aplysia californica]	Tumor necrosis factor alpha-induced protein 8 OS=Homo sapiens OX=9606 GN=TNFAIP8 PE=1 SV=1
CV2904_1_contig_6442	1.39762	0.258818	2.43296	0.00751919	3e-127	PREDICTED: probable G protein-coupled receptor 85 [Biomphalaria glabrata]	Probable G protein-coupled receptor 85 OS=Danio rerio OX=7955 GN=gpr85 PE=2 SV=1
CV2904_1_contig_64459	5.16723	0.369088	3.80735	0.000863111	8e-06	splicing factor 3A subunit 2-like, partial [Microcebus murinus]	--
CV2904_1_contig_6448	2.60318	0.244048	3.41503	0.013378	--	--	--
CV2904_1_contig_6454	17.7784	4.75184	1.90357	0.0242023	1.7e-41	PREDICTED: caprin-1-like isoform X2 [Biomphalaria glabrata]	Caprin-1 OS=Mus musculus OX=10090 GN=Caprin1 PE=1 SV=2
CV2904_1_contig_6463	107.075	25.5746	2.06583	0.00466304	2.9e-06	hypothetical protein HELRODRAFT_165753 [Helobdella robusta] >gi|555688461|gb|ESN91693.1| hypothetical protein HELRODRAFT_165753 [Helobdella robusta]	--
CV2904_1_contig_64645	2.89005	0.656829	2.1375	0.0271451	--	--	--
CV2904_1_contig_6466	417.18	13.6168	4.93721	2.00731e-13	1.7e-49	PREDICTED: superoxide dismutase [Cu-Zn]-like [Aplysia californica]	Superoxide dismutase [Cu-Zn] OS=Cryptococcus gattii OX=552467 GN=SOD1 PE=2 SV=3
CV2904_1_contig_6467	829.615	26.0738	4.99177	2.10421e-11	1.1e-49	PREDICTED: superoxide dismutase [Cu-Zn]-like [Aplysia californica]	Superoxide dismutase [Cu-Zn] OS=Cryptococcus gattii OX=552467 GN=SOD1 PE=2 SV=3
CV2904_1_contig_6473	60.8938	0.705174	6.43217	2.12383e-14	2.3e-29	myomodulin 2 [Deroceras reticulatum]	Myomodulin neuropeptides 2 OS=Aplysia californica OX=6500 GN=MMG2 PE=1 SV=1
CV2904_1_contig_64746	10.2599	0.683995	3.90689	6.95889e-08	7.7e-61	PREDICTED: uncharacterized protein LOC106051547 [Biomphalaria glabrata]	--
CV2904_1_contig_6477	16.9965	1.95824	3.11761	8.65769e-08	6.4e-16	PREDICTED: uncharacterized protein LOC106058405, partial [Biomphalaria glabrata]	--
CV2904_1_contig_64788	5.03411	0.859482	2.5502	0.0196198	--	--	--
CV2904_1_contig_64797	4.09537	0.936085	2.12928	0.0145299	--	--	--
CV2904_1_contig_64908	8373.26	0.36835	14.4724	1.11791e-73	3.3e-35	agglutinin precursor [Helix pomatia]	--
CV2904_1_contig_64922	259.357	0.222433	10.1873	1.78187e-22	--	--	--
CV2904_1_contig_650	504.138	122.669	2.03905	0.00121946	6.8e-34	PREDICTED: uncharacterized protein DDB_G0283697-like [Biomphalaria glabrata]	--
CV2904_1_contig_65097	2.23262	0.291211	2.9386	0.00180413	1.3e-16	PREDICTED: uncharacterized protein LOC101857628 [Aplysia californica] >gi|871217876|ref|XP_012935303.1| PREDICTED: uncharacterized protein LOC101857628 [Aplysia californica]	Leucine-rich repeat-containing G-protein coupled receptor 4 OS=Homo sapiens OX=9606 GN=LGR4 PE=1 SV=2
CV2904_1_contig_65147	1.24577	0.149493	3.05889	0.0292642	9.6e-21	hypothetical protein BOX15_Mlig000226g1 [Macrostomum lignano]	Putative glycosyltransferase HI_0258 OS=Haemophilus influenzae (strain ATCC 51907 / DSM 11121 / KW20 / Rd) OX=71421 GN=HI_0258 PE=3 SV=2
CV2904_1_contig_65280	5.73033	1.40745	2.02553	0.0432888	7.8e-48	PREDICTED: bifunctional 3'-phosphoadenosine 5'-phosphosulfate synthase-like [Biomphalaria glabrata]	Bifunctional 3'-phosphoadenosine 5'-phosphosulfate synthase 2 OS=Mus musculus OX=10090 GN=Papss2 PE=1 SV=2
CV2904_1_contig_6534	37.8216	0.822209	5.52356	8.99332e-07	--	--	--
CV2904_1_contig_6546	4.93325	0.126494	5.2854	8.43482e-06	5.5e-07	PREDICTED: uncharacterized protein LOC106065186 [Biomphalaria glabrata]	--
CV2904_1_contig_65579	3.93877	1.39602	1.49643	0.0228799	--	--	--
CV2904_1_contig_6558	3.16331	0.153772	4.36257	1.51106e-06	--	--	--
CV2904_1_contig_65630	6364.82	16.0822	8.6285	4.8738e-30	2e-11	hypothetical protein XENTR_v90003912mg, partial [Xenopus tropicalis]	--
CV2904_1_contig_65643	5.45317	0.474188	3.52356	0.000527109	--	--	--
CV2904_1_contig_65671	14.0336	0.296783	5.56332	0.00694312	1.2e-14	PREDICTED: ependymin-related protein 1-like [Aplysia californica]	--
CV2904_1_contig_65765	6.18712	0.575546	3.42626	0.00298093	--	--	--
CV2904_1_contig_65769	6.49899	1.76244	1.88264	0.0383445	3.1e-35	PREDICTED: autophagy-related protein 101-like [Biomphalaria glabrata]	Autophagy-related protein 101 OS=Bos taurus OX=9913 GN=ATG101 PE=2 SV=1
CV2904_1_contig_65793	21.828	3.34284	2.70703	6.19008e-05	8.5e-50	PREDICTED: monocarboxylate transporter 14-like, partial [Aplysia californica]	Monocarboxylate transporter 6 OS=Homo sapiens OX=9606 GN=SLC16A5 PE=2 SV=1
CV2904_1_contig_65965	6.28583	1.80718	1.79837	0.0311849	8e-21	PREDICTED: 16 kDa calcium-binding protein-like [Biomphalaria glabrata]	--
CV2904_1_contig_66	135.606	34.6895	1.96685	0.00471555	1.2e-140	PREDICTED: amidophosphoribosyltransferase-like isoform X2 [Aplysia californica]	Amidophosphoribosyltransferase OS=Gallus gallus OX=9031 GN=PPAT PE=2 SV=1
CV2904_1_contig_66041	15.7583	4.43201	1.83008	0.0123566	--	--	--
CV2904_1_contig_6607	22.1107	1.9438	3.50779	1.23287e-06	3.2e-07	PREDICTED: D-3-phosphoglycerate dehydrogenase-like [Aplysia californica]	--
CV2904_1_contig_6618	30.6362	7.74842	1.98326	0.00030606	3.2e-206	PREDICTED: hydroxyacid-oxoacid transhydrogenase, mitochondrial-like [Biomphalaria glabrata]	Hydroxyacid-oxoacid transhydrogenase, mitochondrial OS=Xenopus tropicalis OX=8364 GN=adhfe1 PE=2 SV=1
CV2904_1_contig_66266	5.33201	1.06336	2.32604	0.000589475	7.3e-219	PREDICTED: ATP-binding cassette sub-family G member 4-like isoform X5 [Biomphalaria glabrata]	ATP-binding cassette sub-family G member 1 OS=Homo sapiens OX=9606 GN=ABCG1 PE=1 SV=3
CV2904_1_contig_6654	3.27908	0.409885	3	0.0330992	--	--	--
CV2904_1_contig_66575	826.052	0.221719	11.8633	1.32925e-31	1.6e-35	PREDICTED: tyramine beta-hydroxylase-like, partial [Aplysia californica]	Temptin OS=Aplysia californica OX=6500 PE=1 SV=1
CV2904_1_contig_66620	1.59459	0.298985	2.41504	0.0336404	1.4e-88	PREDICTED: 1-phosphatidylinositol 3-phosphate 5-kinase-like [Aplysia californica]	1-phosphatidylinositol 3-phosphate 5-kinase OS=Mus musculus OX=10090 GN=Pikfyve PE=1 SV=3
CV2904_1_contig_66784	1.9886	0.509897	1.96347	0.0422192	--	--	--
CV2904_1_contig_67022	33.5834	4.74677	2.82273	0.000153306	--	--	--
CV2904_1_contig_67062	110.074	0.751529	7.19442	4.03608e-16	--	--	--
CV2904_1_contig_67207	799.374	18.0051	5.47239	7.59291e-15	--	--	--
CV2904_1_contig_6726	26.3909	8.84376	1.57731	0.0311601	6.1e-31	PREDICTED: regucalcin-like [Biomphalaria glabrata]	Regucalcin OS=Xenopus tropicalis OX=8364 GN=rgn PE=2 SV=1
CV2904_1_contig_67431	5.49527	0.374677	3.87447	2.8971e-05	--	--	--
CV2904_1_contig_67549	19.0806	3.38308	2.4957	0.000398419	--	--	--
CV2904_1_contig_67696	8.6504	2.8507	1.60145	0.0265056	1.8e-07	PREDICTED: protein Jumonji [Amyelois transitella]	Serine-rich adhesin for platelets OS=Staphylococcus aureus OX=1280 GN=sraP PE=3 SV=1
CV2904_1_contig_67779	8.46564	2.49266	1.76393	0.0117223	--	--	--
CV2904_1_contig_6796	4.91335	0.987736	2.31451	0.00152144	--	--	--
CV2904_1_contig_67979	4.80274	0.313222	3.9386	0.00128239	--	--	--
CV2904_1_contig_68021	8.80774	0.644469	3.77259	7.18602e-06	1.2e-25	NCAM-related cell adhesion molecule precursor [Aplysia californica] >gi|13177630|gb|AAK14901.1| NCAM-related cell adhesion molecule [Aplysia californica]	Muscle, skeletal receptor tyrosine protein kinase OS=Gallus gallus OX=9031 GN=MUSK PE=2 SV=1
CV2904_1_contig_68075	4.12201	0.263107	3.96962	0.00121042	--	--	--
CV2904_1_contig_68145	4.5191	0.937927	2.26849	0.0132776	7.6e-10	predicted protein [Nematostella vectensis] >gi|156222473|gb|EDO43317.1| predicted protein [Nematostella vectensis]	--
CV2904_1_contig_6819	5.71812	1.92027	1.57424	0.0285517	8e-51	PREDICTED: amino acid transporter ANTL1-like [Biomphalaria glabrata] >gi|908403509|ref|XP_013079390.1| PREDICTED: amino acid transporter ANTL1-like [Biomphalaria glabrata]	Amino acid transporter AVT3C OS=Arabidopsis thaliana OX=3702 GN=AVT3C PE=1 SV=1
CV2904_1_contig_68363	21.3291	0.677113	4.97728	7.22425e-06	--	--	--
CV2904_1_contig_68434	22.4911	1.26056	4.15721	1.49332e-07	6.9e-72	PREDICTED: ATP-binding cassette sub-family D member 4-like, partial [Aplysia californica]	ATP-binding cassette sub-family D member 4 OS=Homo sapiens OX=9606 GN=ABCD4 PE=1 SV=1
CV2904_1_contig_68435	1.77921	0.377407	2.23704	0.0423255	5.6e-07	PREDICTED: uncharacterized protein LOC108672937, partial [Hyalella azteca]	--
CV2904_1_contig_68547	4.78942	0.10885	5.45943	7.82323e-06	2.2e-52	PREDICTED: atrial natriuretic peptide-converting enzyme-like [Biomphalaria glabrata]	Transmembrane protease serine 9 OS=Rattus norvegicus OX=10116 GN=Tmprss9 PE=3 SV=1
CV2904_1_contig_68569	19.5736	0.507089	5.27053	1.30257e-08	--	--	--
CV2904_1_contig_68660	1.63308	0.181453	3.16992	0.0139991	3.1e-12	hypothetical protein BIW11_13165, partial [Tropilaelaps mercedesae]	--
CV2904_1_contig_68714	7.05374	0.999742	2.81876	0.000327908	4.6e-06	uncharacterized protein LOC111106094 [Crassostrea virginica]	--
CV2904_1_contig_68848	4.05822	0.113782	5.1565	1.46711e-05	--	--	--
CV2904_1_contig_68950	2.65337	0.312161	3.08746	0.00960349	3.7e-66	acetylcholine receptor subunit beta-like 1-like [Aplysia californica] >gi|470012024|gb|AGI03864.1| nicotinic acetylcholine receptor subunit type J2 [Aplysia californica]	Acetylcholine receptor subunit beta-like 1 OS=Drosophila melanogaster OX=7227 GN=nAChRbeta1 PE=2 SV=1
CV2904_1_contig_69006	2.60839	0.453632	2.52356	0.0113387	3.9e-127	PREDICTED: sodium/calcium exchanger 3-like [Aplysia californica]	Sodium/calcium exchanger 3 OS=Homo sapiens OX=9606 GN=SLC8A3 PE=1 SV=2
CV2904_1_contig_69015	2.83138	0.539311	2.39232	0.0177616	2.7e-81	PREDICTED: protein CBFA2T1-like isoform X3 [Biomphalaria glabrata] >gi|908465681|ref|XP_013086823.1| PREDICTED: protein CBFA2T1-like isoform X3 [Biomphalaria glabrata]	Protein CBFA2T1 OS=Homo sapiens OX=9606 GN=RUNX1T1 PE=1 SV=2
CV2904_1_contig_69074	6.01449	1.26355	2.25096	0.0218234	--	--	--
CV2904_1_contig_69232	9.16115	0.832832	3.45943	4.99922e-05	1.4e-102	PREDICTED: uncharacterized protein LOC101850422 [Aplysia californica] >gi|524889936|ref|XP_005101518.1| PREDICTED: uncharacterized protein LOC101850422 [Aplysia californica]	--
CV2904_1_contig_6935	59.2524	1.37072	5.43387	3.08242e-14	4.8e-07	TRAP-like protein (TREP) [Plasmodium malariae]	--
CV2904_1_contig_69366	6.34224	1.64798	1.94429	0.0129683	--	--	--
CV2904_1_contig_6937	5.52887	0.271912	4.34577	0.00077085	--	--	--
CV2904_1_contig_69700	3.27908	0.409885	3	0.0346108	--	--	--
CV2904_1_contig_69897	3.6672	0.611199	2.58496	0.0153156	--	--	--
CV2904_1_contig_69898	3.37801	0.807784	2.06413	0.0295721	--	--	--
CV2904_1_contig_70046	4.67324	0.98384	2.24793	0.00976709	1.9e-48	PREDICTED: one cut domain family member 2-like isoform X2 [Biomphalaria glabrata]	Hepatocyte nuclear factor 6 OS=Mus musculus OX=10090 GN=Onecut1 PE=1 SV=1
CV2904_1_contig_70077	93.9129	0.91276	6.68494	1.98141e-17	--	--	--
CV2904_1_contig_70090	1.88597	0.1951	3.27301	0.0152176	--	--	--
CV2904_1_contig_70307	8.11132	1.19284	2.76553	0.0015614	--	--	--
CV2904_1_contig_70414	3.89969	0.205247	4.24792	0.000964098	--	--	--
CV2904_1_contig_70415	8.50037	0.910754	3.22239	0.000214539	--	--	--
CV2904_1_contig_70426	11.6334	2.93896	1.98489	0.00854456	--	--	--
CV2904_1_contig_70449	5.35744	0.606503	3.14296	5.885e-05	--	--	--
CV2904_1_contig_70544	3.81977	0.206474	4.20945	7.674e-05	6e-28	ATP-dependent 6-phosphofructokinase, platelet type isoform X2 [Gallus gallus]	ATP-dependent 6-phosphofructokinase 1 OS=Caenorhabditis elegans OX=6239 GN=pfk-1.1 PE=3 SV=2
CV2904_1_contig_70675	43.6494	2.76262	3.98185	6.97059e-11	3.5e-09	PREDICTED: high mobility group nucleosome-binding domain-containing protein 5-like, partial [Biomphalaria glabrata]	--
CV2904_1_contig_707	17.8497	5.25375	1.76448	0.00400258	--	--	--
CV2904_1_contig_7085	57.8023	10.7041	2.43296	0.0018744	2.8e-83	PREDICTED: CD109 antigen-like [Aplysia californica]	CD109 antigen OS=Homo sapiens OX=9606 GN=CD109 PE=1 SV=2
CV2904_1_contig_7088	136.445	9.39457	3.86035	2.02288e-07	1e-06	Tape measure protein [Mizuhopecten yessoensis]	--
CV2904_1_contig_7098	131.901	0.146016	9.81911	1.70567e-21	--	--	--
CV2904_1_contig_70988	1.49493	0.388681	1.94342	0.0301297	9.1e-141	PREDICTED: monocarboxylate transporter 2-like [Biomphalaria glabrata] >gi|908463045|ref|XP_013086073.1| PREDICTED: monocarboxylate transporter 2-like [Biomphalaria glabrata] >gi|908463048|ref|XP_013086074.1| PREDICTED: monocarboxylate transporter 2-like [Biomphalaria glabrata] >gi|908463052|ref|XP_013086075.1| PREDICTED: monocarboxylate transporter 2-like [Biomphalaria glabrata] >gi|908463055|ref…	--
CV2904_1_contig_71017	3.12372	0.937117	1.73697	0.0447782	1.3e-33	PREDICTED: SRR1-like protein [Aplysia californica]	SRR1-like protein OS=Mus musculus OX=10090 GN=Srrd PE=2 SV=4
CV2904_1_contig_7108	15.6589	5.73047	1.45025	0.0343135	--	--	--
CV2904_1_contig_7115	100.553	2.21458	5.50478	2.96461e-14	2.2e-128	PREDICTED: N-acetylglutamate synthase, mitochondrial-like [Biomphalaria glabrata] >gi|908440613|ref|XP_013078965.1| PREDICTED: N-acetylglutamate synthase, mitochondrial-like [Biomphalaria glabrata]	N-acetylglutamate synthase, mitochondrial OS=Homo sapiens OX=9606 GN=NAGS PE=1 SV=1
CV2904_1_contig_71231	1.69377	0.133718	3.66296	0.00468117	4.3e-62	PREDICTED: selenoprotein N-like [Aplysia californica] >gi|871274750|ref|XP_012945797.1| PREDICTED: selenoprotein N-like [Aplysia californica]	Selenoprotein N OS=Xenopus tropicalis OX=8364 GN=selenon PE=2 SV=2
CV2904_1_contig_71302	6.53102	1.19735	2.44746	0.00608281	--	--	--
CV2904_1_contig_71521	0.764712	0.060372	3.66296	0.00352574	5.7e-06	hypothetical protein LOTGIDRAFT_136858 [Lottia gigantea] >gi|556115094|gb|ESP03746.1| hypothetical protein LOTGIDRAFT_136858 [Lottia gigantea]	--
CV2904_1_contig_71546	9.6891	1.74677	2.47168	0.00208231	7e-211	PREDICTED: uncharacterized family 31 glucosidase KIAA1161-like [Aplysia californica]	Myogenesis-regulating glycosidase OS=Homo sapiens OX=9606 GN=MYORG PE=1 SV=2
CV2904_1_contig_71547	8.82349	1.55343	2.50589	0.003848	1.3e-68	PREDICTED: uncharacterized family 31 glucosidase KIAA1161-like [Aplysia californica]	Myogenesis-regulating glycosidase OS=Homo sapiens OX=9606 GN=MYORG PE=1 SV=2
CV2904_1_contig_7159	9.33753	1.77091	2.39855	0.0017971	1.1e-67	PREDICTED: C-1-tetrahydrofolate synthase, cytoplasmic-like [Aplysia californica]	C-1-tetrahydrofolate synthase, cytoplasmic OS=Rattus norvegicus OX=10116 GN=Mthfd1 PE=1 SV=3
CV2904_1_contig_7160	20.4093	6.36334	1.68137	0.0452322	1.7e-191	PREDICTED: C-1-tetrahydrofolate synthase, cytoplasmic-like [Aplysia californica]	C-1-tetrahydrofolate synthase, cytoplasmic OS=Homo sapiens OX=9606 GN=MTHFD1 PE=1 SV=3
CV2904_1_contig_7166	12.9673	4.36911	1.56947	0.00552022	2.2e-06	PREDICTED: uncharacterized protein LOC109468467 [Branchiostoma belcheri]	--
CV2904_1_contig_7170	192.224	0.129822	10.532	3.90707e-21	4.5e-14	LOW QUALITY PROTEIN: conserved hypothetical protein [Leishmania mexicana MHOM/GT/2001/U1103] >gi|322495284|emb|CBZ30587.1| conserved hypothetical protein [Leishmania mexicana MHOM/GT/2001/U1103]	Proteoglycan 4 OS=Homo sapiens OX=9606 GN=PRG4 PE=1 SV=3
CV2904_1_contig_71706	15.4903	1.49562	3.37255	4.67523e-06	--	--	--
CV2904_1_contig_71800	2.01592	0.322548	2.64385	0.0348616	1.2e-42	PREDICTED: ATP-dependent 6-phosphofructokinase-like isoform X2 [Octopus bimaculoides] >gi|918332001|gb|KOF95364.1| hypothetical protein OCBIM_22038736mg [Octopus bimaculoides]	ATP-dependent 6-phosphofructokinase, liver type OS=Bos taurus OX=9913 GN=PFKL PE=2 SV=1
CV2904_1_contig_71886	14.3765	3.88554	1.88753	0.02475	--	--	--
CV2904_1_contig_71969	4.23196	0.507835	3.05889	0.0222876	1.7e-13	PREDICTED: von Willebrand factor D and EGF domain-containing protein-like, partial [Aplysia californica]	--
CV2904_1_contig_7204	3.98804	0.181274	4.45943	1.7047e-07	5e-30	PREDICTED: neurotrypsin-like [Aplysia californica]	Ovochymase-1 OS=Homo sapiens OX=9606 GN=OVCH1 PE=2 SV=2
CV2904_1_contig_72221	9.40329	2.17248	2.11382	0.00179784	--	--	--
CV2904_1_contig_72255	82.576	0.648503	6.99246	2.12473e-10	--	--	--
CV2904_1_contig_72372	5.81605	0.969341	2.58496	0.0106872	--	--	--
CV2904_1_contig_72420	4.61398	0.288374	4	0.00104525	--	--	--
CV2904_1_contig_72425	5.81134	0.670539	3.11547	0.0232422	--	--	--
CV2904_1_contig_72460	53.7921	0.223513	7.91088	1.52555e-13	1.7e-42	PREDICTED: putative amine oxidase [copper-containing] [Biomphalaria glabrata]	Putative amine oxidase [copper-containing] OS=Pinctada margaritifera OX=102329 PE=1 SV=1
CV2904_1_contig_7257	29.4178	11.7886	1.3193	0.0289523	6e-13	PREDICTED: translocon-associated protein subunit alpha-like [Biomphalaria glabrata]	Translocon-associated protein subunit alpha OS=Homo sapiens OX=9606 GN=SSR1 PE=1 SV=3
CV2904_1_contig_72706	8.78715	0.663181	3.72792	2.48367e-05	1.4e-186	PREDICTED: uncharacterized protein LOC101854480 [Aplysia californica] >gi|524873099|ref|XP_005093303.1| PREDICTED: uncharacterized protein LOC101854480 [Aplysia californica] >gi|871216901|ref|XP_012935153.1| PREDICTED: uncharacterized protein LOC101854480 [Aplysia californica]	Zinc finger protein 208 OS=Homo sapiens OX=9606 GN=ZNF208 PE=2 SV=2
CV2904_1_contig_7271	1.11284	0.139105	3	0.0246168	--	--	--
CV2904_1_contig_72731	38.8071	0.27833	7.12338	2.35785e-18	1.4e-77	PREDICTED: crystal protein-like [Aplysia californica]	cAMP-regulated D2 protein OS=Dictyostelium discoideum OX=44689 GN=D2 PE=2 SV=3
CV2904_1_contig_72740	22.7986	0.558105	5.35226	2.80119e-17	2.6e-101	PREDICTED: crystal protein-like [Aplysia californica]	cAMP-regulated D2 protein OS=Dictyostelium discoideum OX=44689 GN=D2 PE=2 SV=3
CV2904_1_contig_72889	6.34907	0.774277	3.03562	0.000221143	3.9e-43	PREDICTED: thioredoxin domain-containing protein 16-like [Aplysia californica] >gi|524893094|ref|XP_005103067.1| PREDICTED: thioredoxin domain-containing protein 16-like [Aplysia californica] >gi|524893096|ref|XP_005103068.1| PREDICTED: thioredoxin domain-containing protein 16-like [Aplysia californica]	Thioredoxin domain-containing protein 16 OS=Mus musculus OX=10090 GN=Txndc16 PE=2 SV=1
CV2904_1_contig_72904	5.46389	0.287573	4.24793	5.93288e-06	1.8e-106	PREDICTED: G-protein coupled receptor 126-like [Biomphalaria glabrata]	Adhesion G-protein coupled receptor G2 OS=Mus musculus OX=10090 GN=Adgrg2 PE=1 SV=1
CV2904_1_contig_73542	3.32274	0.379742	3.12928	0.0130456	2.1e-35	PREDICTED: atrial natriuretic peptide-converting enzyme-like [Biomphalaria glabrata]	Coagulation factor XII OS=Mus musculus OX=10090 GN=F12 PE=1 SV=2
CV2904_1_contig_7355	6.55389	1.01949	2.6845	9.37229e-05	--	--	--
CV2904_1_contig_7359	17.8992	0.290649	5.94447	5.93141e-16	1e-29	PREDICTED: interleukin-17B-like [Aplysia californica]	--
CV2904_1_contig_73601	3.45101	0.665984	2.37346	0.00238403	1.2e-108	PREDICTED: cytochrome P450 27C1-like isoform X1 [Biomphalaria glabrata] >gi|908416339|ref|XP_013069426.1| PREDICTED: cytochrome P450 27C1-like isoform X2 [Biomphalaria glabrata]	Probable cytochrome P450 12e1, mitochondrial OS=Drosophila melanogaster OX=7227 GN=Cyp12e1 PE=2 SV=4
CV2904_1_contig_73639	27.3498	0.290955	6.55458	1.19798e-11	--	--	--
CV2904_1_contig_73687	1.70172	0.194482	3.12928	0.0146184	7.2e-56	PREDICTED: sulfhydryl oxidase 1-like [Aplysia californica]	Sulfhydryl oxidase 2 OS=Xenopus laevis OX=8355 GN=qsox2 PE=2 SV=1
CV2904_1_contig_7371	80.1826	0.525213	7.25423	1.3168e-11	--	--	--
CV2904_1_contig_73782	7.95439	1.52969	2.37851	0.0159488	3.4e-12	PREDICTED: carboxylesterase 3B-like [Aplysia californica]	Carboxylesterase 1C OS=Mus musculus OX=10090 GN=Ces1c PE=1 SV=4
CV2904_1_contig_74085	36.3953	0.977055	5.21917	2.7717e-10	6.6e-53	PREDICTED: carnitine O-palmitoyltransferase 1, liver isoform-like [Aplysia californica]	Carnitine O-palmitoyltransferase 1, muscle isoform OS=Sus scrofa OX=9823 GN=CPT1B PE=2 SV=1
CV2904_1_contig_74201	2.70256	0.40038	2.75488	0.0264205	--	--	--
CV2904_1_contig_74237	4.52359	0.215409	4.39231	9.25095e-05	--	--	--
CV2904_1_contig_7425	860.425	9.5107	6.49935	6.13325e-30	0	thioester-containing protein [Euphaedusa tau]	CD109 antigen OS=Homo sapiens OX=9606 GN=CD109 PE=1 SV=2
CV2904_1_contig_7429	276.514	0.460856	9.22881	1.41097e-34	1.8e-10	PREDICTED: uncharacterized protein LOC101857312 [Aplysia californica]	--
CV2904_1_contig_74298	5.53057	0.1999	4.79007	0.000121278	--	--	--
CV2904_1_contig_74403	1.7216	0.329668	2.38466	0.0109629	1.7e-124	PREDICTED: septin-5-like [Biomphalaria glabrata]	Septin-5 OS=Mus musculus OX=10090 GN=Sept5 PE=1 SV=2
CV2904_1_contig_7441	139.581	1.70532	6.35491	3.24538e-16	--	--	--
CV2904_1_contig_74518	3.64703	0.195376	4.22239	0.000550333	2.1e-20	PREDICTED: multiple epidermal growth factor-like domains protein 6 isoform X1 [Meleagris gallopavo]	Multiple epidermal growth factor-like domains protein 11 OS=Homo sapiens OX=9606 GN=MEGF11 PE=2 SV=3
CV2904_1_contig_7452	32.4065	9.84294	1.71912	0.00246966	2.1e-86	PREDICTED: iron/zinc purple acid phosphatase-like protein isoform X1 [Aplysia californica]	Acid phosphatase type 7 OS=Danio rerio OX=7955 GN=acp7 PE=2 SV=1
CV2904_1_contig_7479	228.963	8.50411	4.75081	1.53373e-09	3.6e-17	Incilarin A [Meghimatium fruhstorferi]	Perlucin OS=Haliotis laevigata OX=36097 PE=1 SV=3
CV2904_1_contig_74862	3.11281	0.259401	3.58496	0.00210785	--	--	--
CV2904_1_contig_74863	4.65973	0.46136	3.33628	0.000155841	1.7e-108	PREDICTED: beta-1,3-galactosyl-O-glycosyl-glycoprotein beta-1,6-N-acetylglucosaminyltransferase-like [Biomphalaria glabrata]	Beta-1,3-galactosyl-O-glycosyl-glycoprotein beta-1,6-N-acetylglucosaminyltransferase OS=Mus musculus OX=10090 GN=Gcnt1 PE=1 SV=2
CV2904_1_contig_74887	23.5614	2.1583	3.44846	1.93072e-05	--	--	--
CV2904_1_contig_74970	3.22306	0.345328	3.22239	0.0159417	1.9e-26	PREDICTED: atrial natriuretic peptide-converting enzyme-like [Biomphalaria glabrata]	--
CV2904_1_contig_7499	146.977	11.9677	3.61838	5.37515e-10	1.9e-36	PREDICTED: cat eye syndrome critical region protein 5 homolog isoform X1 [Biomphalaria glabrata]	Haloacid dehalogenase-like hydrolase domain-containing 5 OS=Homo sapiens OX=9606 GN=HDHD5 PE=1 SV=1
CV2904_1_contig_75016	62.1521	10.0591	2.6273	1.1719e-05	8.6e-71	PREDICTED: retinol dehydrogenase 7-like isoform X1 [Aplysia californica] >gi|871263190|ref|XP_012943587.1| PREDICTED: retinol dehydrogenase 7-like isoform X2 [Aplysia californica]	11-cis retinol dehydrogenase OS=Homo sapiens OX=9606 GN=RDH5 PE=1 SV=1
CV2904_1_contig_7515	17.0786	6.5225	1.3887	0.0411558	3.3e-213	PREDICTED: hexokinase type 2-like [Aplysia californica]	Hexokinase type 2 OS=Drosophila melanogaster OX=7227 GN=Hex-t2 PE=2 SV=4
CV2904_1_contig_75151	7.85007	0.452889	4.11547	0.00169922	--	--	--
CV2904_1_contig_75274	4.16559	0.166624	4.64385	7.70022e-05	7.2e-44	PREDICTED: neurotrypsin-like [Aplysia californica]	Suppressor of tumorigenicity 14 protein OS=Homo sapiens OX=9606 GN=ST14 PE=1 SV=2
CV2904_1_contig_75305	4.3602	0.406952	3.42146	0.00029153	3.4e-67	PREDICTED: uncharacterized protein LOC101850035 [Aplysia californica]	--
CV2904_1_contig_7544	142.883	7.33953	4.283	2.7418e-10	1.5e-35	PREDICTED: cat eye syndrome critical region protein 5 homolog isoform X2 [Biomphalaria glabrata]	Haloacid dehalogenase-like hydrolase domain-containing 5 OS=Homo sapiens OX=9606 GN=HDHD5 PE=1 SV=1
CV2904_1_contig_75819	4.45463	1.19788	1.89482	0.0126547	--	--	--
CV2904_1_contig_7585	3.71805	0.225336	4.04439	0.000306514	--	--	--
CV2904_1_contig_75921	3.75356	0.500475	2.90689	0.00461184	2.5e-53	PREDICTED: dentin sialophosphoprotein-like [Aplysia californica]	--
CV2904_1_contig_76047	8.78766	0.457691	4.26303	0.000158467	3.1e-29	PREDICTED: sulfate transporter-like isoform X2 [Aplysia californica]	Solute carrier family 26 member 9 OS=Xenopus tropicalis OX=8364 GN=slc26a9 PE=2 SV=1
CV2904_1_contig_76189	8.39986	0.466659	4.16992	0.00058953	--	--	--
CV2904_1_contig_76314	6.40484	0.426989	3.90689	0.00207867	--	--	--
CV2904_1_contig_7634	29.1066	2.96921	3.2932	4.15198e-08	5.2e-130	PREDICTED: probable imidazolonepropionase [Biomphalaria glabrata]	Probable imidazolonepropionase OS=Mus musculus OX=10090 GN=Amdhd1 PE=1 SV=1
CV2904_1_contig_76383	9.05952	0.319748	4.82442	3.49455e-05	--	--	--
CV2904_1_contig_76444	48.7335	0.316452	7.26678	2.30953e-12	1.4e-06	hypothetical protein BRAFLDRAFT_223334 [Branchiostoma floridae] >gi|229276879|gb|EEN47681.1| hypothetical protein BRAFLDRAFT_223334, partial [Branchiostoma floridae]	--
CV2904_1_contig_76453	364.909	1.0413	8.453	5.28855e-43	--	--	--
CV2904_1_contig_7648	31.7479	6.68376	2.24793	0.0139188	2.8e-12	PREDICTED: CD109 antigen-like [Aplysia californica]	--
CV2904_1_contig_7653	5.32737	0.532737	3.32193	0.000995515	--	--	--
CV2904_1_contig_76670	4.83231	0.911756	2.40599	0.0114738	--	--	--
CV2904_1_contig_76758	78.9813	0.517345	7.25423	9.86096e-11	3e-07	PREDICTED: perlucin isoform X1 [Crassostrea gigas]	--
CV2904_1_contig_76811	1.92307	0.164834	3.54432	0.00671863	5.8e-41	PREDICTED: protein-cysteine N-palmitoyltransferase HHAT-like [Aplysia californica] >gi|871240233|ref|XP_012939359.1| PREDICTED: protein-cysteine N-palmitoyltransferase HHAT-like [Aplysia californica]	Protein-cysteine N-palmitoyltransferase HHAT OS=Mus musculus OX=10090 GN=Hhat PE=2 SV=1
CV2904_1_contig_77015	6.7171	0.229644	4.87036	6.01918e-06	9.3e-105	PREDICTED: alpha-N-acetylgalactosaminidase-like isoform X3 [Aplysia californica]	Alpha-galactosidase A OS=Homo sapiens OX=9606 GN=GLA PE=1 SV=1
CV2904_1_contig_77020	4.02568	0.654173	2.62149	0.00135864	--	--	--
CV2904_1_contig_77216	2.3588	0.283055	3.05889	0.0234195	--	--	--
CV2904_1_contig_77294	1.6337	0.300068	2.44478	0.00983618	2.4e-15	PREDICTED: zinc finger protein 717-like [Salmo salar]	--
CV2904_1_contig_7730	10.8738	0.339806	5	4.18241e-06	2.8e-44	PREDICTED: multiple epidermal growth factor-like domains protein 10 isoform X2 [Crassostrea gigas]	Multiple epidermal growth factor-like domains protein 11 OS=Mus musculus OX=10090 GN=Megf11 PE=1 SV=3
CV2904_1_contig_77305	191.332	0.32049	9.22158	2.63835e-18	--	--	--
CV2904_1_contig_77345	4.04145	0.57735	2.80735	0.0272702	--	--	--
CV2904_1_contig_77497	8.41659	0.693131	3.60203	0.000122488	--	--	--
CV2904_1_contig_77581	60.1586	0.389376	7.27146	2.12383e-14	--	--	--
CV2904_1_contig_77836	36.3216	0.51851	6.13031	9.77686e-19	1.5e-131	PREDICTED: beta-1,3-galactosyl-O-glycosyl-glycoprotein beta-1,6-N-acetylglucosaminyltransferase-like [Biomphalaria glabrata]	Beta-1,3-galactosyl-O-glycosyl-glycoprotein beta-1,6-N-acetylglucosaminyltransferase OS=Mus musculus OX=10090 GN=Gcnt1 PE=1 SV=2
CV2904_1_contig_7787	2.89239	0.156345	4.20945	0.000106903	--	--	--
CV2904_1_contig_7789	189.447	13.5905	3.80112	3.97449e-09	1.4e-28	collagen alpha-4(VI) chain-like [Crassostrea virginica]	Cartilage matrix protein OS=Gallus gallus OX=9031 GN=MATN1 PE=1 SV=2
CV2904_1_contig_78	20096	0.401252	15.612	1.71616e-67	--	--	--
CV2904_1_contig_7835	71.0351	2.84349	4.6428	1.22486e-11	1.6e-11	PREDICTED: uncharacterized protein LOC105343837 [Crassostrea gigas]	--
CV2904_1_contig_78572	1.18976	0.118976	3.32192	0.0104075	1.2e-07	PREDICTED: uncharacterized protein FLJ40521-like [Salmo salar]	--
CV2904_1_contig_78600	1.8947	0.545049	1.79751	0.0293013	5.2e-249	PREDICTED: vacuolar protein sorting-associated protein 13A-like, partial [Aplysia californica]	Vacuolar protein sorting-associated protein 13 OS=Drosophila melanogaster OX=7227 GN=Vps13 PE=1 SV=2
CV2904_1_contig_78744	199.126	0.849515	7.87282	2.08119e-18	--	--	--
CV2904_1_contig_788	22.0455	2.70845	3.02495	6.57738e-07	--	--	--
CV2904_1_contig_78805	2.93315	0.204639	3.8413	0.00231	--	--	--
CV2904_1_contig_7888	10.8249	2.5027	2.1128	0.00144841	8.4e-46	PREDICTED: angiotensin-converting enzyme-like [Aplysia californica]	Angiotensin-converting enzyme OS=Homo sapiens OX=9606 GN=ACE PE=1 SV=1
CV2904_1_contig_78926	2.58375	0.596249	2.11548	0.0408442	--	--	--
CV2904_1_contig_78935	4.07016	0.190789	4.41503	0.000306568	2.1e-10	voltage-gated sodium channel beta subunit 2 [Lymnaea stagnalis]	--
CV2904_1_contig_7895	115.905	20.6501	2.48873	0.000439962	5.2e-163	PREDICTED: glutamine synthetase 2 cytoplasmic-like isoform X2 [Biomphalaria glabrata] >gi|908482956|ref|XP_013092624.1| PREDICTED: glutamine synthetase 2 cytoplasmic-like isoform X3 [Biomphalaria glabrata]	Glutamine synthetase 2 cytoplasmic OS=Drosophila melanogaster OX=7227 GN=Gs2 PE=2 SV=3
CV2904_1_contig_7896	126.936	26.1641	2.27844	0.00153405	2.7e-162	PREDICTED: glutamine synthetase 2 cytoplasmic-like isoform X2 [Biomphalaria glabrata] >gi|908482956|ref|XP_013092624.1| PREDICTED: glutamine synthetase 2 cytoplasmic-like isoform X3 [Biomphalaria glabrata]	Glutamine synthetase 2 cytoplasmic OS=Drosophila melanogaster OX=7227 GN=Gs2 PE=2 SV=3
CV2904_1_contig_79034	8.71667	1.96828	2.14684	0.0112744	--	--	--
CV2904_1_contig_79037	4.17804	0.341064	3.61471	0.00474296	1.4e-80	PREDICTED: ELAV-like protein 1 [Aplysia californica]	ELAV-like protein 2 OS=Mus musculus OX=10090 GN=Elavl2 PE=2 SV=1
CV2904_1_contig_79101	10.4748	1.4318	2.87101	0.00100285	--	--	--
CV2904_1_contig_7914	2.18827	0.539575	2.0199	0.01446	8.9e-72	hypothetical protein LOTGIDRAFT_235927 [Lottia gigantea] >gi|556096406|gb|ESO85058.1| hypothetical protein LOTGIDRAFT_235927 [Lottia gigantea]	Tetraspanin-33 OS=Danio rerio OX=7955 GN=tspan33 PE=2 SV=1
CV2904_1_contig_7915	34.6483	8.0076	2.11334	0.000964212	5.3e-08	PREDICTED: galectin-4-like [Biomphalaria glabrata]	--
CV2904_1_contig_79281	88.1163	0.321984	8.09627	1.18222e-14	5e-12	PREDICTED: cell wall protein DAN4-like [Biomphalaria glabrata]	--
CV2904_1_contig_7933	116.489	30.2523	1.94508	0.0115195	--	--	--
CV2904_1_contig_7934	109.411	25.2263	2.11676	0.00426319	--	--	--
CV2904_1_contig_79358	21.0763	3.02635	2.79998	1.34952e-05	1.2e-06	PREDICTED: uncharacterized protein LOC101863527 [Aplysia californica]	--
CV2904_1_contig_79479	3.50968	0.668511	2.39232	0.0158876	--	--	--
CV2904_1_contig_7953	2.04065	0.586394	1.79909	0.029497	1.4e-21	PREDICTED: PTB domain-containing engulfment adapter protein 1-like isoform X5 [Aplysia californica]	--
CV2904_1_contig_79531	10.9307	0.67381	4.0199	2.23547e-05	1.1e-52	PREDICTED: uncharacterized family 31 glucosidase KIAA1161-like [Aplysia californica]	--
CV2904_1_contig_7976	7.89871	3.00536	1.39408	0.0440918	--	--	--
CV2904_1_contig_79810	41.4158	5.49073	2.91511	0.000744845	4.5e-08	hypothetical protein OCBIM_22031660mg, partial [Octopus bimaculoides]	--
CV2904_1_contig_79832	5.55189	0.592202	3.22882	0.000288659	3.7e-16	PREDICTED: osteopetrosis-associated transmembrane protein 1-like [Aplysia californica]	--
CV2904_1_contig_79861	3.95297	0.556756	2.82782	0.00124263	--	--	--
CV2904_1_contig_7987	7.70248	2.12246	1.85959	0.00287819	2.1e-37	PREDICTED: protein FAM173B-like [Biomphalaria glabrata] >gi|908426643|ref|XP_013074317.1| PREDICTED: protein FAM173B-like [Biomphalaria glabrata] >gi|908426647|ref|XP_013074318.1| PREDICTED: protein FAM173B-like [Biomphalaria glabrata] >gi|908426650|ref|XP_013074320.1| PREDICTED: protein FAM173B-like [Biomphalaria glabrata] >gi|908426653|ref|XP_013074321.1| PREDICTED: protein FAM173B-like [Biomph…	Protein N-lysine methyltransferase FAM173B OS=Mus musculus OX=10090 GN=Fam173b PE=1 SV=1
CV2904_1_contig_79947	15.1552	3.17875	2.25329	0.00045489	2.1e-200	PREDICTED: aldehyde dehydrogenase family 8 member A1-like [Aplysia californica]	Aldehyde dehydrogenase family 8 member A1 OS=Bos taurus OX=9913 GN=ALDH8A1 PE=2 SV=1
CV2904_1_contig_8	3.25711	0.666227	2.28951	0.0243016	--	--	--
CV2904_1_contig_80051	1.76445	0.126032	3.80735	0.00455143	2.8e-67	PREDICTED: heparan-sulfate 6-O-sulfotransferase 2-like [Aplysia californica]	Heparan-sulfate 6-O-sulfotransferase 3-B OS=Danio rerio OX=7955 GN=hs6st3b PE=1 SV=1
CV2904_1_contig_80087	3.3974	0.268216	3.66296	0.00367109	--	--	--
CV2904_1_contig_80141	7.71351	1.18669	2.70044	0.00402438	--	--	--
CV2904_1_contig_802	159.745	3.06406	5.70418	1.97262e-17	--	--	--
CV2904_1_contig_80321	21.4164	4.36433	2.29488	0.00441621	1.6e-38	hypothetical protein BSL78_13156 [Apostichopus japonicus]	Pro-Pol polyprotein OS=Simian foamy virus type 1 OX=338478 GN=pol PE=1 SV=3
CV2904_1_contig_8064	1.58286	0.0703494	4.49185	2.35499e-05	8.2e-158	PREDICTED: bifunctional heparan sulfate N-deacetylase/N-sulfotransferase 2-like [Biomphalaria glabrata]	Bifunctional heparan sulfate N-deacetylase/N-sulfotransferase OS=Drosophila melanogaster OX=7227 GN=sfl PE=1 SV=1
CV2904_1_contig_80974	14.6888	0.282477	5.70043	4.298e-07	--	--	--
CV2904_1_contig_8098	8321.06	10.8608	9.58149	1.46843e-39	--	--	--
CV2904_1_contig_81122	18.0819	1.21168	3.89947	1.33454e-06	--	--	--
CV2904_1_contig_81145	4.22028	1.23289	1.77529	0.0224054	2.4e-22	PREDICTED: piggyBac transposable element-derived protein 4-like isoform X2 [Biomphalaria glabrata]	--
CV2904_1_contig_81146	4.45809	1.25384	1.83007	0.0360372	--	--	--
CV2904_1_contig_8121	3.82858	0.50376	2.926	0.00985103	--	--	--
CV2904_1_contig_81329	8.49325	1.31259	2.6939	0.000421257	4.9e-146	PREDICTED: sugar phosphate exchanger 2-like [Aplysia californica]	Glucose-6-phosphate exchanger SLC37A2 OS=Bos taurus OX=9913 GN=SLC37A2 PE=2 SV=1
CV2904_1_contig_81409	11.9788	0.499119	4.58496	1.35549e-05	--	--	--
CV2904_1_contig_81458	15.9159	0.136325	6.86727	4.03859e-12	1.7e-114	PREDICTED: transmembrane protein 144-like isoform X2 [Aplysia californica]	Transmembrane protein 144 OS=Bos taurus OX=9913 GN=TMEM144 PE=2 SV=1
CV2904_1_contig_819	4.23104	0.373327	3.5025	0.0114925	--	--	--
CV2904_1_contig_81911	3.96721	0.721311	2.45943	0.00623093	3.2e-22	PREDICTED: uncharacterized protein LOC106051876 isoform X3 [Biomphalaria glabrata]	--
CV2904_1_contig_8192	166.199	2.78761	5.89774	1.87182e-17	--	--	--
CV2904_1_contig_8193	178.278	1.82094	6.61331	1.86633e-24	--	--	--
CV2904_1_contig_82087	2.57319	0.547487	2.23266	0.0230736	1.2e-17	PREDICTED: RIMS-binding protein 2-like [Aplysia californica]	--
CV2904_1_contig_823	14.813	4.42807	1.74212	0.0029937	3.9e-172	PREDICTED: solute carrier family 2, facilitated glucose transporter member 8-like [Biomphalaria glabrata]	Solute carrier family 2, facilitated glucose transporter member 8 OS=Homo sapiens OX=9606 GN=SLC2A8 PE=1 SV=3
CV2904_1_contig_82323	3.98331	1.07078	1.8953	0.0185421	4.4e-09	PREDICTED: pyruvate dehydrogenase (acetyl-transferring) kinase, mitochondrial-like [Aplysia californica]	--
CV2904_1_contig_8248	10.2848	2.73468	1.91107	0.0440537	--	--	--
CV2904_1_contig_82542	2.66752	0.347937	2.9386	0.0483693	--	--	--
CV2904_1_contig_82590	108.354	0.413566	8.03342	1.659e-14	2.8e-07	PREDICTED: uncharacterized protein LOC106011289 [Aplysia californica]	--
CV2904_1_contig_82804	71.5478	0.292032	7.93661	0.000196635	1.6e-51	cathepsin B-like precursor [Biomphalaria glabrata] >gi|908504726|ref|XP_013063574.1| PREDICTED: cathepsin B-like [Biomphalaria glabrata] >gi|154761391|gb|ABS85545.1| cathepsin B preproprotein [Biomphalaria glabrata]	Cathepsin B OS=Sus scrofa OX=9823 GN=CTSB PE=1 SV=1
CV2904_1_contig_8283	23.2954	7.22904	1.68817	0.0143247	8.8e-81	PREDICTED: transcription factor AP-1-like [Biomphalaria glabrata]	Transcription factor AP-1 OS=Homo sapiens OX=9606 GN=JUN PE=1 SV=2
CV2904_1_contig_8294	9.57088	0.388009	4.62449	0.000106586	--	--	--
CV2904_1_contig_8309	625.955	0.59797	10.0318	4.34692e-29	--	--	--
CV2904_1_contig_83161	7.87996	0.618036	3.67242	0.00135195	--	--	--
CV2904_1_contig_83279	12.4864	1.87296	2.73696	0.00794934	2.7e-09	hypothetical protein PFNF54_03017 [Plasmodium falciparum NF54]	--
CV2904_1_contig_83282	4.25746	0.473052	3.16992	0.0161339	2.4e-34	PREDICTED: putative L-aspartate dehydrogenase [Biomphalaria glabrata]	Putative L-aspartate dehydrogenase OS=Xenopus tropicalis OX=8364 GN=aspdh PE=2 SV=1
CV2904_1_contig_83526	2.40489	0.50102	2.26303	0.0163123	1.5e-21	PREDICTED: cyclic AMP-dependent transcription factor ATF-3-like [Biomphalaria glabrata] >gi|908429805|ref|XP_013075461.1| PREDICTED: cyclic AMP-dependent transcription factor ATF-3-like [Biomphalaria glabrata]	--
CV2904_1_contig_83546	4.08672	0.544896	2.90689	0.000802581	9.4e-70	PREDICTED: GTP-binding protein RAD-like [Aplysia californica]	GTP-binding protein RAD OS=Homo sapiens OX=9606 GN=RRAD PE=1 SV=2
CV2904_1_contig_8357	19.3001	2.7007	2.8372	5.25478e-07	5.6e-08	PREDICTED: mucin-7-like [Nothobranchius furzeri]	--
CV2904_1_contig_83900	1587.46	1.14632	10.4355	1.4343e-36	--	--	--
CV2904_1_contig_8394	285.004	80.9638	1.81563	0.00658446	--	--	--
CV2904_1_contig_8395	99.9988	22.899	2.12663	0.000802004	--	--	--
CV2904_1_contig_83957	1.92402	0.398072	2.27302	0.0457952	--	--	--
CV2904_1_contig_84205	5.93452	0.613916	3.27301	0.0124978	--	--	--
CV2904_1_contig_84255	2.9733	0.509709	2.54432	0.0278857	--	--	--
CV2904_1_contig_84347	36.7428	0.83792	5.4545	4.91257e-14	--	--	--
CV2904_1_contig_84428	42.0354	0.308328	7.09099	3.19129e-10	7.9e-13	PREDICTED: SCO-spondin-like [Aplysia californica]	--
CV2904_1_contig_84632	8.01127	1.01195	2.98489	0.00165471	--	--	--
CV2904_1_contig_84665	3.58943	0.37132	3.27301	0.0170425	1.5e-12	PREDICTED: UDP-glucuronosyltransferase 2B15-like [Biomphalaria glabrata]	--
CV2904_1_contig_84786	4.53715	0.672171	2.75488	0.0261255	5e-10	PREDICTED: LOW QUALITY PROTEIN: sperm-associated antigen 5 [Corvus brachyrhynchos]	--
CV2904_1_contig_8489	10.0308	1.56444	2.68072	6.79698e-05	4.1e-13	hypothetical protein C0J52_00774 [Blattella germanica]	--
CV2904_1_contig_8536	22.4355	1.98248	3.50041	2.55475e-08	4.5e-153	PREDICTED: mitochondrial ornithine transporter 1-like [Aplysia californica] >gi|524897105|ref|XP_005105019.1| PREDICTED: mitochondrial ornithine transporter 1-like [Aplysia californica] >gi|871253073|ref|XP_012941663.1| PREDICTED: mitochondrial ornithine transporter 1-like [Aplysia californica]	Mitochondrial ornithine transporter 1 OS=Mus musculus OX=10090 GN=Slc25a15 PE=1 SV=1
CV2904_1_contig_85501	22.038	0.524714	5.39231	7.49504e-08	--	--	--
CV2904_1_contig_8578	13.4193	0.719087	4.222	2.43496e-12	8.9e-82	PREDICTED: leukocyte elastase inhibitor-like [Biomphalaria glabrata] >gi|908444383|ref|XP_013080133.1| PREDICTED: leukocyte elastase inhibitor-like [Biomphalaria glabrata]	Leukocyte elastase inhibitor OS=Equus caballus OX=9796 GN=SERPINB1 PE=1 SV=3
CV2904_1_contig_85840	10.0648	2.89219	1.79909	0.0478509	2.6e-31	PREDICTED: uncharacterized protein LOC105899807 [Clupea harengus]	--
CV2904_1_contig_86	4077.94	14.5272	8.13294	8.50424e-29	--	--	--
CV2904_1_contig_86003	2.89369	0.510651	2.5025	0.0307517	--	--	--
CV2904_1_contig_8614	1083.27	25.905	5.38603	7.64263e-18	--	--	--
CV2904_1_contig_8615	2001.43	351.846	2.50802	0.000460845	--	--	--
CV2904_1_contig_8616	18.2005	0.490013	5.21501	4.34994e-13	1.5e-98	PREDICTED: uncharacterized protein LOC106054206 [Biomphalaria glabrata]	Neuroligin-2 OS=Mus musculus OX=10090 GN=Nlgn2 PE=1 SV=2
CV2904_1_contig_8620	5.4791	0.768997	2.83289	0.00347068	--	--	--
CV2904_1_contig_86320	4.74977	0.290802	4.02974	0.001297	7e-44	PREDICTED: guanine nucleotide-binding protein subunit beta-like protein [Aplysia californica]	--
CV2904_1_contig_86592	13.974	0.603193	4.53398	1.37304e-06	--	--	--
CV2904_1_contig_86608	4.48563	0.395791	3.5025	0.0069157	--	--	--
CV2904_1_contig_8666	6306.44	0.364703	14.0778	3.26106e-54	--	--	--
CV2904_1_contig_8667	6460.16	0.106665	15.8862	1.03156e-55	1.1e-11	PREDICTED: uncharacterized protein LOC106057639 isoform X2 [Biomphalaria glabrata]	--
CV2904_1_contig_8668	4547.88	0.15146	14.874	7.13795e-50	2.5e-13	PREDICTED: uncharacterized protein LOC106057639 isoform X2 [Biomphalaria glabrata]	--
CV2904_1_contig_86728	2.17102	0.361836	2.58496	0.0424985	--	--	--
CV2904_1_contig_8676	3.22318	1.22128	1.40009	0.0350733	3.6e-95	PREDICTED: arylsulfatase B-like [Biomphalaria glabrata] >gi|908449901|ref|XP_013081935.1| PREDICTED: arylsulfatase B-like [Biomphalaria glabrata]	Arylsulfatase B OS=Mus musculus OX=10090 GN=Arsb PE=1 SV=3
CV2904_1_contig_86760	196.876	0.815312	7.91572	7.85879e-39	6.5e-69	PREDICTED: uncharacterized protein LOC101848024 [Aplysia californica]	--
CV2904_1_contig_86967	5.39424	0.67428	3	0.00281435	5.9e-38	PREDICTED: ankyrin repeat and KH domain-containing protein 1-like [Biomphalaria glabrata]	--
CV2904_1_contig_87059	7.80672	1.11525	2.80735	0.00673204	--	--	--
CV2904_1_contig_87142	3.33833	0.69286	2.26849	0.0124287	6.9e-06	submandibular gland secretory Glx-rich protein CA-like, partial [Cyanistes caeruleus]	--
CV2904_1_contig_8729	52.1118	2.17303	4.58383	3.12545e-15	4.3e-139	PREDICTED: carnitine O-palmitoyltransferase 1, liver isoform-like [Aplysia californica]	Carnitine O-palmitoyltransferase 1, liver isoform OS=Homo sapiens OX=9606 GN=CPT1A PE=1 SV=2
CV2904_1_contig_87376	3.96487	0.895294	2.14684	0.0458602	--	--	--
CV2904_1_contig_87459	7.97787	1.09411	2.86625	0.000283327	2.8e-13	PREDICTED: dachshund homolog 1-like, partial [Aplysia californica]	--
CV2904_1_contig_87518	8.77492	0.295784	4.89077	3.27222e-05	--	--	--
CV2904_1_contig_8752	12.1893	3.82585	1.67177	0.0425055	--	--	--
CV2904_1_contig_8756	100.017	38.7668	1.36735	0.0337129	3.4e-09	PREDICTED: omega-3 fatty acid desaturase, endoplasmic reticulum-like [Biomphalaria glabrata]	--
CV2904_1_contig_87565	9.05462	1.15591	2.96962	0.00348329	--	--	--
CV2904_1_contig_87682	2.57888	0.483539	2.41504	0.0129478	1.6e-131	PREDICTED: folylpolyglutamate synthase, mitochondrial-like isoform X1 [Biomphalaria glabrata]	Folylpolyglutamate synthase, mitochondrial OS=Bos taurus OX=9913 GN=FPGS PE=2 SV=1
CV2904_1_contig_87722	2.49178	0.433352	2.52356	0.0468691	--	--	--
CV2904_1_contig_8777	9.32394	1.40399	2.73141	0.00258209	1.9e-35	PREDICTED: short-chain specific acyl-CoA dehydrogenase, mitochondrial-like [Biomphalaria glabrata]	Short-chain specific acyl-CoA dehydrogenase, mitochondrial OS=Mus musculus OX=10090 GN=Acads PE=1 SV=2
CV2904_1_contig_8779	8.17556	0.314445	4.70044	2.23552e-06	9.8e-75	PREDICTED: carbonic anhydrase 7-like [Aplysia californica]	Carbonic anhydrase 12 OS=Mus musculus OX=10090 GN=Ca12 PE=1 SV=1
CV2904_1_contig_8780	1.39526	0.225042	2.63227	0.0270434	2.4e-73	PREDICTED: carbonic anhydrase 7-like [Aplysia californica]	Carbonic anhydrase 12 OS=Mus musculus OX=10090 GN=Ca12 PE=1 SV=1
CV2904_1_contig_87805	4.04568	0.577954	2.80735	0.0424148	--	--	--
CV2904_1_contig_8784	22.3824	6.13916	1.86625	0.0137682	--	--	--
CV2904_1_contig_87845	365.549	0.161557	11.1438	6.74073e-28	--	--	--
CV2904_1_contig_87906	3.02036	0.313222	3.26946	3.86668e-05	--	--	--
CV2904_1_contig_87944	2.06727	0.328884	2.65208	0.0186711	1.2e-82	PREDICTED: BAI1-associated protein 3-like [Aplysia californica]	BAI1-associated protein 3 OS=Mus musculus OX=10090 GN=Baiap3 PE=1 SV=3
CV2904_1_contig_88139	8.01596	0.384766	4.38082	0.000225648	9e-59	PREDICTED: ras-related protein Rab-44-like [Aplysia californica]	Ras-related protein Rab-3 OS=Drosophila melanogaster OX=7227 GN=Rab3 PE=1 SV=1
CV2904_1_contig_8817	53.0583	2.92552	4.18081	4.15709e-08	6.2e-64	probable zinc transporter protein DDB_G0283629 [Mizuhopecten yessoensis] >gi|1205805986|gb|OWF34059.1| Zinc transporter 2 [Mizuhopecten yessoensis]	Zinc transporter 2 OS=Rattus norvegicus OX=10116 GN=Slc30a2 PE=2 SV=1
CV2904_1_contig_88252	7.1542	0.733764	3.2854	0.00565833	--	--	--
CV2904_1_contig_8827	6.8684	2.58019	1.4125	0.0327852	3.4e-101	PREDICTED: dehydrogenase/reductase SDR family member 4-like isoform X1 [Aplysia californica]	3-oxoacyl-[acyl-carrier-protein] reductase FabG OS=Thermotoga maritima (strain ATCC 43589 / MSB8 / DSM 3109 / JCM 10099) OX=243274 GN=fabG PE=3 SV=1
CV2904_1_contig_88279	513.438	10.6412	5.59246	1.1591e-13	--	--	--
CV2904_1_contig_88453	6.4981	0.55698	3.54432	0.00715593	--	--	--
CV2904_1_contig_88571	2.58672	0.221719	3.54432	0.0180973	9e-55	PREDICTED: solute carrier organic anion transporter family member 2A1-like [Aplysia californica]	Solute carrier organic anion transporter family member 2A1 OS=Homo sapiens OX=9606 GN=SLCO2A1 PE=1 SV=2
CV2904_1_contig_88659	68.3493	0.613916	6.79874	2.68522e-10	--	--	--
CV2904_1_contig_88660	18.3742	0.648503	4.82442	5.6556e-05	--	--	--
CV2904_1_contig_88794	7.75706	0.886521	3.12928	0.000769353	5.6e-12	PREDICTED: uncharacterized protein LOC101857443 [Aplysia californica]	--
CV2904_1_contig_8881	13.8766	1.5047	3.20511	6.63856e-06	4.3e-49	PREDICTED: von Willebrand factor D and EGF domain-containing protein-like, partial [Aplysia californica]	von Willebrand factor D and EGF domain-containing protein OS=Mus musculus OX=10090 GN=Vwde PE=2 SV=2
CV2904_1_contig_8882	32.761	1.87742	4.12515	3.09569e-08	7.5e-48	PREDICTED: von Willebrand factor D and EGF domain-containing protein-like, partial [Aplysia californica]	von Willebrand factor D and EGF domain-containing protein OS=Mus musculus OX=10090 GN=Vwde PE=2 SV=2
CV2904_1_contig_88980	1.55507	0.270448	2.52356	0.0485415	3.5e-36	PREDICTED: uncharacterized protein LOC106055760 [Biomphalaria glabrata]	Heparan-sulfate 6-O-sulfotransferase 2 OS=Gallus gallus OX=9031 GN=HS6ST2 PE=1 SV=1
CV2904_1_contig_89007	4.18579	0.747463	2.48543	0.00759077	1e-34	PREDICTED: phosphatidylinositol 4-kinase type 2-alpha-like isoform X1 [Biomphalaria glabrata]	Phosphatidylinositol 4-kinase type 2-beta OS=Danio rerio OX=7955 GN=pi4k2b PE=2 SV=1
CV2904_1_contig_89143	6.7656	0.375867	4.16992	9.19639e-05	--	--	--
CV2904_1_contig_8919	2.71249	0.618036	2.13386	0.0117078	2.9e-50	PREDICTED: uncharacterized protein LOC101862092 [Aplysia californica]	--
CV2904_1_contig_89337	7.63907	1.04645	2.8679	0.0034798	--	--	--
CV2904_1_contig_896	309.329	50.8932	2.6036	0.000308687	4.5e-229	PREDICTED: phosphoenolpyruvate carboxykinase, cytosolic [GTP]-like [Aplysia californica]	Phosphoenolpyruvate carboxykinase, cytosolic [GTP] OS=Rattus norvegicus OX=10116 GN=Pck1 PE=1 SV=1
CV2904_1_contig_89823	12.7407	2.26283	2.49325	0.0112145	--	--	--
CV2904_1_contig_9023	56.9383	3.89763	3.86873	2.61831e-14	2.9e-06	PREDICTED: neuronal acetylcholine receptor subunit alpha-5-like [Aplysia californica]	--
CV2904_1_contig_9042	20.4878	4.55585	2.16898	0.00120576	--	--	--
CV2904_1_contig_9056	1.88759	0.269656	2.80735	0.0219246	--	--	--
CV2904_1_contig_9064	66250.7	56.5082	10.1953	2.94603e-41	--	--	--
CV2904_1_contig_9074	12.2854	3.73905	1.71621	0.0170207	1.3e-15	PREDICTED: probable cinnamyl alcohol dehydrogenase 6 [Biomphalaria glabrata]	--
CV2904_1_contig_90748	5.3738	0.732791	2.87447	0.0114501	1.3e-16	PREDICTED: dehydrogenase/reductase SDR family member 9-like [Biomphalaria glabrata]	17-beta-hydroxysteroid dehydrogenase type 6 OS=Rattus norvegicus OX=10116 GN=Hsd17b6 PE=1 SV=2
CV2904_1_contig_9078	705.471	12.0401	5.87267	1.17308e-15	2.4e-33	PREDICTED: antistasin-like [Biomphalaria glabrata]	Antistasin OS=Hydra vulgaris OX=6087 PE=2 SV=1
CV2904_1_contig_9079	250.134	18.5162	3.75584	3.28773e-11	1.6e-33	PREDICTED: antistasin-like [Biomphalaria glabrata]	Antistasin OS=Hydra vulgaris OX=6087 PE=2 SV=1
CV2904_1_contig_90872	2.56569	0.4854	2.4021	0.0271567	--	--	--
CV2904_1_contig_91066	3.20606	0.540782	2.56768	0.00307244	--	--	--
CV2904_1_contig_91167	2.71437	0.167553	4.01792	5.26999e-05	3.2e-105	PREDICTED: glycoprotein 3-alpha-L-fucosyltransferase A-like isoform X1 [Biomphalaria glabrata]	Alpha-(1,3)-fucosyltransferase C OS=Drosophila melanogaster OX=7227 GN=FucTC PE=2 SV=4
CV2904_1_contig_91189	4.05856	0.699752	2.53605	0.0308763	--	--	--
CV2904_1_contig_9123	4.0164	0.952343	2.07635	0.006617	--	--	--
CV2904_1_contig_9142	1.32427	0.169778	2.96347	0.0101986	4.2e-105	PREDICTED: endonuclease G, mitochondrial-like [Aplysia californica]	Endonuclease G, mitochondrial OS=Bos taurus OX=9913 GN=ENDOG PE=1 SV=1
CV2904_1_contig_91511	4.22553	0.582832	2.85798	0.0223158	--	--	--
CV2904_1_contig_9156	0.469209	0.0612012	2.9386	0.0320856	2.7e-202	PREDICTED: polyadenylate-binding protein 3-like [Biomphalaria glabrata]	Polyadenylate-binding protein 1 OS=Homo sapiens OX=9606 GN=PABPC1 PE=1 SV=2
CV2904_1_contig_9167	14.9111	4.25019	1.81079	0.00513751	--	--	--
CV2904_1_contig_9177	28.8324	11.3739	1.34197	0.0283332	3.1e-13	hypothetical protein BOX15_Mlig003959g1 [Macrostomum lignano]	--
CV2904_1_contig_91949	1.68453	0.280754	2.58496	0.0255266	--	--	--
CV2904_1_contig_9199	26.8603	11.2559	1.25479	0.0294454	--	--	--
CV2904_1_contig_92	856.413	1.67432	8.99859	3.01834e-35	--	--	--
CV2904_1_contig_92059	4.15148	0.377407	3.45943	0.00277307	--	--	--
CV2904_1_contig_9223	4.61234	1.48871	1.63144	0.00651505	--	--	--
CV2904_1_contig_92326	5.1973	0.292806	4.14974	0.000110244	--	--	--
CV2904_1_contig_9242	42.7837	9.57843	2.1592	0.0123431	4e-188	PREDICTED: ATP-dependent RNA helicase dbp2-like isoform X1 [Aplysia californica]	Probable ATP-dependent RNA helicase DDX5 OS=Mus musculus OX=10090 GN=Ddx5 PE=1 SV=2
CV2904_1_contig_92440	3.78519	0.960421	1.97863	0.0320749	1.3e-56	PREDICTED: sodium-dependent phosphate transporter 1-B-like isoform X1 [Biomphalaria glabrata] >gi|908499617|ref|XP_013061755.1| PREDICTED: sodium-dependent phosphate transporter 1-B-like isoform X1 [Biomphalaria glabrata] >gi|908499620|ref|XP_013061756.1| PREDICTED: sodium-dependent phosphate transporter 1-B-like isoform X1 [Biomphalaria glabrata] >gi|908499623|ref|XP_013061757.1| PREDICTED: sodi…	Sodium-dependent phosphate transporter 2 OS=Homo sapiens OX=9606 GN=SLC20A2 PE=1 SV=1
CV2904_1_contig_92885	9.93099	0.677113	3.87446	0.00227514	--	--	--
CV2904_1_contig_92949	229.921	0.178464	10.3313	5.88782e-24	--	--	--
CV2904_1_contig_93298	9.03802	0.150634	5.90688	7.2242e-08	--	--	--
CV2904_1_contig_93383	2.09687	0.262108	3	0.0330992	--	--	--
CV2904_1_contig_9339	96.5006	27.9737	1.78647	0.00952129	2.7e-141	PREDICTED: multifunctional protein ADE2-like [Aplysia californica]	Multifunctional protein ADE2 OS=Homo sapiens OX=9606 GN=PAICS PE=1 SV=3
CV2904_1_contig_93549	30.909	0.639496	5.59494	7.58517e-07	--	--	--
CV2904_1_contig_9363	10.9354	3.74105	1.54749	0.0362798	--	--	--
CV2904_1_contig_9364	14.0564	5.22609	1.42742	0.0215911	--	--	--
CV2904_1_contig_93680	20.234	3.68709	2.45623	0.00375195	--	--	--
CV2904_1_contig_9410	85.8278	24.0106	1.83777	0.0181339	--	--	--
CV2904_1_contig_9423	2.19256	0.468638	2.22607	0.00515888	1.3e-201	PREDICTED: solute carrier family 23 member 1-like [Aplysia californica]	Solute carrier family 23 member 1 OS=Homo sapiens OX=9606 GN=SLC23A1 PE=1 SV=3
CV2904_1_contig_9443	200.69	37.6109	2.41575	3.40124e-05	6.3e-18	hypothetical protein PKNOH_S120139200 [Plasmodium knowlesi]	--
CV2904_1_contig_9457	7.96053	2.29263	1.79586	0.0199952	--	--	--
CV2904_1_contig_94736	46.5872	0.232936	7.64385	2.33654e-12	--	--	--
CV2904_1_contig_94793	73.3371	0.332846	7.78354	5.07503e-13	--	--	--
CV2904_1_contig_948	392.01	10.5243	5.2191	1.62639e-13	--	--	--
CV2904_1_contig_9513	1.87585	0.238745	2.974	0.00312231	1.5e-09	AGAP009200-PA, partial [Anopheles gambiae str. PEST] >gi|116117788|gb|EAA43413.3| AGAP009200-PA, partial [Anopheles gambiae str. PEST]	Collagen-like protein 3 OS=Acanthamoeba polyphaga mimivirus OX=212035 GN=MIMI_R239 PE=4 SV=1
CV2904_1_contig_9522	40.2882	2.29101	4.1363	3.44449e-12	--	--	--
CV2904_1_contig_9544	231.446	12.0512	4.26342	6.17853e-09	6.4e-27	PREDICTED: uncharacterized protein LOC105341499 [Crassostrea gigas] >gi|405964218|gb|EKC29725.1| hypothetical protein CGI_10013002 [Crassostrea gigas]	--
CV2904_1_contig_9546	29.1946	4.07784	2.83983	4.37638e-05	6.4e-166	PREDICTED: alpha-L-fucosidase-like [Aplysia californica]	Alpha-L-fucosidase OS=Branchiostoma floridae OX=7739 GN=BRAFLDRAFT_56888 PE=3 SV=2
CV2904_1_contig_9549	822.606	153.093	2.42579	0.00220356	2.6e-08	PREDICTED: whey acidic protein-like [Sinocyclocheilus anshuiensis]	Whey acidic protein OS=Macropus eugenii OX=9315 GN=WAP PE=1 SV=1
CV2904_1_contig_9552	107.825	6.5162	4.04851	3.43523e-11	3.4e-08	unnamed protein product [Trypanosoma congolense IL3000]	--
CV2904_1_contig_95606	188.235	1.5843	6.89254	7.90876e-22	3.5e-35	PREDICTED: papilin-like [Aplysia californica]	Kunitz-type serine protease inhibitor bitisilin-3 (Fragment) OS=Bitis gabonica OX=8694 PE=2 SV=1
CV2904_1_contig_9569	1.43691	0.187423	2.9386	0.042908	--	--	--
CV2904_1_contig_957	7.85128	2.18402	1.84594	0.00350594	7.8e-30	PREDICTED: uncharacterized protein LOC101848798 [Aplysia californica]	--
CV2904_1_contig_95715	11.9172	0.722254	4.04439	0.000183898	--	--	--
CV2904_1_contig_95756	2.89905	0.682129	2.08746	0.022962	4.9e-85	TASK two-pore domain potassium channel [Lymnaea stagnalis]	Potassium channel subfamily K member 9 OS=Xenopus laevis OX=8355 GN=kcnk9 PE=2 SV=1
CV2904_1_contig_958	11.7859	0.471437	4.64385	0.000127486	--	--	--
CV2904_1_contig_95801	8.37158	1.5906	2.39593	0.00168751	1e-09	PREDICTED: uncharacterized protein LOC106061046 [Biomphalaria glabrata]	--
CV2904_1_contig_9584	7.2595	0.721939	3.32992	7.72144e-08	--	--	--
CV2904_1_contig_9598	12.0984	2.87229	2.07455	0.00253027	--	--	--
CV2904_1_contig_96009	14.5694	0.889733	4.03342	6.24205e-06	7.9e-15	hypothetical protein XELAEV_18044654mg [Xenopus laevis]	11-cis retinol dehydrogenase OS=Homo sapiens OX=9606 GN=RDH5 PE=1 SV=1
CV2904_1_contig_96054	19.5584	0.407466	5.58496	9.56299e-10	--	--	--
CV2904_1_contig_96133	2.38906	0.325781	2.87447	0.0378314	--	--	--
CV2904_1_contig_965	130106	98.3354	10.3697	1.50617e-45	1.6e-45	PREDICTED: leukocyte elastase inhibitor-like [Biomphalaria glabrata] >gi|908444383|ref|XP_013080133.1| PREDICTED: leukocyte elastase inhibitor-like [Biomphalaria glabrata]	Serpin A12 OS=Mus musculus OX=10090 GN=Serpina12 PE=1 SV=2
CV2904_1_contig_96572	88.6089	0.274614	8.33389	1.06954e-14	--	--	--
CV2904_1_contig_96616	4.29221	0.585301	2.87447	0.0385953	--	--	--
CV2904_1_contig_9668	41.7017	0.452296	6.52669	5.53257e-09	--	--	--
CV2904_1_contig_9691	13.4381	0.312514	5.42626	3.49891e-06	--	--	--
CV2904_1_contig_97237	2.58189	0.215157	3.58496	0.00468799	1.3e-37	PREDICTED: heparan sulfate glucosamine 3-O-sulfotransferase 1-like [Biomphalaria glabrata] >gi|908446256|ref|XP_013080732.1| PREDICTED: heparan sulfate glucosamine 3-O-sulfotransferase 1-like [Biomphalaria glabrata]	Heparan sulfate glucosamine 3-O-sulfotransferase 1 OS=Rattus norvegicus OX=10116 GN=Hs3st1 PE=2 SV=1
CV2904_1_contig_97272	40.0155	1.43528	4.80116	7.18678e-13	--	--	--
CV2904_1_contig_97316	4.04496	0.258189	3.96962	0.0017582	2.3e-14	unknown, partial [Lymnaea stagnalis]	--
CV2904_1_contig_97389	3.53002	0.460437	2.9386	0.0330916	--	--	--
CV2904_1_contig_97477	7.67395	0.479622	3.99999	0.00400526	--	--	--
CV2904_1_contig_97532	11.3251	0.283128	5.32193	3.66754e-11	7.2e-30	PREDICTED: uncharacterized protein LOC101848626 [Aplysia californica]	Protein Fer3 OS=Drosophila melanogaster OX=7227 GN=fer3 PE=2 SV=2
CV2904_1_contig_9755	200.843	0.409885	8.93663	5.23715e-15	--	--	--
CV2904_1_contig_9756	126.961	0.408672	8.27922	3.62743e-15	--	--	--
CV2904_1_contig_97666	3.29767	0.535871	2.62149	0.0025779	4.7e-06	DSPP isoform 1 [Pongo abelii] >gi|1331904639|gb|PNJ52686.1| DSPP isoform 2 [Pongo abelii]	--
CV2904_1_contig_9769	35.7119	0.449207	6.31287	0.00154266	--	--	--
CV2904_1_contig_97829	6.86005	0.348816	4.29768	0.000317736	--	--	--
CV2904_1_contig_9792	35.7494	8.79697	2.02284	0.00835478	--	--	--
CV2904_1_contig_98096	10.6655	2.73141	1.96523	0.027381	4.2e-09	endonuclease-reverse transcriptase [Bombyx mori]	--
CV2904_1_contig_98184	2.76588	0.488096	2.5025	0.0228678	--	--	--
CV2904_1_contig_98258	7.38437	0.579166	3.67242	0.00145715	--	--	--
CV2904_1_contig_9826	15.8141	0.322736	5.6147	2.29056e-06	3.1e-06	transmembrane protease serine 2 isoform X3 [Acanthochromis polyacanthus]	Serine protease 27 OS=Homo sapiens OX=9606 GN=PRSS27 PE=1 SV=1
CV2904_1_contig_98322	8.50037	2.55011	1.73697	0.0450469	--	--	--
CV2904_1_contig_98590	2.0929	0.298985	2.80735	0.0452569	8.2e-21	hypothetical protein LOTGIDRAFT_155476 [Lottia gigantea] >gi|556095498|gb|ESO84151.1| hypothetical protein LOTGIDRAFT_155476 [Lottia gigantea]	--
CV2904_1_contig_9863	6.98878	1.52109	2.19994	0.00211249	8.9e-162	PREDICTED: fatty acid synthase-like [Biomphalaria glabrata]	Fatty acid synthase OS=Mus musculus OX=10090 GN=Fasn PE=1 SV=2
CV2904_1_contig_9894	5.84136	0.121274	5.58996	2.56953e-10	7.8e-80	PREDICTED: 2-hydroxyacylsphingosine 1-beta-galactosyltransferase-like isoform X1 [Biomphalaria glabrata]	UDP-glucuronosyltransferase 2B17 OS=Mus musculus OX=10090 GN=Ugt2b17 PE=1 SV=1
CV2904_1_contig_99003	1.60992	0.19319	3.05889	0.0305705	--	--	--
CV2904_1_contig_991	3.50159	1.07264	1.70685	0.0167941	7.9e-205	PREDICTED: cytosolic purine 5'-nucleotidase-like [Aplysia californica]	Cytosolic purine 5'-nucleotidase OS=Gallus gallus OX=9031 GN=NT5C2 PE=2 SV=1
CV2904_1_contig_99143	2.55273	0.283637	3.16992	0.0200331	4.1e-47	PREDICTED: uncharacterized protein LOC101850035 [Aplysia californica]	--
CV2904_1_contig_99233	7.36326	1.21168	2.60334	0.00454874	2e-12	PREDICTED: uncharacterized protein LOC101846505 [Aplysia californica]	--
CV2904_1_contig_9936	0.670539	0.124174	2.43296	0.0430682	2.9e-16	PREDICTED: uncharacterized protein LOC106055303 [Biomphalaria glabrata]	--
CV2904_1_contig_99622	87.0889	0.288374	8.2384	1.84621e-14	1.2e-06	PREDICTED: mucin-2-like [Scleropages formosus]	--
CV2904_1_contig_99640	2.60286	0.269261	3.27301	0.0152845	--	--	--
CV2904_1_contig_9970	54.509	17.1649	1.66704	0.00605383	1e-47	PREDICTED: riboflavin kinase-like [Aplysia californica]	Riboflavin kinase OS=Homo sapiens OX=9606 GN=RFK PE=1 SV=2

## Sheet: Reproductive stage LOG2 FC>10
Gene ID	AG Reproductive	AG Non-reproductive	log2foldchange
CV2904_1_contig_8667	6460.16	0.106665	15.8862
CV2904_1_contig_78	20096	0.401252	15.612
CV2904_1_contig_4389	7037.15	0.208154	15.045
CV2904_1_contig_8668	4547.88	0.15146	14.874
CV2904_1_contig_64908	8373.26	0.36835	14.4724
CV2904_1_contig_52481	4172.35	0.207404	14.2961
CV2904_1_contig_34864	7143.08	0.35555	14.2942
CV2904_1_contig_8666	6306.44	0.364703	14.0778
CV2904_1_contig_11418	6447.66	0.43523	13.8547
CV2904_1_contig_19651	900.713	0.0621876	13.8221
CV2904_1_contig_14160	3921.05	0.305735	13.6467
CV2904_1_contig_10526	10633.9	0.930176	13.4808
CV2904_1_contig_6384	34788.4	3.12439	13.4427
CV2904_1_contig_2827	34403.1	3.7483	13.164
CV2904_1_contig_12892	2939.07	0.339806	13.0784
CV2904_1_contig_10008	3181.62	0.375631	13.0482
CV2904_1_contig_39376	453.985	0.0551421	13.0072
CV2904_1_contig_13247	1067.99	0.138166	12.9162
CV2904_1_contig_15288	10346.8	1.63348	12.6289
CV2904_1_contig_5271	4832.77	0.765799	12.6236
CV2904_1_contig_37625	744.198	0.125391	12.535
CV2904_1_contig_5273	2573.5	0.468771	12.4225
CV2904_1_contig_12220	2938.56	0.540102	12.4096
CV2904_1_contig_50029	1760.9	0.324251	12.4069
CV2904_1_contig_34865	3925.19	0.756883	12.3404
CV2904_1_contig_35626	971.182	0.203059	12.2236
CV2904_1_contig_305	18685.2	4.32211	12.0779
CV2904_1_contig_12175	546.496	0.128255	12.057
CV2904_1_contig_10391	886.783	0.214406	12.014
CV2904_1_contig_19652	503.738	0.122783	12.0023
CV2904_1_contig_4355	17468.8	4.64794	11.8759
CV2904_1_contig_66575	826.052	0.221719	11.8633
CV2904_1_contig_22311	2514.14	0.684156	11.8434
CV2904_1_contig_1630	21860.1	6.24148	11.7741
CV2904_1_contig_306	34012.6	11.0678	11.5855
CV2904_1_contig_1931	549.403	0.180093	11.5749
CV2904_1_contig_12178	358.713	0.118976	11.5579
CV2904_1_contig_19368	1992.93	0.699398	11.4765
CV2904_1_contig_4354	9597.39	3.59882	11.3809
CV2904_1_contig_21908	1104.36	0.416057	11.3741
CV2904_1_contig_29326	3573.16	1.35012	11.3699
CV2904_1_contig_4131	44469.5	17.4269	11.3173
CV2904_1_contig_87845	365.549	0.161557	11.1438
CV2904_1_contig_4751	8866.99	4.49713	10.9452
CV2904_1_contig_16395	581.24	0.297056	10.9342
CV2904_1_contig_6255	487.025	0.250237	10.9265
CV2904_1_contig_2408	699.549	0.370573	10.8824
CV2904_1_contig_62886	380.971	0.216676	10.7799
CV2904_1_contig_35385	978.859	0.574111	10.7356
CV2904_1_contig_1932	869.506	0.524928	10.6939
CV2904_1_contig_5317	695.443	0.422419	10.685
CV2904_1_contig_11810	4245.39	2.62342	10.6602
CV2904_1_contig_7170	192.224	0.129822	10.532
CV2904_1_contig_41468	660.009	0.446304	10.5302
CV2904_1_contig_83900	1587.46	1.14632	10.4355
CV2904_1_contig_42183	3628.63	2.73914	10.3715
CV2904_1_contig_965	130106	98.3354	10.3697
CV2904_1_contig_92949	229.921	0.178464	10.3313
CV2904_1_contig_11154	629.917	0.489827	10.3287
CV2904_1_contig_12176	482.141	0.376379	10.323
CV2904_1_contig_3899	138.24	0.109195	10.3061
CV2904_1_contig_5272	522.673	0.422419	10.273
CV2904_1_contig_9064	66250.7	56.5082	10.1953
CV2904_1_contig_64922	259.357	0.222433	10.1873
CV2904_1_contig_4037	395.565	0.342332	10.1743
CV2904_1_contig_18927	665.666	0.590304	10.1391
CV2904_1_contig_33053	519.209	0.471437	10.105
CV2904_1_contig_27881	807.057	0.738387	10.0941
CV2904_1_contig_11122	143.093	0.134108	10.0593
CV2904_1_contig_2577	705.026	0.661819	10.057
CV2904_1_contig_8309	625.955	0.59797	10.0318
CV2904_1_contig_61998	481.932	0.469834	10.0025

## Sheet: Non-reproductive stage_DEG_up
Gene	CVAGJ.value	CVAGN.value	log2foldchange	padjust	Gene Length	NR GI	NR ID	NR Score	NR Evalue	NR Description	NT GI	NT ID	NT Score	NT Evalue	NT Description	KO ID	KO Name	KO Description	Http Link	Swissprot ID	Swissprot Score	Swissprot Evalue	Swissprot Description	PFAM ID	PFAM description	Gene Ontology Biological Pathway	BP Description	Gene Ontology Molecular Function	MF Description	Gene Ontology Cellular Component	CC Description	KOG ID	KOG Description
CV2904_1_contig_1465_coverage_5771.04	0.187423	4051.72	-14.3999	3.86575e-31	737	--	--	--	--	--	--	--	--	--	--	--	--	--	--	--	--	--	--	--	--	--	--	--	--	--	--	--	--
CV2904_1_contig_4176_coverage_643.16	0.130251	838.393	-12.6521	4.52723e-30	1414	1004141172	KXZ49166.1	190	5.3e-12	hypothetical protein GPECTOR_23g92 [Gonium pectorale]	--	--	--	--	--	--	--	--	--	Q1D823	134	1.1e-06	Adventurous-gliding motility protein Z OS=Myxococcus xanthus (strain DK 1622) OX=246197 GN=aglZ PE=1 SV=1	--	--	--	--	--	--	--	--	--	--
CV2904_1_contig_4175_coverage_465.27	0.164677	775.563	-12.2014	6.58773e-30	1398	1249610932	GAX94330.1	179	9.9e-11	kinesin-like protein [Pythium insidiosum]	--	--	--	--	--	--	--	--	--	Q8VD04	160	1.1e-09	GRIP1-associated protein 1 OS=Mus musculus OX=10090 GN=Gripap1 PE=1 SV=1	--	--	--	--	--	--	--	--	--	--
CV2904_1_contig_6089_coverage_126.49	0.078439	337.732	-12.072	1.42837e-09	1761	1026761235	OAE22772.1	189	8.6e-12	hypothetical protein AXG93_2035s1560 [Marchantia polymorpha subsp. ruderalis]	--	--	--	--	--	--	--	--	--	P18428	401	1.5e-37	Lipopolysaccharide-binding protein OS=Homo sapiens OX=9606 GN=LBP PE=1 SV=3	--	--	--	--	--	--	--	--	--	--
CV2904_1_contig_15867_coverage_267.38	0.186412	529.285	-11.4713	5.5217e-29	741	1228950689	XP_022023999.1	149	1.6e-07	peroxidase N1-like [Helianthus annuus]	685046718	LN595243.1	52	6.83844e-16	Cyprinus carpio genome assembly common carp genome ,scaffold 000012284	--	--	--	--	--	--	--	--	--	--	--	--	--	--	--	--	--	--
CV2904_1_contig_22608_coverage_209.90	0.198037	461.378	-11.1859	3.83551e-24	930	--	--	--	--	--	--	--	--	--	--	--	--	--	--	--	--	--	--	--	--	--	--	--	--	--	--	--	--
CV2904_1_contig_9912_coverage_159.39	0.0447678	102.776	-11.1647	2.4817e-31	4114	--	--	--	--	--	--	--	--	--	--	--	--	--	--	Q68ED2	135	2.5e-06	Metabotropic glutamate receptor 7 OS=Mus musculus OX=10090 GN=Grm7 PE=1 SV=1	--	--	--	--	--	--	--	--	--	--
CV2904_1_contig_30555_coverage_34.76	0.0856361	188.514	-11.1041	3.55788e-25	3226	551659908	XP_005832722.1	162	2.1e-08	hypothetical protein GUITHDRAFT_43265, partial [Guillardia theta CCMP2712] >gi|428176860|gb|EKX45742.1| hypothetical protein GUITHDRAFT_43265, partial [Guillardia theta CCMP2712]	--	--	--	--	--	--	--	--	--	O18806	342	1.9e-30	Coagulation factor VIII OS=Canis lupus familiaris OX=9615 GN=F8 PE=2 SV=1	PF13330//PF00754	Mucin-2//F5/8	--	--	--	--	--	--	--	--
CV2904_1_contig_14204_coverage_161.62	0.204714	426.42	-11.0244	3.82446e-34	2699	325179481	CCA13878.1	215	1.3e-14	protocadherinlike protein putative [Albugo laibachii Nc14]	148724315	EF602752.1	2255	0	Cernuella virgata epiphragmin mRNA, complete cds	--	--	--	--	P10039	385	1.7e-35	Tenascin OS=Gallus gallus OX=9031 GN=TNC PE=1 SV=2	PF00147	Fibrinogen	--	--	--	--	--	--	--	--
CV2904_1_contig_50834_coverage_13.43	0.34361	639.114	-10.8611	2.7832e-21	536	--	--	--	--	--	--	--	--	--	--	--	--	--	--	--	--	--	--	--	--	--	--	--	--	--	--	--	--
CV2904_1_contig_12028_coverage_286.85	0.174849	298.06	-10.7353	1.97543e-22	790	--	--	--	--	--	--	--	--	--	--	--	--	--	--	--	--	--	--	--	--	--	--	--	--	--	--	--	--
CV2904_1_contig_7357_coverage_346.46	0.281183	450.314	-10.6452	1.50617e-45	1310	--	--	--	--	--	1008775284	XM_016004716.1	45	9.61482e-12	PREDICTED: Peromyscus maniculatus bairdii SH3-domain GRB2 like endophilin B1 (Sh3glb1), transcript variant X3, mRNA	--	--	--	--	--	--	--	--	--	--	--	--	--	--	--	--	--	--
CV2904_1_contig_14206_coverage_110.50	0.0827231	132.043	-10.6404	1.78187e-22	2783	1275576460	XP_022841101.1	183	6.8e-11	Target SNARE coiled-coil domain [Ostreococcus tauri] >gi|693496772|emb|CEG01684.1| Target SNARE coiled-coil domain [Ostreococcus tauri]	148724315	EF602752.1	1903	0	Cernuella virgata epiphragmin mRNA, complete cds	--	--	--	--	P10039	341	2.2e-30	Tenascin OS=Gallus gallus OX=9031 GN=TNC PE=1 SV=2	--	--	--	--	--	--	--	--	--	--
CV2904_1_contig_6578_coverage_48.05	0.0691347	105.868	-10.5806	1.06993e-20	1998	1350251764	XP_006441576.2	340	3e-29	immune-associated nucleotide-binding protein 9 isoform X2 [Citrus clementina]	--	--	--	--	--	--	--	--	--	O81025	312	3.6e-27	Immune-associated nucleotide-binding protein 10 OS=Arabidopsis thaliana OX=3702 GN=IAN10 PE=3 SV=1	--	--	--	--	--	--	--	--	--	--
CV2904_1_contig_31202_coverage_76.89	0.0645774	81.9918	-10.3102	4.8823e-19	2139	--	--	--	--	--	--	--	--	--	--	--	--	--	--	Q2PC93	854	5.5e-90	SCO-spondin OS=Gallus gallus OX=9031 GN=SSPO PE=2 SV=1	PF08742//PF01826//PF00094	C8//Trypsin//von	--	--	--	--	--	--	--	--
CV2904_1_contig_6562_coverage_40.00	0.0331182	38.0149	-10.1647	3.04569e-34	9732	--	--	--	--	--	--	--	--	--	--	--	--	--	--	Q5RAL3	433	1.6e-40	Metabotropic glutamate receptor 3 OS=Pongo abelii OX=9601 GN=GRM3 PE=2 SV=1	PF01094//PF00003//PF13458	Receptor//7//Periplasmic	GO:0009987//GO:0050794//GO:0023052//GO:0007165//GO:0007154//GO:0050789//GO:0051716//GO:0050896//GO:0065007//GO:0007186	cellular process//regulation of cellular process//signaling//signal transduction//cell communication//regulation of biological process//cellular response to stimulus//response to stimulus//biological regulation//G protein-coupled receptor signaling pathway	GO:0038023//GO:0004930//GO:0060089//GO:0004888	signaling receptor activity//G protein-coupled receptor activity//molecular transducer activity//transmembrane signaling receptor activity	GO:0031224//GO:0016020//GO:0044425//GO:0016021	intrinsic component of membrane//membrane//membrane part//integral component of membrane	--	--
CV2904_1_contig_25542_coverage_259.53	0.184175	201.18	-10.0931	2.19111e-06	750	--	--	--	--	--	--	--	--	--	--	--	--	--	--	--	--	--	--	--	--	--	--	--	--	--	--	--	--
CV2904_1_contig_4712_coverage_138.55	0.0885456	94.4117	-10.0583	6.28726e-20	2080	1045403599	GAU15702.1	160	2.3e-08	hypothetical protein TSUD_307120 [Trifolium subterraneum]	--	--	--	--	--	--	--	--	--	--	--	--	--	--	--	--	--	--	--	--	--	--	--
CV2904_1_contig_2617_coverage_218.05	0.180665	172.406	-9.89822	4.32542e-06	1784	--	--	--	--	--	--	--	--	--	--	--	--	--	--	--	--	--	--	--	--	--	--	--	--	--	--	--	--
CV2904_1_contig_39466_coverage_92.92	0.137993	130.725	-9.88772	4.95451e-20	1001	--	--	--	--	--	--	--	--	--	--	--	--	--	--	P98092	440	2.6e-42	Hemocytin OS=Bombyx mori OX=7091 PE=2 SV=1	--	--	--	--	--	--	--	--	--	--
CV2904_1_contig_2455_coverage_50.09	0.034785	32.7326	-9.87804	7.85168e-20	3971	855302431	XP_012894424.1	239	3.1e-17	uncharacterized protein [Blastocystis hominis] >gi|300175065|emb|CBK20376.2| unnamed protein product [Blastocystis hominis]	1187397389	KX904877.1	52	3.80844e-15	Fargesia denudata chloroplast, complete genome	--	--	--	--	Q9VGG5	591	3.2e-59	Cadherin-87A OS=Drosophila melanogaster OX=7227 GN=Cad87A PE=1 SV=4	PF00028	Cadherin	GO:0007156//GO:0098609//GO:0022610//GO:0007155//GO:0098742	homophilic cell adhesion via plasma membrane adhesion molecules//cell-cell adhesion//biological adhesion//cell adhesion//cell-cell adhesion via plasma-membrane adhesion molecules	GO:0043169//GO:0043167//GO:0005488//GO:0046872//GO:0005509	cation binding//ion binding//binding//metal ion binding//calcium ion binding	GO:0016020	membrane	--	--
CV2904_1_contig_3649_coverage_95.54	0.069755	64.0298	-9.84219	1.28545e-08	8581	--	--	--	--	--	--	--	--	--	--	--	--	--	--	--	--	--	--	--	--	--	--	--	--	--	--	--	--
CV2904_1_contig_11499_coverage_402.94	0.337935	297.299	-9.78094	4.49356e-21	545	--	--	--	--	--	--	--	--	--	--	--	--	--	--	--	--	--	--	--	--	--	--	--	--	--	--	--	--
CV2904_1_contig_36315_coverage_70.98	0.341233	296.486	-9.76298	4.69914e-27	2024	944078640	KQK13992.1	289	2.5e-23	hypothetical protein BRADI_1g13820v3 [Brachypodium distachyon]	--	--	--	--	--	--	--	--	--	B4USX2	340	2.1e-30	Serpin B10 OS=Otolemur garnettii OX=30611 GN=SERPINB10 PE=3 SV=1	PF00079	Serpin	--	--	--	--	--	--	--	--
CV2904_1_contig_41910_coverage_53.82	0.0951972	80.9811	-9.73244	8.81515e-17	1451	527205461	EPS71324.1	309	8.6e-26	hypothetical protein M569_03434, partial [Genlisea aurea]	1071929622	KX384882.1	550	0	Helix pomatia aquaporin (AQP6) mRNA, complete cds	K09873	TIP	aquaporin TIP	http://www.genome.jp/dbget-bin/www_bget?ko:K09873	Q9NHW7	408	1.9e-38	Aquaporin AQPAe.a OS=Aedes aegypti OX=7159 GN=AAEL003512 PE=2 SV=2	--	--	--	--	--	--	--	--	KOG0223	Aquaporin (major intrinsic protein family)
CV2904_1_contig_4713_coverage_138.94	0.111056	94.1308	-9.72723	3.30307e-20	2073	1193793050	XP_020985059.1	141	3.7e-06	uncharacterized protein PFB0765w-like [Arachis duranensis]	--	--	--	--	--	--	--	--	--	--	--	--	--	--	--	--	--	--	--	--	--	--	--
CV2904_1_contig_3432_coverage_2193.87	0.141238	118.97	-9.71823	7.66078e-16	978	--	--	--	--	--	--	--	--	--	--	--	--	--	--	P49260	140	1.6e-07	Secretory phospholipase A2 receptor OS=Oryctolagus cuniculus OX=9986 GN=PLA2R1 PE=1 SV=1	PF00059	Lectin	--	--	--	--	--	--	--	--
CV2904_1_contig_32473_coverage_190.71	0.326937	263.021	-9.65194	3.57962e-21	845	--	--	--	--	--	--	--	--	--	--	--	--	--	--	Q01528	342	5.1e-31	Hemagglutinin/amebocyte aggregation factor OS=Limulus polyphemus OX=6850 PE=1 SV=1	PF14704	Dermatopontin	--	--	--	--	--	--	--	--
CV2904_1_contig_5840_coverage_213.42	0.169694	131.852	-9.60171	4.63636e-05	814	--	--	--	--	--	--	--	--	--	--	--	--	--	--	--	--	--	--	--	--	--	--	--	--	--	--	--	--
CV2904_1_contig_42984_coverage_60.07	0.132183	98.0797	-9.53526	1.42092e-19	1045	--	--	--	--	--	--	--	--	--	--	--	--	--	--	--	--	--	--	--	--	--	--	--	--	--	--	--	--
CV2904_1_contig_15327_coverage_65.94	0.058081	42.4717	-9.51421	7.11746e-25	3171	--	--	--	--	--	--	--	--	--	--	--	--	--	--	Q6DHB5	241	9.8e-19	LHFPL tetraspan subfamily member 3 protein OS=Danio rerio OX=7955 GN=lhfpl3 PE=2 SV=1	PF10242	Lipoma	--	--	--	--	--	--	KOG4026	Uncharacterized conserved protein
CV2904_1_contig_8522_coverage_610.66	0.0985946	71.1853	-9.49585	1.17597e-22	1868	--	--	--	--	--	--	--	--	--	--	--	--	--	--	--	--	--	--	--	--	--	--	--	--	--	--	--	--
CV2904_1_contig_34812_coverage_39.03	0.0697162	49.3436	-9.46715	1.82054e-37	5944	585106431	EWM24835.1	203	6.9e-13	phosphoesterase pa-phosphatase related protein [Nannochloropsis gaditana]	--	--	--	--	--	--	--	--	--	Q8N2E2	253	7.5e-20	von Willebrand factor D and EGF domain-containing protein OS=Homo sapiens OX=9606 GN=VWDE PE=2 SV=4	PF00094	von	--	--	--	--	--	--	--	--
CV2904_1_contig_9251_coverage_774.61	0.167296	115.267	-9.42835	5.67719e-29	2477	116793148	ABK26629.1	163	1.3e-08	unknown [Picea sitchensis]	--	--	--	--	--	--	--	--	--	Q9NUV9	134	2e-06	GTPase IMAP family member 4 OS=Homo sapiens OX=9606 GN=GIMAP4 PE=1 SV=1	PF04548//PF01926	AIG1//50S	--	--	GO:0035639//GO:0036094//GO:0005488//GO:0000166//GO:1901363//GO:1901265//GO:0001882//GO:0043168//GO:0032561//GO:0097367//GO:0097159//GO:0043167//GO:0019001//GO:0001883//GO:0032549//GO:0032555//GO:0017076//GO:0032550//GO:0032553//GO:0005525	purine ribonucleoside triphosphate binding//small molecule binding//binding//nucleotide binding//heterocyclic compound binding//nucleoside phosphate binding//nucleoside binding//anion binding//guanyl ribonucleotide binding//carbohydrate derivative binding//organic cyclic compound binding//ion binding//guanyl nucleotide binding//purine nucleoside binding//ribonucleoside binding//purine ribonucleot…	--	--	--	--
CV2904_1_contig_37367_coverage_65.26	0.107078	73.6342	-9.42555	3.61748e-13	1290	--	--	--	--	--	--	--	--	--	--	--	--	--	--	--	--	--	--	--	--	--	--	--	--	--	--	--	--
CV2904_1_contig_3959_coverage_596.77	0.253917	164.708	-9.34132	2.54548e-14	544	--	--	--	--	--	--	--	--	--	--	--	--	--	--	--	--	--	--	--	--	--	--	--	--	--	--	--	--
CV2904_1_contig_20539_coverage_388.72	0.321984	208.646	-9.33984	4.39444e-21	572	--	--	--	--	--	--	--	--	--	--	--	--	--	--	--	--	--	--	--	--	--	--	--	--	--	--	--	--
CV2904_1_contig_105594_coverage_15693.21	1.30692	838.035	-9.32469	1.69679e-41	458	698780785	XP_009823436.1	282	3.7e-23	hypothetical protein H257_01764 [Aphanomyces astaci] >gi|574121160|gb|ETV86637.1| hypothetical protein H257_01764 [Aphanomyces astaci]	--	--	--	--	--	--	--	--	--	Q54SZ6	215	1.5e-16	Putative uncharacterized protein DDB_G0282133 OS=Dictyostelium discoideum OX=44689 GN=DDB_G0282133 PE=4 SV=2	--	--	--	--	--	--	--	--	--	--
CV2904_1_contig_23620_coverage_108.76	0.227096	144.802	-9.31652	5.75731e-07	1622	--	--	--	--	--	--	--	--	--	--	--	--	--	--	--	--	--	--	--	--	--	--	--	--	--	--	--	--
CV2904_1_contig_5357_coverage_3516.15	0.595393	374.634	-9.29742	1.17013e-24	696	--	--	--	--	--	--	--	--	--	--	--	--	--	--	--	--	--	--	--	--	--	--	--	--	--	--	--	--
CV2904_1_contig_2459_coverage_3020.84	0.969341	598.31	-9.26966	3.69301e-31	1425	388509526	AFK42829.1	1053	4.5e-112	unknown [Lotus japonicus]	--	--	--	--	--	K16292	CEP, CYSEP	KDEL-tailed cysteine endopeptidase	http://www.genome.jp/dbget-bin/www_bget?ko:K16292	Q26636	962	1.1e-102	Cathepsin L OS=Sarcophaga peregrina OX=7386 PE=1 SV=1	--	--	--	--	--	--	--	--	KOG1543	Cysteine proteinase Cathepsin L
CV2904_1_contig_61822_coverage_44.86	0.104764	62.4654	-9.21976	1.14356e-16	1758	1331340704	PNH02900.1	194	2.3e-12	Vegetative incompatibility protein HET-E-1 [Tetrabaena socialis]	--	--	--	--	--	--	--	--	--	P08399	207	4.8e-15	Putative per-hexamer repeat protein 5 OS=Mus musculus OX=10090 GN=Phxr5 PE=5 SV=2	--	--	--	--	--	--	--	--	--	--
CV2904_1_contig_6323_coverage_153.75	0.154164	91.5221	-9.2135	7.92202e-17	1792	731329842	XP_010675810.1	212	1.9e-14	PREDICTED: putative BPI/LBP family protein At1g04970 [Beta vulgaris subsp. vulgaris]	--	--	--	--	--	--	--	--	--	P18428	370	6.1e-34	Lipopolysaccharide-binding protein OS=Homo sapiens OX=9606 GN=LBP PE=1 SV=3	--	--	--	--	--	--	--	--	--	--
CV2904_1_contig_31903_coverage_35.24	0.0952546	56.4503	-9.21097	1.69602e-23	3867	1009181139	XP_015872006.1	749	2.2e-76	uncharacterized protein LOC107409087 [Ziziphus jujuba]	--	--	--	--	--	--	--	--	--	Q17058	1089	5.6e-117	Alpha-glucosidase OS=Apis mellifera OX=7460 PE=1 SV=1	--	--	--	--	--	--	--	--	--	--
CV2904_1_contig_1797_coverage_182.16	0.179683	104.98	-9.19043	9.00168e-21	2050	--	--	--	--	--	--	--	--	--	--	--	--	--	--	--	--	--	--	PF00822	PMP-22/EMP/MP20/Claudin	--	--	--	--	GO:0044425//GO:0016021//GO:0016020//GO:0031224	membrane part//integral component of membrane//membrane//intrinsic component of membrane	--	--
CV2904_1_contig_8719_coverage_20.93	0.0844494	49.1214	-9.18404	2.23724e-19	4907	--	--	--	--	--	--	--	--	--	--	--	--	--	--	--	--	--	--	PF00094	von	--	--	--	--	--	--	--	--
CV2904_1_contig_26723_coverage_65.49	0.171988	99.0898	-9.17022	0.000116035	1874	--	--	--	--	--	--	--	--	--	--	--	--	--	--	--	--	--	--	--	--	--	--	--	--	--	--	--	--
CV2904_1_contig_2149_coverage_3625.81	0.476643	272.64	-9.15986	3.84481e-17	483	--	--	--	--	--	--	--	--	--	--	--	--	--	--	--	--	--	--	--	--	--	--	--	--	--	--	--	--
CV2904_1_contig_72292_coverage_18.00	0.200481	111.668	-9.12152	5.91554e-13	689	--	--	--	--	--	--	--	--	--	--	--	--	--	--	--	--	--	--	--	--	--	--	--	--	--	--	--	--
CV2904_1_contig_10773_coverage_50.90	0.15146	82.7979	-9.09451	1.10322e-16	912	--	--	--	--	--	--	--	--	--	--	--	--	--	--	--	--	--	--	--	--	--	--	--	--	--	--	--	--
CV2904_1_contig_32042_coverage_98.47	0.0489653	26.3923	-9.0741	4.81544e-06	2821	--	--	--	--	--	--	--	--	--	--	--	--	--	--	--	--	--	--	PF16681//PF00047	Ig-like//Immunoglobulin	--	--	--	--	--	--	--	--
CV2904_1_contig_3870_coverage_245.36	0.104509	55.9422	-9.06416	1.68557e-27	3084	395146502	AFN53657.1	601	2.5e-59	putative peptide transporter [Linum usitatissimum]	--	--	--	--	--	K14206	SLC15A1, PEPT1	solute carrier family 15 (oligopeptide transporter), member 1	http://www.genome.jp/dbget-bin/www_bget?ko:K14206	Q68F72	562	5.7e-56	Solute carrier family 15 member 4 OS=Xenopus laevis OX=8355 GN=slc15a4 PE=2 SV=1	--	--	--	--	--	--	--	--	--	--
CV2904_1_contig_42498_coverage_16.32	0.0422904	22.5725	-9.06001	4.2582e-24	8710	1249601928	GAY03408.1	147	3.2e-06	Hypothetical protein PINS_011239, partial [Pythium insidiosum]	--	--	--	--	--	--	--	--	--	Q8N2E2	307	6e-26	von Willebrand factor D and EGF domain-containing protein OS=Homo sapiens OX=9606 GN=VWDE PE=2 SV=4	--	--	--	--	--	--	--	--	--	--
CV2904_1_contig_42401_coverage_46.24	0.0618451	32.546	-9.0396	1.99862e-21	2978	--	--	--	--	--	--	--	--	--	--	--	--	--	--	--	--	--	--	--	--	--	--	--	--	--	--	--	--
CV2904_1_contig_23695_coverage_31.29	0.164324	83.3782	-8.98697	7.20605e-18	1401	--	--	--	--	--	--	--	--	--	--	--	--	--	--	--	--	--	--	--	--	--	--	--	--	--	--	--	--
CV2904_1_contig_10772_coverage_148.80	0.225546	114.223	-8.98421	8.16146e-29	1429	--	--	--	--	--	--	--	--	--	--	--	--	--	--	--	--	--	--	--	--	--	--	--	--	--	--	--	--
CV2904_1_contig_23431_coverage_53.92	0.109715	54.3455	-8.95224	9.34718e-16	1259	1002295249	XP_015611052.1	245	2e-18	L-ascorbate oxidase [Oryza sativa Japonica Group] >gi|113631847|dbj|BAF25528.1| Os09g0507300 [Oryza sativa Japonica Group] >gi|125564304|gb|EAZ09684.1| hypothetical protein OsI_31967 [Oryza sativa Indica Group] >gi|125606268|gb|EAZ45304.1| hypothetical protein OsJ_29948 [Oryza sativa Japonica Group] >gi|215766841|dbj|BAG99069.1| unnamed protein product [Oryza sativa Japonica Group] >gi|937933958|…	--	--	--	--	--	K05909	E1.10.3.2	laccase	http://www.genome.jp/dbget-bin/www_bget?ko:K05909	Q9LFD1	220	1.1e-16	Laccase-9 OS=Arabidopsis thaliana OX=3702 GN=LAC9 PE=2 SV=1	--	--	--	--	--	--	--	--	KOG1263	Multicopper oxidases
CV2904_1_contig_30108_coverage_119.47	0.0920414	45.3764	-8.94543	1.90863e-17	2001	702461222	XP_010028153.1	367	2.2e-32	PREDICTED: cytochrome P450 81E8 [Eucalyptus grandis] >gi|629088554|gb|KCW54807.1| hypothetical protein EUGRSUZ_I00747 [Eucalyptus grandis]	--	--	--	--	--	--	--	--	--	Q0IIF9	723	8e-75	Cytochrome P450 2U1 OS=Bos taurus OX=9913 GN=CYP2U1 PE=2 SV=1	--	--	--	--	--	--	--	--	--	--
CV2904_1_contig_36687_coverage_53.74	0.0853715	42.0028	-8.9425	5.61595e-14	1618	--	--	--	--	--	--	--	--	--	--	--	--	--	--	P31732	283	6.8e-24	Muscle cell intermediate filament protein OV71 (Fragment) OS=Onchocerca volvulus OX=6282 GN=OV71 PE=2 SV=1	--	--	--	--	--	--	--	--	--	--
CV2904_1_contig_39668_coverage_66.27	0.168196	81.3228	-8.91736	8.69021e-17	1095	--	--	--	--	--	--	--	--	--	--	--	--	--	--	--	--	--	--	--	--	--	--	--	--	--	--	--	--
CV2904_1_contig_16278_coverage_264.65	0.212919	100.444	-8.88186	8.36597e-14	865	1179535585	XP_020688724.1	202	1.3e-13	protein PLANT CADMIUM RESISTANCE 2-like [Dendrobium catenatum]	--	--	--	--	--	--	--	--	--	B6TYV8	175	1.2e-11	Cell number regulator 2 OS=Zea mays OX=4577 GN=CNR2 PE=2 SV=1	PF04749	PLAC8	--	--	--	--	--	--	--	--
CV2904_1_contig_42983_coverage_123.11	0.176921	83.3298	-8.87957	2.78776e-17	1041	--	--	--	--	--	--	--	--	--	--	--	--	--	--	--	--	--	--	--	--	--	--	--	--	--	--	--	--
CV2904_1_contig_68230_coverage_6.49	0.299634	139.729	-8.8652	1.13264e-12	461	--	--	--	--	--	--	--	--	--	--	--	--	--	--	--	--	--	--	--	--	--	--	--	--	--	--	--	--
CV2904_1_contig_45224_coverage_15.05	0.114966	53.3727	-8.85875	2.04136e-15	1602	--	--	--	--	--	524867096	XM_005090304.1	67	6.95617e-24	PREDICTED: Aplysia californica hemocytin-like (LOC101864273), mRNA	--	--	--	--	P98092	241	5e-19	Hemocytin OS=Bombyx mori OX=7091 PE=2 SV=1	PF13330	Mucin-2	--	--	--	--	--	--	--	--
CV2904_1_contig_391_coverage_38.39	0.164638	76.1175	-8.85278	5.44832e-13	839	--	--	--	--	--	--	--	--	--	--	--	--	--	--	--	--	--	--	--	--	--	--	--	--	--	--	--	--
CV2904_1_contig_8987_coverage_67.03	0.164638	73.154	-8.79549	5.91013e-15	839	855311621	XP_012897555.1	141	1.5e-06	uncharacterized protein [Blastocystis hominis] >gi|300176196|emb|CBK23507.2| unnamed protein product [Blastocystis hominis]	--	--	--	--	--	--	--	--	--	Q9VW71	192	1.2e-13	Fat-like cadherin-related tumor suppressor homolog OS=Drosophila melanogaster OX=7227 GN=kug PE=2 SV=3	PF00028	Cadherin	GO:0007156//GO:0098609//GO:0022610//GO:0007155//GO:0098742	homophilic cell adhesion via plasma membrane adhesion molecules//cell-cell adhesion//biological adhesion//cell adhesion//cell-cell adhesion via plasma-membrane adhesion molecules	GO:0043169//GO:0043167//GO:0005488//GO:0046872//GO:0005509	cation binding//ion binding//binding//metal ion binding//calcium ion binding	GO:0016020	membrane	--	--
CV2904_1_contig_18939_coverage_55.34	0.156213	68.9289	-8.78541	6.52555e-06	1179	--	--	--	--	--	--	--	--	--	--	--	--	--	--	--	--	--	--	--	--	--	--	--	--	--	--	--	--
CV2904_1_contig_11353_coverage_44.20	0.0601093	26.4481	-8.78135	9.53695e-15	2298	--	--	--	--	--	--	--	--	--	--	--	--	--	--	--	--	--	--	--	--	--	--	--	--	--	--	--	--
CV2904_1_contig_50686_coverage_93.80	0.214957	94.4519	-8.77935	2.33309e-05	1071	--	--	--	--	--	--	--	--	--	--	--	--	--	--	--	--	--	--	--	--	--	--	--	--	--	--	--	--
CV2904_1_contig_47281_coverage_20.00	0.0819283	35.4476	-8.7571	1.35775e-12	1686	--	--	--	--	--	--	--	--	--	--	--	--	--	--	--	--	--	--	PF06206	CpeT/CpcT	GO:0017009//GO:0044267//GO:0009987//GO:0017006//GO:0017007//GO:0006464//GO:0043412//GO:0036211//GO:0008152//GO:0044238//GO:1901564//GO:0044260//GO:0019538//GO:0044237//GO:0043170//GO:0071704//GO:0006807	protein-phycocyanobilin linkage//cellular protein metabolic process//cellular process//protein-tetrapyrrole linkage//protein-bilin linkage//cellular protein modification process//macromolecule modification//protein modification process//metabolic process//primary metabolic process//organonitrogen compound metabolic process//cellular macromolecule metabolic process//protein metabolic process//cell…	GO:0003824//GO:0016829	catalytic activity//lyase activity	--	--	--	--
CV2904_1_contig_28420_coverage_156.41	0.770821	328.781	-8.73651	1.62602e-22	896	700200376	KGN55534.1	149	1.9e-07	hypothetical protein Csa_4G664410 [Cucumis sativus]	--	--	--	--	--	--	--	--	--	--	--	--	--	--	--	--	--	--	--	--	--	--	--
CV2904_1_contig_11962_coverage_241.02	0.144519	61.3627	-8.72995	2.17711e-14	1593	818211090	AKG25417.1	289	2e-23	putative polyketide synthase, partial [Hematodinium sp. SG-2015]	--	--	--	--	--	--	--	--	--	N4WHE3	295	2.7e-25	Reducing polyketide synthase PKS1 OS=Cochliobolus heterostrophus (strain C4 / ATCC 48331 / race T) OX=665024 GN=PKS1 PE=3 SV=1	--	--	--	--	GO:0003824	catalytic activity	--	--	KOG1202	Animal-type fatty acid synthase and related proteins
CV2904_1_contig_21981_coverage_87.36	0.133438	56.489	-8.72564	1.1056e-37	6211	1060604832	AOG62271.1	348	1.1e-29	trimodular nonagonal cadherin, partial [Eurychasma dicksonii]	--	--	--	--	--	--	--	--	--	P58365	1117	5.1e-120	Cadherin-23 OS=Rattus norvegicus OX=10116 GN=Cdh23 PE=2 SV=1	--	--	--	--	--	--	--	--	--	--
CV2904_1_contig_25912_coverage_89.83	0.152665	64.3024	-8.71835	1.30421e-15	1508	--	--	--	--	--	--	--	--	--	--	--	--	--	--	P84811	134	1.2e-06	Perlwapin OS=Haliotis laevigata OX=36097 PE=1 SV=1	--	--	--	--	--	--	--	--	--	--
CV2904_1_contig_1109_coverage_120.91	0.433507	178.828	-8.68825	4.8788e-05	3505	--	--	--	--	--	--	--	--	--	--	--	--	--	--	Q8N2E2	230	2e-17	von Willebrand factor D and EGF domain-containing protein OS=Homo sapiens OX=9606 GN=VWDE PE=2 SV=4	PF00094	von	--	--	--	--	--	--	--	--
CV2904_1_contig_8335_coverage_126.14	0.272663	112.392	-8.68719	7.78407e-31	2533	--	--	--	--	--	1187397389	KX904877.1	40	1.13296e-08	Fargesia denudata chloroplast, complete genome	--	--	--	--	Q9R0M0	348	3.1e-31	Cadherin EGF LAG seven-pass G-type receptor 2 OS=Mus musculus OX=10090 GN=Celsr2 PE=1 SV=2	PF00028	Cadherin	GO:0007156//GO:0098609//GO:0022610//GO:0007155//GO:0098742	homophilic cell adhesion via plasma membrane adhesion molecules//cell-cell adhesion//biological adhesion//cell adhesion//cell-cell adhesion via plasma-membrane adhesion molecules	GO:0043169//GO:0043167//GO:0005488//GO:0046872//GO:0005509	cation binding//ion binding//binding//metal ion binding//calcium ion binding	GO:0016020	membrane	--	--
CV2904_1_contig_15326_coverage_63.11	0.156257	63.7007	-8.67124	6.21212e-16	884	--	--	--	--	--	--	--	--	--	--	--	--	--	--	Q6DHB5	243	1.6e-19	LHFPL tetraspan subfamily member 3 protein OS=Danio rerio OX=7955 GN=lhfpl3 PE=2 SV=1	PF10242	Lipoma	--	--	--	--	--	--	KOG4026	Uncharacterized conserved protein
CV2904_1_contig_50933_coverage_60.30	0.0820743	33.2401	-8.66177	2.78983e-13	1683	357127024	XP_003565186.1	385	1.5e-34	probable aquaporin TIP1-2 [Brachypodium distachyon] >gi|944076324|gb|KQK11808.1| hypothetical protein BRADI_2g62520v3 [Brachypodium distachyon]	1071929616	KX384879.1	390	0	Helix pomatia aquaporin (AQP3) mRNA, complete cds	K09873	TIP	aquaporin TIP	http://www.genome.jp/dbget-bin/www_bget?ko:K09873	P55088	457	4.7e-44	Aquaporin-4 OS=Mus musculus OX=10090 GN=Aqp4 PE=1 SV=2	--	--	GO:0006810//GO:0051179//GO:0051234	transport//localization//establishment of localization	--	--	GO:0016020	membrane	KOG0223	Aquaporin (major intrinsic protein family)
CV2904_1_contig_40143_coverage_36.61	0.229454	92.4698	-8.65462	3.83655e-11	602	--	--	--	--	--	--	--	--	--	--	--	--	--	--	--	--	--	--	--	--	--	--	--	--	--	--	--	--
CV2904_1_contig_37_coverage_264.33	0.19875	79.4999	-8.64384	2.90163e-14	695	--	--	--	--	--	--	--	--	--	--	--	--	--	--	--	--	--	--	--	--	--	--	--	--	--	--	--	--
CV2904_1_contig_55286_coverage_12.31	0.236526	93.9008	-8.63298	1.27307e-11	584	--	--	--	--	--	--	--	--	--	--	--	--	--	--	--	--	--	--	--	--	--	--	--	--	--	--	--	--
CV2904_1_contig_7611_coverage_83.84	0.0170016	6.60002	-8.60065	2.34752e-21	13541	694449460	XP_009350379.1	317	9.5e-26	PREDICTED: LOW QUALITY PROTEIN: uncharacterized protein LOC103941904, partial [Pyrus x bretschneideri]	--	--	--	--	--	--	--	--	--	P07207	985	2.2e-104	Neurogenic locus Notch protein OS=Drosophila melanogaster OX=7227 GN=N PE=1 SV=3	--	--	--	--	--	--	--	--	KOG1217	Fibrillins and related proteins containing Ca2+-binding EGF-like domains
CV2904_1_contig_40552_coverage_29.47	0.141964	54.8928	-8.59493	3.27002e-12	973	--	--	--	--	--	--	--	--	--	--	--	--	--	--	--	--	--	--	--	--	--	--	--	--	--	--	--	--
CV2904_1_contig_20543_coverage_562.01	0.488096	186.941	-8.58117	6.56033e-06	283	--	--	--	--	--	--	--	--	--	--	--	--	--	--	--	--	--	--	--	--	--	--	--	--	--	--	--	--
CV2904_1_contig_64719_coverage_10.79	0.0539785	20.5838	-8.57489	7.87107e-11	2559	--	--	--	--	--	--	--	--	--	--	--	--	--	--	--	--	--	--	--	--	--	--	--	--	--	--	--	--
CV2904_1_contig_5425_coverage_521.14	0.207065	78.6282	-8.56881	1.11586e-20	2446	694452784	XP_009351265.1	599	3.4e-59	PREDICTED: endothelin-converting enzyme 1-like [Pyrus x bretschneideri]	--	--	--	--	--	--	--	--	--	Q9JLI3	680	9.4e-70	Membrane metallo-endopeptidase-like 1 OS=Mus musculus OX=10090 GN=Mmel1 PE=1 SV=1	PF05649//PF01431	Peptidase//Peptidase	GO:0006807//GO:0008152//GO:0044238//GO:1901564//GO:0019538//GO:0043170//GO:0071704//GO:0006508	nitrogen compound metabolic process//metabolic process//primary metabolic process//organonitrogen compound metabolic process//protein metabolic process//macromolecule metabolic process//organic substance metabolic process//proteolysis	GO:0016787//GO:0004175//GO:0004222//GO:0140096//GO:0003824//GO:0008233//GO:0008237//GO:0070011	hydrolase activity//endopeptidase activity//metalloendopeptidase activity//catalytic activity, acting on a protein//catalytic activity//peptidase activity//metallopeptidase activity//peptidase activity, acting on L-amino acid peptides	--	--	KOG3624	M13 family peptidase
CV2904_1_contig_23697_coverage_31.93	0.166023	61.2071	-8.52616	2.1506e-12	832	--	--	--	--	--	--	--	--	--	--	--	--	--	--	--	--	--	--	--	--	--	--	--	--	--	--	--	--
CV2904_1_contig_4667_coverage_1091.02	1.20955	445.761	-8.52565	1.84762e-35	571	--	--	--	--	--	55771030	X55947.2	85	2.35314e-34	Helix aspersa non-neuronal intermediate filament gene for non-neuronal intermediate filament proteins A and B, exons 1-11	--	--	--	--	--	--	--	--	--	--	--	--	--	--	--	--	--	--
CV2904_1_contig_17913_coverage_356.27	0.312868	114.353	-8.51372	3.85272e-16	883	--	--	--	--	--	--	--	--	--	--	--	--	--	--	--	--	--	--	--	--	--	--	--	--	--	--	--	--
CV2904_1_contig_50442_coverage_38.57	0.0823189	29.772	-8.4985	2.85059e-13	1678	--	--	--	--	--	--	--	--	--	--	--	--	--	--	--	--	--	--	--	--	--	--	--	--	--	--	--	--
CV2904_1_contig_24294_coverage_435.45	0.590845	211.607	-8.48439	9.9582e-34	1091	971516182	GAQ82041.1	194	1.4e-12	universal stress protein family protein [Klebsormidium nitens]	--	--	--	--	--	--	--	--	--	P87132	137	3.9e-07	Uncharacterized protein C167.05 OS=Schizosaccharomyces pombe (strain 972 / ATCC 24843) OX=284812 GN=SPAC167.05 PE=1 SV=2	--	--	--	--	--	--	--	--	--	--
CV2904_1_contig_7663_coverage_57.91	0.0262133	9.36471	-8.48076	1.66601e-06	7026	922861578	KOO29314.1	344	3.7e-29	tenascin-X precursor [Chrysochromulina sp. CCMP291]	--	--	--	--	--	--	--	--	--	P21783	876	5.1e-92	Neurogenic locus notch homolog protein 1 OS=Xenopus laevis OX=8355 GN=notch1 PE=1 SV=3	--	--	--	--	--	--	--	--	KOG1217	Fibrillins and related proteins containing Ca2+-binding EGF-like domains
CV2904_1_contig_13276_coverage_461.71	0.385995	137.745	-8.4792	2.06414e-25	835	--	--	--	--	--	--	--	--	--	--	--	--	--	--	--	--	--	--	--	--	--	--	--	--	--	--	--	--
CV2904_1_contig_17117_coverage_643.28	0.544896	193.801	-8.47437	9.11133e-18	507	1210523599	GAX17559.1	233	2e-17	catalase [Fistulifera solaris]	689297204	KF751390.1	48	7.66868e-14	Cynops orientalis catalase mRNA, complete cds	K03781	katE, CAT, catB, srpA	catalase	http://www.genome.jp/dbget-bin/www_bget?ko:K03781	P17336	284	1.6e-24	Catalase OS=Drosophila melanogaster OX=7227 GN=Cat PE=1 SV=2	PF00199	Catalase	GO:0009987//GO:0008152//GO:0055114//GO:0050896	cellular process//metabolic process//oxidation-reduction process//response to stimulus	GO:0020037//GO:0016209//GO:0003824//GO:0048037//GO:0005488//GO:1901363//GO:0016491//GO:0046906//GO:0097159//GO:0004096//GO:0016684//GO:0004601	heme binding//antioxidant activity//catalytic activity//cofactor binding//binding//heterocyclic compound binding//oxidoreductase activity//tetrapyrrole binding//organic cyclic compound binding//catalase activity//oxidoreductase activity, acting on peroxide as acceptor//peroxidase activity	--	--	KOG0047	Catalase
CV2904_1_contig_3771_coverage_1029.91	0.0748272	26.3891	-8.46215	9.42548e-13	1846	--	--	--	--	--	--	--	--	--	--	--	--	--	--	--	--	--	--	--	--	--	--	--	--	--	--	--	--
CV2904_1_contig_28286_coverage_116.71	0.230988	80.769	-8.44982	2.60687e-12	598	--	--	--	--	--	--	--	--	--	--	--	--	--	--	--	--	--	--	--	--	--	--	--	--	--	--	--	--
CV2904_1_contig_2236_coverage_79.50	0.0571616	19.9208	-8.445	5.39145e-16	4833	551656535	XP_005831040.1	174	1.3e-09	hypothetical protein GUITHDRAFT_139926 [Guillardia theta CCMP2712] >gi|428175169|gb|EKX44060.1| hypothetical protein GUITHDRAFT_139926 [Guillardia theta CCMP2712]	--	--	--	--	--	--	--	--	--	--	--	--	--	--	--	--	--	--	--	--	--	--	--
CV2904_1_contig_11179_coverage_160.26	0.0888303	30.5872	-8.42762	0.000108561	1555	1129190981	OLP96086.1	687	1.4e-69	Ubiquitin carboxyl-terminal hydrolase 5 [Symbiodinium microadriaticum]	1033404088	XM_008110443.2	39	2.48117e-08	PREDICTED: Anolis carolinensis sodium- and chloride-dependent GABA transporter 2 (LOC100552069), mRNA	--	--	--	--	P58295	1178	1.1e-127	Sodium- and chloride-dependent glycine transporter 2 OS=Rattus norvegicus OX=10116 GN=Slc6a5 PE=1 SV=2	--	--	GO:0051234//GO:0051179//GO:0006810	establishment of localization//localization//transport	--	--	--	--	--	--
CV2904_1_contig_492_coverage_8082.57	2.05094	700.09	-8.4151	2.44453e-20	449	--	--	--	--	--	--	--	--	--	--	--	--	--	--	--	--	--	--	--	--	--	--	--	--	--	--	--	--
CV2904_1_contig_10883_coverage_44.30	0.0868339	29.0568	-8.38639	4.59284e-17	4242	971518450	GAQ79738.1	501	1.4e-47	hypothetical protein KFL_000370120 [Klebsormidium nitens]	--	--	--	--	--	--	--	--	--	A2ARV4	778	7.1e-81	Low-density lipoprotein receptor-related protein 2 OS=Mus musculus OX=10090 GN=Lrp2 PE=1 SV=1	PF00057	Low-density	--	--	GO:0005488//GO:0005515	binding//protein binding	--	--	KOG1215	Low-density lipoprotein receptors containing Ca2+-binding EGF-like domains
CV2904_1_contig_28757_coverage_295.39	0.396245	132.346	-8.38369	3.25414e-16	581	159470941	XP_001693615.1	349	7.9e-31	peptidyl-prolyl cis-trans isomerase, FKBP-type [Chlamydomonas reinhardtii] >gi|1335039507|gb|PNW74123.1| hypothetical protein CHLRE_13g586300v5 [Chlamydomonas reinhardtii]	--	--	--	--	--	K09568	FKBP1	FK506-binding protein 1	http://www.genome.jp/dbget-bin/www_bget?ko:K09568	Q6CF41	359	3.7e-33	FK506-binding protein 1 OS=Yarrowia lipolytica (strain CLIB 122 / E 150) OX=284591 GN=FPR1 PE=3 SV=1	PF00254	FKBP-type	GO:0006457//GO:0009987//GO:0061077	protein folding//cellular process//chaperone-mediated protein folding	GO:0008144//GO:0005488//GO:0016859//GO:1901363//GO:0005528//GO:0003755//GO:0005527//GO:0140096//GO:0003824//GO:0016853//GO:0097159	drug binding//binding//cis-trans isomerase activity//heterocyclic compound binding//FK506 binding//peptidyl-prolyl cis-trans isomerase activity//macrolide binding//catalytic activity, acting on a protein//catalytic activity//isomerase activity//organic cyclic compound binding	GO:0005783//GO:0042175//GO:0043229//GO:0043227//GO:0005737//GO:0031984//GO:0016020//GO:0043226//GO:0044432//GO:0098827//GO:0012505//GO:0005789//GO:0043231//GO:0044464//GO:0005623//GO:0005622//GO:0044446//GO:0044444//GO:0044424//GO:0044425//GO:0044422	endoplasmic reticulum//nuclear outer membrane-endoplasmic reticulum membrane network//intracellular organelle//membrane-bounded organelle//cytoplasm//organelle subcompartment//membrane//organelle//endoplasmic reticulum part//endoplasmic reticulum subcompartment//endomembrane system//endoplasmic reticulum membrane//intracellular membrane-bounded organelle//cell part//cell//intracellular//intracell…	KOG0544	FKBP-type peptidyl-prolyl cis-trans isomerase
CV2904_1_contig_82412_coverage_9.12	0.0796259	26.5552	-8.38153	9.14495e-15	2313	570986204	ETP45304.1	168	3.1e-09	hypothetical protein F442_08275 [Phytophthora parasitica P10297]	--	--	--	--	--	--	--	--	--	Q6V0I7	473	9e-46	Protocadherin Fat 4 OS=Homo sapiens OX=9606 GN=FAT4 PE=1 SV=2	--	--	--	--	--	--	--	--	KOG1219	Uncharacterized conserved protein, contains laminin, cadherin and EGF domains
CV2904_1_contig_12452_coverage_289.99	0.498668	162.998	-8.35255	8.98837e-25	1385	1199289450	OUS44573.1	671	8.7e-68	hypothetical protein BE221DRAFT_148270 [Ostreococcus tauri]	--	--	--	--	--	--	--	--	--	Q10751	884	1.2e-93	Angiotensin-converting enzyme (Fragment) OS=Gallus gallus OX=9031 GN=ACE PE=2 SV=1	--	--	--	--	--	--	--	--	KOG3690	Angiotensin I-converting enzymes - M2 family peptidases
CV2904_1_contig_31383_coverage_72.91	0.123064	39.9432	-8.34238	4.05469e-21	2619	1273172343	PIA54058.1	163	1.3e-08	hypothetical protein AQUCO_00900556v1 [Aquilegia coerulea]	--	--	--	--	--	--	--	--	--	Q8K2J9	300	1.2e-25	BTB/POZ domain-containing protein 6 OS=Mus musculus OX=10090 GN=Btbd6 PE=2 SV=2	--	--	--	--	--	--	--	--	KOG2075	Topoisomerase TOP1-interacting protein BTBD1
CV2904_1_contig_5899_coverage_641.16	0.108696	35.2393	-8.34073	2.88946e-15	2118	299472310	CBN77498.1	413	1.1e-37	conserved unknown protein [Ectocarpus siliculosus]	--	--	--	--	--	--	--	--	--	Q09225	582	1.9e-58	Nose resistant to fluoxetine protein 6 OS=Caenorhabditis elegans OX=6239 GN=nrf-6 PE=1 SV=3	PF01757	Acyltransferase	--	--	GO:0003824//GO:0016740//GO:0016746//GO:0016747	catalytic activity//transferase activity//transferase activity, transferring acyl groups//transferase activity, transferring acyl groups other than amino-acyl groups	--	--	--	--
CV2904_1_contig_2500_coverage_145.16	0.355176	115.142	-8.34065	2.57878e-19	1426	--	--	--	--	--	--	--	--	--	--	--	--	--	--	--	--	--	--	--	--	--	--	--	--	--	--	--	--
CV2904_1_contig_4278_coverage_863.42	0.122067	39.4765	-8.33716	1.4273e-14	1886	1040875210	XP_017247976.1	164	7.3e-09	PREDICTED: wall-associated receptor kinase 2-like isoform X1 [Daucus carota subsp. sativus]	--	--	--	--	--	--	--	--	--	P05099	443	2.2e-42	Cartilage matrix protein OS=Gallus gallus OX=9031 GN=MATN1 PE=1 SV=2	--	--	--	--	--	--	--	--	--	--
CV2904_1_contig_54603_coverage_44.56	0.170374	54.9458	-8.33314	9.9339e-14	1081	1149761608	XP_020146330.1	546	2.1e-53	calmodulin-5/6/7/8 [Aegilops tauschii subsp. tauschii]	1317138426	XM_023425837.1	92	5.88581e-38	PREDICTED: Seriola lalandi dorsalis calmodulin 2 (calm2), mRNA	K02183	CALM	calmodulin	http://www.genome.jp/dbget-bin/www_bget?ko:K02183	Q6YNX6	554	1.7e-55	Calmodulin OS=Ovis aries OX=9940 GN=CALM2 PE=2 SV=3	--	--	--	--	GO:0043169//GO:0043167//GO:0046872//GO:0005488//GO:0005509	cation binding//ion binding//metal ion binding//binding//calcium ion binding	--	--	KOG0027	Calmodulin and related proteins (EF-Hand superfamily)
CV2904_1_contig_8722_coverage_112.30	0.164207	52.8747	-8.33091	1.47835e-15	1402	1199289450	OUS44573.1	199	4.7e-13	hypothetical protein BE221DRAFT_148270 [Ostreococcus tauri]	--	--	--	--	--	--	--	--	--	P12821	423	3.4e-40	Angiotensin-converting enzyme OS=Homo sapiens OX=9606 GN=ACE PE=1 SV=1	--	--	--	--	--	--	--	--	KOG3690	Angiotensin I-converting enzymes - M2 family peptidases
CV2904_1_contig_12595_coverage_19.42	0.104804	33.3625	-8.31438	1.21791e-11	1318	--	--	--	--	--	--	--	--	--	--	--	--	--	--	--	--	--	--	--	--	--	--	--	--	--	--	--	--
CV2904_1_contig_13262_coverage_142.86	0.396928	126.329	-8.31407	1.37728e-07	1740	675209255	XP_008913512.1	509	6.7e-49	hypothetical protein PPTG_17598 [Phytophthora parasitica INRA-310] >gi|567949340|gb|ETK75072.1| hypothetical protein L915_18251 [Phytophthora parasitica] >gi|567978000|gb|ETL28494.1| hypothetical protein L916_18158 [Phytophthora parasitica] >gi|568086293|gb|ETN01185.1| hypothetical protein PPTG_17598 [Phytophthora parasitica INRA-310] >gi|570939366|gb|ETP04623.1| hypothetical protein F441_18632 […	--	--	--	--	--	K08150	SLC2A13, ITR	MFS transporter, SP family, solute carrier family 2 (myo-inositol transporter), member 13	http://www.genome.jp/dbget-bin/www_bget?ko:K08150	Q96QE2	620	6.1e-63	Proton myo-inositol cotransporter OS=Homo sapiens OX=9606 GN=SLC2A13 PE=1 SV=3	--	--	--	--	--	--	--	--	KOG0254	Predicted transporter (major facilitator superfamily)
CV2904_1_contig_46529_coverage_32.83	0.123973	39.3987	-8.31197	2.93955e-16	1857	--	--	--	--	--	--	--	--	--	--	--	--	--	--	--	--	--	--	--	--	--	--	--	--	--	--	--	--
CV2904_1_contig_9531_coverage_56.45	0.0673892	21.2108	-8.29805	1.86535e-13	2733	551621762	XP_005791300.1	237	3.6e-17	putative ammonium transporter [Emiliania huxleyi CCMP1516] >gi|485645075|gb|EOD38871.1| putative ammonium transporter [Emiliania huxleyi CCMP1516]	--	--	--	--	--	--	--	--	--	P54145	179	1.3e-11	Putative ammonium transporter 1 OS=Caenorhabditis elegans OX=6239 GN=amt-1 PE=3 SV=1	PF00909	Ammonium	GO:0071705//GO:0006811//GO:0006810//GO:0015696//GO:0006812//GO:0051234//GO:0051179	nitrogen compound transport//ion transport//transport//ammonium transport//cation transport//establishment of localization//localization	GO:0008519//GO:0005215//GO:0008324//GO:0015075//GO:0022857	ammonium transmembrane transporter activity//transporter activity//cation transmembrane transporter activity//ion transmembrane transporter activity//transmembrane transporter activity	GO:0016020	membrane	--	--
CV2904_1_contig_4297_coverage_1327.68	0.358038	112.663	-8.29767	2.91418e-23	1929	--	--	--	--	--	--	--	--	--	--	--	--	--	--	--	--	--	--	--	--	--	--	--	--	--	--	--	--
CV2904_1_contig_1110_coverage_99.06	0.261931	82.2837	-8.29524	7.36297e-06	2461	--	--	--	--	--	--	--	--	--	--	--	--	--	--	--	--	--	--	--	--	--	--	--	--	--	--	--	--
CV2904_1_contig_1285_coverage_7179.89	6.77447	2100.21	-8.27617	1.71589e-06	3242	551579807	XP_005775462.1	215	1.5e-14	hypothetical protein EMIHUDRAFT_95626 [Emiliania huxleyi CCMP1516] >gi|485627406|gb|EOD23033.1| hypothetical protein EMIHUDRAFT_95626 [Emiliania huxleyi CCMP1516]	--	--	--	--	--	--	--	--	--	A6H584	421	1.3e-39	Collagen alpha-5(VI) chain OS=Mus musculus OX=10090 GN=Col6a5 PE=1 SV=4	PF00092//PF13768//PF13519	von//von//von	--	--	--	--	--	--	--	--
CV2904_1_contig_64257_coverage_27.20	0.079249	24.5474	-8.27495	3.50547e-14	2324	545358001	XP_005644594.1	267	1e-20	hypothetical protein COCSUDRAFT_67454 [Coccomyxa subellipsoidea C-169] >gi|384246561|gb|EIE20050.1| hypothetical protein COCSUDRAFT_67454 [Coccomyxa subellipsoidea C-169]	--	--	--	--	--	--	--	--	--	P9WK86	289	2e-24	Carboxylesterase NlhH OS=Mycobacterium tuberculosis (strain CDC 1551 / Oshkosh) OX=83331 GN=nlhH PE=3 SV=1	PF07859//PF00135	alpha/beta//Carboxylesterase	--	--	GO:0003824//GO:0016787	catalytic activity//hydrolase activity	--	--	KOG1515	Arylacetamide deacetylase
CV2904_1_contig_12029_coverage_268.96	0.174628	53.6109	-8.26205	0.000131442	791	--	--	--	--	--	--	--	--	--	--	--	--	--	--	--	--	--	--	--	--	--	--	--	--	--	--	--	--
CV2904_1_contig_4346_coverage_59.55	0.215884	65.3005	-8.24069	6.45494e-27	5332	--	--	--	--	--	--	--	--	--	--	--	--	--	--	B7Z0W9	563	7.6e-56	Proton channel OtopLc OS=Drosophila melanogaster OX=7227 GN=CG42265 PE=3 SV=2	--	--	--	--	--	--	--	--	--	--
CV2904_1_contig_6592_coverage_59.26	0.137022	41.3259	-8.23649	1.98527e-29	21842	1060604832	AOG62271.1	452	3.4e-41	trimodular nonagonal cadherin, partial [Eurychasma dicksonii]	--	--	--	--	--	--	--	--	--	Q2PZL6	1339	3.2e-145	Protocadherin Fat 4 OS=Mus musculus OX=10090 GN=Fat4 PE=1 SV=2	--	--	--	--	--	--	--	--	--	--
CV2904_1_contig_56418_coverage_56.97	0.178926	53.7972	-8.23201	3.32917e-14	772	--	--	--	--	--	--	--	--	--	--	--	--	--	--	--	--	--	--	--	--	--	--	--	--	--	--	--	--
CV2904_1_contig_16716_coverage_47.63	0.0586544	17.6159	-8.23041	2.31359e-14	2355	--	--	--	--	--	--	--	--	--	--	--	--	--	--	--	--	--	--	--	--	--	--	--	--	--	--	--	--
CV2904_1_contig_10731_coverage_125.39	0.125255	37.5264	-8.22689	5.51106e-19	1838	1359810008	PRW45673.1	310	8.4e-26	serine protease 27-like [Chlorella sorokiniana]	--	--	--	--	--	--	--	--	--	P69526	342	1.1e-30	Transmembrane protease serine 9 OS=Rattus norvegicus OX=10116 GN=Tmprss9 PE=3 SV=1	PF00089	Trypsin	GO:0006807//GO:0008152//GO:0044238//GO:1901564//GO:0019538//GO:0043170//GO:0071704//GO:0006508	nitrogen compound metabolic process//metabolic process//primary metabolic process//organonitrogen compound metabolic process//protein metabolic process//macromolecule metabolic process//organic substance metabolic process//proteolysis	GO:0004252//GO:0004175//GO:0016787//GO:0140096//GO:0003824//GO:0008233//GO:0008236//GO:0017171//GO:0070011	serine-type endopeptidase activity//endopeptidase activity//hydrolase activity//catalytic activity, acting on a protein//catalytic activity//peptidase activity//serine-type peptidase activity//serine hydrolase activity//peptidase activity, acting on L-amino acid peptides	--	--	--	--
CV2904_1_contig_20141_coverage_41.66	0.418579	123.747	-8.20767	1.2974e-20	1210	--	--	--	--	--	--	--	--	--	--	--	--	--	--	--	--	--	--	--	--	--	--	--	--	--	--	--	--
CV2904_1_contig_27168_coverage_55.21	0.098258	29.0254	-8.20652	1.64714e-17	2343	--	--	--	--	--	--	--	--	--	--	--	--	--	--	--	--	--	--	--	--	--	--	--	--	--	--	--	--
CV2904_1_contig_62347_coverage_92.66	0.340224	99.5723	-8.19308	2.62306e-05	406	--	--	--	--	--	--	--	--	--	--	--	--	--	--	--	--	--	--	--	--	--	--	--	--	--	--	--	--
CV2904_1_contig_281_coverage_961.54	1.32138	383.648	-8.18158	4.86925e-34	2474	1072907553	XP_018433562.1	151	3.1e-07	PREDICTED: patellin-2 [Raphanus sativus] >gi|1072909128|ref|XP_018440674.1| PREDICTED: patellin-2-like [Raphanus sativus]	--	--	--	--	--	--	--	--	--	--	--	--	--	--	--	--	--	--	--	--	--	--	--
CV2904_1_contig_2462_coverage_319.44	0.155904	45.2642	-8.18156	1.88417e-13	886	--	--	--	--	--	--	--	--	--	--	--	--	--	--	--	--	--	--	--	--	--	--	--	--	--	--	--	--
CV2904_1_contig_51316_coverage_226.61	0.263408	75.3873	-8.16087	2.34575e-12	874	--	--	--	--	--	--	--	--	--	--	--	--	--	--	A8TX70	159	8.7e-10	Collagen alpha-5(VI) chain OS=Homo sapiens OX=9606 GN=COL6A5 PE=1 SV=1	PF00092	von	--	--	--	--	--	--	--	--
CV2904_1_contig_4892_coverage_1043.65	1.15315	327.907	-8.15155	1.45085e-24	559	1287461511	BBB37585.1	552	2.2e-54	catalase [Chattonella marina var. antiqua]	460417234	HF583274.1	39	8.57218e-09	Sycon ciliatum mRNA for catalase homolog B (CatB gene)	K03781	katE, CAT, catB, srpA	catalase	http://www.genome.jp/dbget-bin/www_bget?ko:K03781	P04040	582	5e-59	Catalase OS=Homo sapiens OX=9606 GN=CAT PE=1 SV=3	--	--	--	--	GO:0003824//GO:0016491	catalytic activity//oxidoreductase activity	--	--	KOG0047	Catalase
CV2904_1_contig_77932_coverage_44.04	0.200772	57.0192	-8.14974	5.8489e-12	688	--	--	--	--	--	--	--	--	--	--	--	--	--	--	--	--	--	--	--	--	--	--	--	--	--	--	--	--
CV2904_1_contig_10818_coverage_147.06	0.11902	33.7166	-8.1461	1.14449e-13	2708	551646660	XP_005826116.1	191	7.8e-12	hypothetical protein GUITHDRAFT_76631, partial [Guillardia theta CCMP2712] >gi|428170209|gb|EKX39136.1| hypothetical protein GUITHDRAFT_76631, partial [Guillardia theta CCMP2712]	--	--	--	--	--	--	--	--	--	Q4LDE5	220	2.3e-16	Sushi, von Willebrand factor type A, EGF and pentraxin domain-containing protein 1 OS=Homo sapiens OX=9606 GN=SVEP1 PE=1 SV=3	--	--	--	--	--	--	--	--	--	--
CV2904_1_contig_1162_coverage_260.93	0.123894	34.7355	-8.13114	1.47379e-15	4088	--	--	--	--	--	--	--	--	--	--	--	--	--	--	--	--	--	--	--	--	--	--	--	--	--	--	--	--
CV2904_1_contig_10606_coverage_80.47	0.241066	67.579	-8.13099	2.61546e-15	1146	--	--	--	--	--	--	--	--	--	--	--	--	--	--	--	--	--	--	--	--	--	--	--	--	--	--	--	--
CV2904_1_contig_11712_coverage_59.70	0.136899	38.3317	-8.12928	7.92813e-21	3027	1021551568	XP_016167148.1	1350	3.5e-146	Niemann-Pick C1 protein isoform X1 [Arachis ipaensis] >gi|1431757750|ref|XP_025665524.1| NPC intracellular cholesterol transporter 1-like isoform X1 [Arachis hypogaea]	--	--	--	--	--	--	--	--	--	P56941	2099	3.3e-234	NPC intracellular cholesterol transporter 1 OS=Sus scrofa OX=9823 GN=NPC1 PE=2 SV=1	--	--	--	--	--	--	--	--	KOG1933	Cholesterol transport protein (Niemann-Pick C disease protein)
CV2904_1_contig_13168_coverage_216.59	0.478113	133.466	-8.1249	1.41314e-33	3178	326526473	BAJ97253.1	573	4.6e-56	predicted protein [Hordeum vulgare subsp. vulgare]	--	--	--	--	--	--	--	--	--	Q8NE62	552	8.5e-55	Choline dehydrogenase, mitochondrial OS=Homo sapiens OX=9606 GN=CHDH PE=1 SV=2	--	--	--	--	--	--	--	--	--	--
CV2904_1_contig_21888_coverage_14.79	0.117759	32.7134	-8.1179	7.90852e-24	3910	1060604832	AOG62271.1	248	2.8e-18	trimodular nonagonal cadherin, partial [Eurychasma dicksonii]	--	--	--	--	--	--	--	--	--	Q9HCU4	461	3.7e-44	Cadherin EGF LAG seven-pass G-type receptor 2 OS=Homo sapiens OX=9606 GN=CELSR2 PE=1 SV=1	--	--	--	--	--	--	--	--	--	--
CV2904_1_contig_31970_coverage_33.00	0.167027	46.0437	-8.10677	3.9657e-13	827	--	--	--	--	--	--	--	--	--	--	--	--	--	--	P98092	670	4.6e-69	Hemocytin OS=Bombyx mori OX=7091 PE=2 SV=1	--	--	--	--	--	--	--	--	--	--
CV2904_1_contig_49166_coverage_24.27	0.0597711	16.2378	-8.08568	3.5754e-14	2311	--	--	--	--	--	--	--	--	--	--	--	--	--	--	--	--	--	--	--	--	--	--	--	--	--	--	--	--
CV2904_1_contig_58067_coverage_26.14	0.18948	51.4755	-8.08568	4.29568e-13	729	--	--	--	--	--	--	--	--	--	--	--	--	--	--	--	--	--	--	--	--	--	--	--	--	--	--	--	--
CV2904_1_contig_26765_coverage_81.52	0.481984	130.901	-8.08523	0.00032252	1624	--	--	--	--	--	--	--	--	--	--	--	--	--	--	--	--	--	--	--	--	--	--	--	--	--	--	--	--
CV2904_1_contig_5356_coverage_1968.21	0.543517	147.371	-8.0829	8.67231e-15	593	--	--	--	--	--	--	--	--	--	--	--	--	--	--	--	--	--	--	--	--	--	--	--	--	--	--	--	--
CV2904_1_contig_1482_coverage_616.76	0.173205	46.5056	-8.06877	5.81733e-16	1595	--	--	--	--	--	--	--	--	--	--	--	--	--	--	--	--	--	--	PF09458	H-type	GO:0007155//GO:0022610	cell adhesion//biological adhesion	GO:0005488//GO:0030246	binding//carbohydrate binding	--	--	--	--
CV2904_1_contig_33693_coverage_188.66	0.132691	35.6054	-8.06787	2.85564e-11	1041	--	--	--	--	--	--	--	--	--	--	--	--	--	--	--	--	--	--	--	--	--	--	--	--	--	--	--	--
CV2904_1_contig_2879_coverage_83.07	0.0557655	14.8894	-8.06066	0.000133352	2477	--	--	--	--	--	--	--	--	--	--	--	--	--	--	P98092	674	4.7e-69	Hemocytin OS=Bombyx mori OX=7091 PE=2 SV=1	--	--	--	--	--	--	--	--	--	--
CV2904_1_contig_12092_coverage_259.95	0.40478	107.874	-8.05798	9.62854e-14	455	1375842463	XP_002301521.3	171	2.7e-10	universal stress protein PHOS34 [Populus trichocarpa] >gi|1334335539|gb|PNT50581.1| hypothetical protein POPTR_002G193800v3 [Populus trichocarpa]	--	--	--	--	--	--	--	--	--	P87132	133	4.7e-07	Uncharacterized protein C167.05 OS=Schizosaccharomyces pombe (strain 972 / ATCC 24843) OX=284812 GN=SPAC167.05 PE=1 SV=2	PF00582	Universal	--	--	--	--	--	--	--	--
CV2904_1_contig_11085_coverage_397.26	0.247214	65.3264	-8.04575	3.87976e-11	745	1173960809	OQS06900.1	1030	1.1e-109	catalase [Thraustotheca clavata]	1242796882	XM_022483137.1	164	3.77532e-78	PREDICTED: Crassostrea virginica catalase-like (LOC111134248), mRNA	K03781	katE, CAT, catB, srpA	catalase	http://www.genome.jp/dbget-bin/www_bget?ko:K03781	P00432	1037	1.2e-111	Catalase OS=Bos taurus OX=9913 GN=CAT PE=1 SV=3	--	--	GO:0017001//GO:0044248//GO:0042744//GO:0042743//GO:0070887//GO:0098754//GO:0051187//GO:0051186//GO:0016999//GO:0009636//GO:0098869//GO:0009987//GO:0051716//GO:0072593//GO:1990748//GO:0008152//GO:0042221//GO:0009056//GO:0006979//GO:0055114//GO:0042737//GO:0050896//GO:0006950//GO:0044237//GO:0017144//GO:0097237	antibiotic catabolic process//cellular catabolic process//hydrogen peroxide catabolic process//hydrogen peroxide metabolic process//cellular response to chemical stimulus//detoxification//cofactor catabolic process//cofactor metabolic process//antibiotic metabolic process//response to toxic substance//cellular oxidant detoxification//cellular process//cellular response to stimulus//reactive oxyge…	GO:0005488//GO:1901363//GO:0016491//GO:0043169//GO:0043167//GO:0046872//GO:0020037//GO:0016209//GO:0003824//GO:0048037//GO:0016684//GO:0046906//GO:0097159//GO:0004601//GO:0004096	binding//heterocyclic compound binding//oxidoreductase activity//cation binding//ion binding//metal ion binding//heme binding//antioxidant activity//catalytic activity//cofactor binding//oxidoreductase activity, acting on peroxide as acceptor//tetrapyrrole binding//organic cyclic compound binding//peroxidase activity//catalase activity	--	--	KOG0047	Catalase
CV2904_1_contig_36356_coverage_42.29	0.134473	35.4203	-8.0411	4.35596e-14	1712	--	--	--	--	--	--	--	--	--	--	--	--	--	--	--	--	--	--	--	--	--	--	--	--	--	--	--	--
CV2904_1_contig_74441_coverage_24.13	0.120219	31.6575	-8.04073	4.81543e-11	1149	--	--	--	--	--	--	--	--	--	--	--	--	--	--	--	--	--	--	PF04548	AIG1	--	--	GO:0035639//GO:0036094//GO:0005488//GO:0000166//GO:1901363//GO:1901265//GO:0001882//GO:0043168//GO:0032561//GO:0097367//GO:0097159//GO:0043167//GO:0019001//GO:0001883//GO:0032549//GO:0032555//GO:0017076//GO:0032550//GO:0032553//GO:0005525	purine ribonucleoside triphosphate binding//small molecule binding//binding//nucleotide binding//heterocyclic compound binding//nucleoside phosphate binding//nucleoside binding//anion binding//guanyl ribonucleotide binding//carbohydrate derivative binding//organic cyclic compound binding//ion binding//guanyl nucleotide binding//purine nucleoside binding//ribonucleoside binding//purine ribonucleot…	--	--	--	--
CV2904_1_contig_8491_coverage_271.51	0.21696	56.8435	-8.03341	1.7097e-15	1910	--	--	--	--	--	--	--	--	--	--	--	--	--	--	--	--	--	--	--	--	--	--	--	--	--	--	--	--
CV2904_1_contig_9503_coverage_303.20	0.149493	39.0549	-8.02928	7.47557e-15	1232	--	--	--	--	--	--	--	--	--	--	--	--	--	--	--	--	--	--	--	--	--	--	--	--	--	--	--	--
CV2904_1_contig_15717_coverage_921.08	0.489393	126.304	-8.01169	1.43012e-23	1129	1023995712	KZV27288.1	264	1.1e-20	hypothetical protein F511_32440 [Dorcoceras hygrometricum]	--	--	--	--	--	--	--	--	--	Q80Z19	185	1.1e-12	Mucin-2 (Fragments) OS=Mus musculus OX=10090 GN=Muc2 PE=1 SV=2	--	--	--	--	--	--	--	--	--	--
CV2904_1_contig_13876_coverage_188.22	0.0827566	21.2684	-8.00562	8.92071e-17	4451	326526473	BAJ97253.1	877	3.6e-91	predicted protein [Hordeum vulgare subsp. vulgare]	--	--	--	--	--	--	--	--	--	P18173	809	1.9e-84	Glucose dehydrogenase [FAD, quinone] OS=Drosophila melanogaster OX=7227 GN=Gld PE=3 SV=3	PF00732//PF00890//PF05199	GMC//FAD//GMC	GO:0008152//GO:0055114	metabolic process//oxidation-reduction process	GO:0036094//GO:0003824//GO:0048037//GO:0005488//GO:0000166//GO:1901363//GO:0016491//GO:0043168//GO:0050662//GO:0050660//GO:0016614//GO:0097159//GO:0043167//GO:1901265	small molecule binding//catalytic activity//cofactor binding//binding//nucleotide binding//heterocyclic compound binding//oxidoreductase activity//anion binding//coenzyme binding//flavin adenine dinucleotide binding//oxidoreductase activity, acting on CH-OH group of donors//organic cyclic compound binding//ion binding//nucleoside phosphate binding	--	--	--	--
CV2904_1_contig_1351_coverage_497.16	0.0946914	24.241	-7.99999	1.05406e-19	3890	--	--	--	--	--	--	--	--	--	--	--	--	--	--	--	--	--	--	--	--	--	--	--	--	--	--	--	--
CV2904_1_contig_127860_coverage_7.56	0.248885	63.1338	-7.98678	7.887e-10	555	--	--	--	--	--	--	--	--	--	--	--	--	--	--	--	--	--	--	--	--	--	--	--	--	--	--	--	--
CV2904_1_contig_19215_coverage_805.53	2.56511	641.662	-7.96661	2.08458e-05	359	--	--	--	--	--	--	--	--	--	--	--	--	--	--	--	--	--	--	--	--	--	--	--	--	--	--	--	--
CV2904_1_contig_52078_coverage_122.73	0.186412	46.6029	-7.96577	1.43974e-12	741	--	--	--	--	--	--	--	--	--	--	--	--	--	--	--	--	--	--	--	--	--	--	--	--	--	--	--	--
CV2904_1_contig_12428_coverage_375.92	1.02645	254.927	-7.95625	6.33636e-07	628	1214687334	OWZ03661.1	351	5e-31	Peptidyl-prolyl cis-trans isomerase [Phytophthora megakarya]	--	--	--	--	--	K01802	E5.2.1.8	peptidylprolyl isomerase	http://www.genome.jp/dbget-bin/www_bget?ko:K01802	Q8X166	336	1.9e-30	Peptidyl-prolyl cis-trans isomerase B OS=Aspergillus niger OX=5061 GN=cypB PE=3 SV=1	--	--	--	--	--	--	--	--	KOG0879	U-snRNP-associated cyclophilin type peptidyl-prolyl cis-trans isomerase
CV2904_1_contig_32426_coverage_72.54	0.0876355	21.5759	-7.94368	1.54469e-16	2627	612387243	XP_007509142.1	711	3.8e-72	ammonium transporter [Bathycoccus prasinos] >gi|412990281|emb|CCO19599.1| ammonium transporter [Bathycoccus prasinos]	--	--	--	--	--	K03320	amt, AMT, MEP	ammonium transporter, Amt family	http://www.genome.jp/dbget-bin/www_bget?ko:K03320	P54145	759	7e-79	Putative ammonium transporter 1 OS=Caenorhabditis elegans OX=6239 GN=amt-1 PE=3 SV=1	--	--	GO:0051234//GO:0051179//GO:0006810	establishment of localization//localization//transport	--	--	--	--	KOG0682	Ammonia permease
CV2904_1_contig_20784_coverage_45.82	0.161494	39.5839	-7.93728	3.1852e-20	2566	--	--	--	--	--	--	--	--	--	--	--	--	--	--	--	--	--	--	--	--	--	--	--	--	--	--	--	--
CV2904_1_contig_24078_coverage_83.38	0.244413	59.8248	-7.93527	2.05814e-26	2449	--	--	--	--	--	--	--	--	--	--	--	--	--	--	Q9R1R2	182	5.3e-12	Tripartite motif-containing protein 3 OS=Mus musculus OX=10090 GN=Trim3 PE=1 SV=1	PF13445//PF00097	RING-type//Zinc	--	--	GO:0043169//GO:0046872//GO:0005488//GO:0043167	cation binding//metal ion binding//binding//ion binding	--	--	--	--
CV2904_1_contig_30405_coverage_26.76	0.0577531	14.0918	-7.93073	1.21414e-14	3189	301112326	XP_002905242.1	226	8e-16	Putative beta-1,4-galactosyltransferase [Phytophthora infestans T30-4] >gi|262095572|gb|EEY53624.1| Putative beta-1,4-galactosyltransferase [Phytophthora infestans T30-4]	--	--	--	--	--	--	--	--	--	O60909	546	4.2e-54	Beta-1,4-galactosyltransferase 2 OS=Homo sapiens OX=9606 GN=B4GALT2 PE=1 SV=1	--	--	--	--	--	--	--	--	KOG3916	UDP-Gal:glucosylceramide beta-1,4-galactosyltransferase
CV2904_1_contig_19187_coverage_164.04	0.188318	45.7612	-7.9248	8.01167e-18	1467	--	--	--	--	--	--	--	--	--	--	--	--	--	--	--	--	--	--	--	--	--	--	--	--	--	--	--	--
CV2904_1_contig_3453_coverage_648.15	0.451409	109.502	-7.9223	2.74615e-22	1938	--	--	--	--	--	--	--	--	--	--	--	--	--	--	--	--	--	--	--	--	--	--	--	--	--	--	--	--
CV2904_1_contig_58095_coverage_14.18	0.236932	57.3374	-7.91885	5.77913e-11	583	--	--	--	--	--	--	--	--	--	--	--	--	--	--	--	--	--	--	--	--	--	--	--	--	--	--	--	--
CV2904_1_contig_8597_coverage_94.70	0.0621932	15.0093	-7.91487	2.27417e-12	2221	303271945	XP_003055334.1	599	3.1e-59	neurotransmitter:Sodium symporter family, partial [Micromonas pusilla CCMP1545] >gi|226463308|gb|EEH60586.1| neurotransmitter:Sodium symporter family, partial [Micromonas pusilla CCMP1545]	831298270	XM_012825540.1	38	1.28245e-07	PREDICTED: Clupea harengus sodium- and chloride-dependent betaine transporter-like (LOC105898504), mRNA	--	--	--	--	A7Y2W8	1111	9e-120	Sodium- and chloride-dependent glycine transporter 1 OS=Xenopus laevis OX=8355 GN=slc6a9 PE=2 SV=1	--	--	--	--	--	--	--	--	--	--
CV2904_1_contig_1260_coverage_134.87	0.147104	35.4522	-7.91288	1.65775e-11	939	--	--	--	--	--	--	--	--	--	--	--	--	--	--	--	--	--	--	--	--	--	--	--	--	--	--	--	--
CV2904_1_contig_38818_coverage_50.71	0.183198	44.0285	-7.90888	1.03027e-12	754	--	--	--	--	--	--	--	--	--	--	--	--	--	--	--	--	--	--	--	--	--	--	--	--	--	--	--	--
CV2904_1_contig_18089_coverage_104.94	0.254268	60.7912	-7.90136	3.9271e-18	2173	1179575120	XP_020672521.1	199	7.4e-13	immune-associated nucleotide-binding protein 9-like [Dendrobium catenatum]	--	--	--	--	--	--	--	--	--	A6H584	314	2.3e-27	Collagen alpha-5(VI) chain OS=Mus musculus OX=10090 GN=Col6a5 PE=1 SV=4	--	--	--	--	--	--	--	--	--	--
CV2904_1_contig_321_coverage_666.30	0.527218	125.583	-7.89602	1.83917e-27	1310	--	--	--	--	--	--	--	--	--	--	--	--	--	--	--	--	--	--	--	--	--	--	--	--	--	--	--	--
CV2904_1_contig_22410_coverage_138.20	0.0509615	12.1161	-7.89326	0.000123085	3614	--	--	--	--	--	--	--	--	--	--	--	--	--	--	Q5F4C0	130	8.3e-06	Voltage-gated hydrogen channel 1 OS=Gallus gallus OX=9031 GN=HVCN1 PE=2 SV=1	--	--	--	--	--	--	--	--	--	--
CV2904_1_contig_12471_coverage_46.83	0.0488355	11.574	-7.88874	4.39693e-25	16971	551631277	XP_005818535.1	846	5.4e-87	hypothetical protein GUITHDRAFT_149224 [Guillardia theta CCMP2712] >gi|428162407|gb|EKX31555.1| hypothetical protein GUITHDRAFT_149224 [Guillardia theta CCMP2712]	--	--	--	--	--	K04733	IRAK4	interleukin-1 receptor-associated kinase 4	http://www.genome.jp/dbget-bin/www_bget?ko:K04733	P07207	932	3.9e-98	Neurogenic locus Notch protein OS=Drosophila melanogaster OX=7227 GN=N PE=1 SV=3	PF02494//PF00084//PF07699//PF07645//PF00057//PF00008	HYR//Sushi//Putative//Calcium-binding//Low-density//EGF-like	--	--	GO:0005488//GO:0043169//GO:0005509//GO:0005515//GO:0046872//GO:0043167	binding//cation binding//calcium ion binding//protein binding//metal ion binding//ion binding	--	--	KOG1217	Fibrillins and related proteins containing Ca2+-binding EGF-like domains
CV2904_1_contig_4224_coverage_2047.16	0.378441	89.5644	-7.8867	7.45201e-14	365	--	--	--	--	--	--	--	--	--	--	--	--	--	--	--	--	--	--	--	--	--	--	--	--	--	--	--	--
CV2904_1_contig_4893_coverage_575.54	1.11097	256.944	-7.85348	2.32843e-21	746	1173960809	OQS06900.1	1031	8.4e-110	catalase [Thraustotheca clavata]	1242796882	XM_022483137.1	188	1.72202e-91	PREDICTED: Crassostrea virginica catalase-like (LOC111134248), mRNA	K03781	katE, CAT, catB, srpA	catalase	http://www.genome.jp/dbget-bin/www_bget?ko:K03781	P00432	1040	5.2e-112	Catalase OS=Bos taurus OX=9913 GN=CAT PE=1 SV=3	PF00199	Catalase	GO:0017001//GO:0044248//GO:0042744//GO:0042743//GO:0070887//GO:0098754//GO:0051187//GO:0051186//GO:0016999//GO:0009636//GO:0098869//GO:0009987//GO:0051716//GO:0072593//GO:1990748//GO:0008152//GO:0042221//GO:0009056//GO:0006979//GO:0055114//GO:0042737//GO:0050896//GO:0006950//GO:0044237//GO:0017144//GO:0097237	antibiotic catabolic process//cellular catabolic process//hydrogen peroxide catabolic process//hydrogen peroxide metabolic process//cellular response to chemical stimulus//detoxification//cofactor catabolic process//cofactor metabolic process//antibiotic metabolic process//response to toxic substance//cellular oxidant detoxification//cellular process//cellular response to stimulus//reactive oxyge…	GO:0005488//GO:1901363//GO:0016491//GO:0043169//GO:0043167//GO:0046872//GO:0020037//GO:0016209//GO:0003824//GO:0048037//GO:0016684//GO:0046906//GO:0097159//GO:0004601//GO:0004096	binding//heterocyclic compound binding//oxidoreductase activity//cation binding//ion binding//metal ion binding//heme binding//antioxidant activity//catalytic activity//cofactor binding//oxidoreductase activity, acting on peroxide as acceptor//tetrapyrrole binding//organic cyclic compound binding//peroxidase activity//catalase activity	--	--	KOG0047	Catalase
CV2904_1_contig_3642_coverage_167.77	0.208641	48.0972	-7.84878	1.13392e-17	4193	971505889	GAQ92318.1	176	6.6e-10	vacuolar-sorting receptor precursor [Klebsormidium nitens]	--	--	--	--	--	--	--	--	--	O57460	423	1e-39	Dorsal-ventral patterning tolloid-like protein 1 OS=Danio rerio OX=7955 GN=tll1 PE=2 SV=1	--	--	--	--	--	--	--	--	--	--
CV2904_1_contig_22332_coverage_51.18	0.313934	71.7863	-7.83709	1.53077e-09	440	--	--	--	--	--	--	--	--	--	--	--	--	--	--	--	--	--	--	--	--	--	--	--	--	--	--	--	--
CV2904_1_contig_53091_coverage_37.08	0.145535	33.1093	-7.82972	9.90212e-22	2531	--	--	--	--	--	--	--	--	--	--	--	--	--	--	--	--	--	--	--	--	--	--	--	--	--	--	--	--
CV2904_1_contig_11922_coverage_228.06	0.19245	43.7824	-7.82969	0.000157066	957	551635877	XP_005820768.1	137	5e-06	hypothetical protein GUITHDRAFT_44529, partial [Guillardia theta CCMP2712] >gi|428164774|gb|EKX33788.1| hypothetical protein GUITHDRAFT_44529, partial [Guillardia theta CCMP2712]	--	--	--	--	--	--	--	--	--	O18806	251	2.1e-20	Coagulation factor VIII OS=Canis lupus familiaris OX=9615 GN=F8 PE=2 SV=1	PF13330//PF00754	Mucin-2//F5/8	--	--	--	--	--	--	--	--
CV2904_1_contig_21828_coverage_653.42	0.868749	196.182	-7.81903	9.16252e-28	1484	--	--	--	--	--	--	--	--	--	--	--	--	--	--	--	--	--	--	--	--	--	--	--	--	--	--	--	--
CV2904_1_contig_7778_coverage_543.78	0.48467	109.245	-7.81634	5.60194e-17	475	--	--	--	--	--	--	--	--	--	--	--	--	--	--	--	--	--	--	--	--	--	--	--	--	--	--	--	--
CV2904_1_contig_12527_coverage_77.74	0.158226	35.3371	-7.80304	2.41447e-10	873	--	--	--	--	--	--	--	--	--	--	--	--	--	--	--	--	--	--	--	--	--	--	--	--	--	--	--	--
CV2904_1_contig_15785_coverage_544.70	0.307985	68.4496	-7.79603	1.49321e-13	598	--	--	--	--	--	--	--	--	--	--	--	--	--	--	--	--	--	--	--	--	--	--	--	--	--	--	--	--
CV2904_1_contig_6506_coverage_635.12	0.451409	100.297	-7.79563	9.79228e-20	1632	--	--	--	--	--	--	--	--	--	--	--	--	--	--	--	--	--	--	--	--	--	--	--	--	--	--	--	--
CV2904_1_contig_4590_coverage_481.28	0.670075	148.086	-7.7879	7.1133e-20	481	--	--	--	--	--	--	--	--	--	--	--	--	--	--	--	--	--	--	--	--	--	--	--	--	--	--	--	--
CV2904_1_contig_23330_coverage_47.61	0.278266	61.3854	-7.78528	2.51699e-28	2482	--	--	--	--	--	--	--	--	--	--	--	--	--	--	--	--	--	--	--	--	--	--	--	--	--	--	--	--
CV2904_1_contig_91278_coverage_35.66	0.214489	47.2591	-7.78353	4.66999e-11	644	--	--	--	--	--	--	--	--	--	--	--	--	--	--	--	--	--	--	--	--	--	--	--	--	--	--	--	--
CV2904_1_contig_13093_coverage_187.13	1.173	254.541	-7.76154	8.95699e-18	3258	--	--	--	--	--	--	--	--	--	--	--	--	--	--	--	--	--	--	--	--	--	--	--	--	--	--	--	--
CV2904_1_contig_10933_coverage_90.11	0.162453	35.1826	-7.75869	1.8905e-16	1984	--	--	--	--	--	--	--	--	--	--	--	--	--	--	--	--	--	--	--	--	--	--	--	--	--	--	--	--
CV2904_1_contig_541_coverage_73.57	0.109977	23.755	-7.75488	2.49938e-10	1256	1216309408	XP_021596917.1	178	1.2e-10	guanine nucleotide-binding protein subunit gamma 3-like isoform X1 [Manihot esculenta]	--	--	--	--	--	--	--	--	--	--	--	--	--	--	--	--	--	--	--	--	--	--	--
CV2904_1_contig_12099_coverage_141.02	0.188263	40.6379	-7.75392	3.07756e-14	1712	551631655	XP_005818713.1	294	5.6e-24	hypothetical protein GUITHDRAFT_122074 [Guillardia theta CCMP2712] >gi|428162607|gb|EKX31733.1| hypothetical protein GUITHDRAFT_122074 [Guillardia theta CCMP2712]	--	--	--	--	--	--	--	--	--	B3EWY9	640	2.9e-65	Mucin-like protein (Fragment) OS=Acropora millepora OX=45264 PE=1 SV=1	--	--	--	--	GO:0005488	binding	--	--	KOG1217	Fibrillins and related proteins containing Ca2+-binding EGF-like domains
CV2904_1_contig_41212_coverage_60.80	0.0616381	13.2933	-7.75265	1.22077e-10	2241	570327686	ETO75634.1	196	1.7e-12	hypothetical protein F444_08820 [Phytophthora parasitica P1976]	--	--	--	--	--	--	--	--	--	Q5ND28	426	2.5e-40	Scavenger receptor class F member 1 OS=Mus musculus OX=10090 GN=Scarf1 PE=1 SV=1	--	--	--	--	--	--	--	--	KOG1218	Proteins containing Ca2+-binding EGF-like domains
CV2904_1_contig_10306_coverage_33.79	0.181132	38.5448	-7.73334	1.14519e-13	1271	--	--	--	--	--	--	--	--	--	--	--	--	--	--	--	--	--	--	--	--	--	--	--	--	--	--	--	--
CV2904_1_contig_35810_coverage_83.68	0.42049	89.3542	-7.73131	1.72087e-14	876	1238997768	GAX73628.1	154	4.9e-08	hypothetical protein CEUSTIGMA_g1079.t1 [Chlamydomonas eustigma]	--	--	--	--	--	--	--	--	--	--	--	--	--	--	--	--	--	--	--	--	--	--	--
CV2904_1_contig_30669_coverage_49.53	0.155203	32.9031	-7.72791	2.22051e-12	890	--	--	--	--	--	--	--	--	--	--	--	--	--	--	Q8TDW7	134	7e-07	Protocadherin Fat 3 OS=Homo sapiens OX=9606 GN=FAT3 PE=2 SV=2	--	--	--	--	--	--	--	--	--	--
CV2904_1_contig_2087_coverage_455.03	0.165526	34.9535	-7.72223	4.07219e-14	1669	585100259	EWM20555.1	832	2.2e-86	beta- -endoglucanase [Nannochloropsis gaditana]	908410427	XM_013210828.1	61	1.57017e-20	PREDICTED: Biomphalaria glabrata endoglucanase A-like (LOC106054798), transcript variant X2, mRNA	K01179	E3.2.1.4	endoglucanase	http://www.genome.jp/dbget-bin/www_bget?ko:K01179	P26221	770	2.4e-80	Endoglucanase E-4 OS=Thermobifida fusca OX=2021 GN=celD PE=1 SV=2	--	--	--	--	GO:0003824	catalytic activity	--	--	--	--
CV2904_1_contig_43283_coverage_123.91	0.257587	54.2865	-7.71936	7.77863e-05	715	--	--	--	--	--	--	--	--	--	--	--	--	--	--	--	--	--	--	--	--	--	--	--	--	--	--	--	--
CV2904_1_contig_33597_coverage_63.39	0.249744	52.4235	-7.71361	1.1077e-13	2028	--	--	--	--	--	--	--	--	--	--	--	--	--	--	--	--	--	--	--	--	--	--	--	--	--	--	--	--
CV2904_1_contig_19156_coverage_29.58	0.116829	24.4692	-7.71038	0.000197693	3547	922572764	XP_013614704.1	360	2.6e-31	PREDICTED: cuticle protein 16.5, isoform B-like [Brassica oleracea var. oleracea]	--	--	--	--	--	--	--	--	--	Q5SS00	159	3.5e-09	DBF4-type zinc finger-containing protein 2 homolog OS=Mus musculus OX=10090 GN=Zdbf2 PE=2 SV=1	--	--	--	--	--	--	--	--	--	--
CV2904_1_contig_4501_coverage_529.21	1.1352	235.758	-7.69821	5.82463e-25	1014	--	--	--	--	--	--	--	--	--	--	--	--	--	--	--	--	--	--	PF06628	Catalase-related	--	--	--	--	--	--	--	--
CV2904_1_contig_18471_coverage_20.13	0.345301	71.3046	-7.68999	1.58264e-28	4267	--	--	--	--	--	--	--	--	--	--	--	--	--	--	P98092	152	2.8e-08	Hemocytin OS=Bombyx mori OX=7091 PE=2 SV=1	--	--	--	--	--	--	--	--	--	--
CV2904_1_contig_45829_coverage_24.31	0.134631	27.7339	-7.68649	5.87114e-12	1026	--	--	--	--	--	--	--	--	--	--	--	--	--	--	--	--	--	--	--	--	--	--	--	--	--	--	--	--
CV2904_1_contig_491_coverage_1266.24	1.26726	260.961	-7.68597	1.59609e-19	981	--	--	--	--	--	689148925	LL654891.1	38	5.55393e-08	Diphyllobothrium latum genome assembly D_latum_Geneva ,scaffold DILT_scaffold0073045	--	--	--	--	--	--	--	--	--	--	--	--	--	--	--	--	--	--
CV2904_1_contig_13250_coverage_221.00	0.381314	78.3791	-7.68334	3.16529e-25	2415	675209255	XP_008913512.1	822	4.7e-85	hypothetical protein PPTG_17598 [Phytophthora parasitica INRA-310] >gi|567949340|gb|ETK75072.1| hypothetical protein L915_18251 [Phytophthora parasitica] >gi|567978000|gb|ETL28494.1| hypothetical protein L916_18158 [Phytophthora parasitica] >gi|568086293|gb|ETN01185.1| hypothetical protein PPTG_17598 [Phytophthora parasitica INRA-310] >gi|570939366|gb|ETP04623.1| hypothetical protein F441_18632 […	1228961306	XM_022218025.1	58	1.06425e-18	PREDICTED: Acanthochromis polyacanthus solute carrier family 2 member 13 (slc2a13), mRNA	K08150	SLC2A13, ITR	MFS transporter, SP family, solute carrier family 2 (myo-inositol transporter), member 13	http://www.genome.jp/dbget-bin/www_bget?ko:K08150	Q96QE2	1108	2.2e-119	Proton myo-inositol cotransporter OS=Homo sapiens OX=9606 GN=SLC2A13 PE=1 SV=3	--	--	--	--	GO:0005215//GO:0022857	transporter activity//transmembrane transporter activity	--	--	KOG0254	Predicted transporter (major facilitator superfamily)
CV2904_1_contig_9530_coverage_64.96	0.0951316	19.5495	-7.68299	2.05731e-13	1936	--	--	--	--	--	--	--	--	--	--	--	--	--	--	--	--	--	--	--	--	--	--	--	--	--	--	--	--
CV2904_1_contig_21889_coverage_79.86	0.207538	42.6045	-7.68148	5.09737e-14	1553	--	--	--	--	--	--	--	--	--	--	--	--	--	--	--	--	--	--	--	--	--	--	--	--	--	--	--	--
CV2904_1_contig_20023_coverage_35.13	0.152085	31.2154	-7.68123	1.3066e-12	1211	1137191764	OMO64754.1	357	2e-31	Short-chain dehydrogenase/reductase SDR [Corchorus olitorius]	--	--	--	--	--	--	--	--	--	Q9X248	364	2e-33	3-oxoacyl-[acyl-carrier-protein] reductase FabG OS=Thermotoga maritima (strain ATCC 43589 / MSB8 / DSM 3109 / JCM 10099) OX=243274 GN=fabG PE=3 SV=1	PF00106//PF13561	short//Enoyl-(Acyl	--	--	--	--	--	--	--	--
CV2904_1_contig_8832_coverage_853.81	0.504786	103.463	-7.67922	1.20796e-31	2554	1072907553	XP_018433562.1	142	3.5e-06	PREDICTED: patellin-2 [Raphanus sativus] >gi|1072909128|ref|XP_018440674.1| PREDICTED: patellin-2-like [Raphanus sativus]	--	--	--	--	--	--	--	--	--	--	--	--	--	--	--	--	--	--	--	--	--	--	--
CV2904_1_contig_23956_coverage_250.36	0.215734	44.0405	-7.67343	1.76153e-18	1494	--	--	--	--	--	--	--	--	--	--	--	--	--	--	--	--	--	--	--	--	--	--	--	--	--	--	--	--
CV2904_1_contig_19480_coverage_100.04	0.846958	171.855	-7.66468	9.11133e-18	598	--	--	--	--	--	--	--	--	--	--	--	--	--	--	--	--	--	--	--	--	--	--	--	--	--	--	--	--
CV2904_1_contig_30779_coverage_13.90	0.065465	13.2676	-7.66295	5.38051e-11	2110	--	--	--	--	--	--	--	--	--	--	--	--	--	--	Q8N2E2	192	3.1e-13	von Willebrand factor D and EGF domain-containing protein OS=Homo sapiens OX=9606 GN=VWDE PE=2 SV=4	--	--	--	--	--	--	--	--	--	--
CV2904_1_contig_19387_coverage_141.86	0.345136	69.0144	-7.64359	1.00071e-36	3602	--	--	--	--	--	--	--	--	--	--	--	--	--	--	Q86UP9	464	1.5e-44	LHFPL tetraspan subfamily member 3 protein OS=Homo sapiens OX=9606 GN=LHFPL3 PE=2 SV=3	PF10242	Lipoma	--	--	--	--	--	--	--	--
CV2904_1_contig_2299_coverage_430.32	0.109505	21.8946	-7.64342	7.37396e-17	7148	971505889	GAQ92318.1	204	6.4e-13	vacuolar-sorting receptor precursor [Klebsormidium nitens]	--	--	--	--	--	--	--	--	--	Q9UM47	322	9e-28	Neurogenic locus notch homolog protein 3 OS=Homo sapiens OX=9606 GN=NOTCH3 PE=1 SV=2	--	--	--	--	--	--	--	--	--	--
CV2904_1_contig_12274_coverage_118.65	0.570453	113.683	-7.63868	1.94702e-13	565	551555825	XP_005765072.1	200	1.5e-13	hypothetical protein EMIHUDRAFT_104152 [Emiliania huxleyi CCMP1516] >gi|485614938|gb|EOD12643.1| hypothetical protein EMIHUDRAFT_104152 [Emiliania huxleyi CCMP1516]	--	--	--	--	--	--	--	--	--	Q8WPJ2	303	1.1e-26	Mannan endo-1,4-beta-mannosidase OS=Mytilus edulis OX=6550 PE=1 SV=1	--	--	--	--	--	--	--	--	--	--
CV2904_1_contig_5582_coverage_594.87	0.239188	47.5386	-7.6348	2.1223e-10	770	--	--	--	--	--	--	--	--	--	--	--	--	--	--	Q7ZT75	187	4.3e-13	Ficolin-1-A OS=Xenopus laevis OX=8355 GN=fcn1-a PE=1 SV=2	--	--	--	--	--	--	--	--	--	--
CV2904_1_contig_9096_coverage_265.42	1.03747	205.22	-7.62796	9.64954e-28	932	--	--	--	--	--	--	--	--	--	--	--	--	--	--	--	--	--	--	--	--	--	--	--	--	--	--	--	--
CV2904_1_contig_31724_coverage_76.92	0.193624	38.2987	-7.62789	6.73042e-12	1189	--	--	--	--	--	--	--	--	--	--	--	--	--	--	--	--	--	--	--	--	--	--	--	--	--	--	--	--
CV2904_1_contig_32451_coverage_70.43	0.214406	42.0772	-7.61654	2.78319e-15	859	--	--	--	--	--	--	--	--	--	--	--	--	--	--	--	--	--	--	--	--	--	--	--	--	--	--	--	--
CV2904_1_contig_79978_coverage_16.21	0.159874	31.2953	-7.61286	4.31935e-12	1152	1129179422	OLP87181.1	179	8.1e-11	Zinc metalloproteinase nas-4 [Symbiodinium microadriaticum]	--	--	--	--	--	--	--	--	--	P55115	326	5e-29	Zinc metalloproteinase nas-15 OS=Caenorhabditis elegans OX=6239 GN=nas-15 PE=2 SV=2	--	--	--	--	--	--	--	--	--	--
CV2904_1_contig_114558_coverage_8.62	0.214489	41.8254	-7.60732	1.06183e-08	644	--	--	--	--	--	--	--	--	--	--	--	--	--	--	--	--	--	--	--	--	--	--	--	--	--	--	--	--
CV2904_1_contig_59642_coverage_9.94	0.0548793	10.6466	-7.5999	4.25899e-12	2517	--	--	--	--	--	--	--	--	--	--	--	--	--	--	--	--	--	--	--	--	--	--	--	--	--	--	--	--
CV2904_1_contig_1743_coverage_535.88	0.211733	40.5386	-7.5809	4.28809e-18	2827	502146352	XP_004506417.1	212	3e-14	PREDICTED: protein AIG1 [Cicer arietinum]	--	--	--	--	--	--	--	--	--	P54120	143	2e-07	Immune-associated nucleotide-binding protein 8 OS=Arabidopsis thaliana OX=3702 GN=IAN8 PE=2 SV=1	--	--	--	--	--	--	--	--	--	--
CV2904_1_contig_4945_coverage_103.23	0.856893	164.009	-7.58044	1.95916e-25	2418	1238994058	GAX77217.1	182	7.7e-11	hypothetical protein CEUSTIGMA_g4663.t1 [Chlamydomonas eustigma]	--	--	--	--	--	--	--	--	--	O61363	925	3.6e-98	Hemocyanin G-type, units Oda to Odg OS=Enteroctopus dofleini OX=267067 GN=ODHCY PE=1 SV=1	--	--	--	--	--	--	--	--	--	--
CV2904_1_contig_38583_coverage_37.66	0.144247	27.5512	-7.57742	1.17268e-13	1596	1162449701	XP_008663507.2	627	1.3e-62	Niemann-Pick C1 protein [Zea mays]	957842784	XM_014816255.1	51	5.43318e-15	PREDICTED: Priapulus caudatus Niemann-Pick C1 protein-like (LOC106812385), mRNA	K12385	NPC1	Niemann-Pick C1 protein	http://www.genome.jp/dbget-bin/www_bget?ko:K12385	O35604	832	1.5e-87	NPC intracellular cholesterol transporter 1 OS=Mus musculus OX=10090 GN=Npc1 PE=1 SV=2	--	--	--	--	--	--	--	--	KOG1933	Cholesterol transport protein (Niemann-Pick C disease protein)
CV2904_1_contig_1149_coverage_1518.29	4.55624	862.092	-7.56385	4.52723e-30	1435	326529133	BAK00960.1	639	4.6e-64	predicted protein [Hordeum vulgare subsp. vulgare]	325297141	NM_001204651.1	282	1.88793e-143	Aplysia californica actin, muscle (LOC100533357), mRNA >gi|5567|emb|X52868.1| Aplysia californica mRNA for actin	K10355	ACTF	actin, other eukaryote	http://www.genome.jp/dbget-bin/www_bget?ko:K10355	Q26065	654	5.7e-67	Actin, adductor muscle OS=Placopecten magellanicus OX=6577 PE=2 SV=1	--	--	--	--	GO:0035639//GO:0008144//GO:0036094//GO:0005488//GO:0000166//GO:1901363//GO:1901265//GO:0043168//GO:0030554//GO:0097367//GO:0097159//GO:0043167//GO:0032559//GO:0032553//GO:0032555//GO:0017076//GO:0005524	purine ribonucleoside triphosphate binding//drug binding//small molecule binding//binding//nucleotide binding//heterocyclic compound binding//nucleoside phosphate binding//anion binding//adenyl nucleotide binding//carbohydrate derivative binding//organic cyclic compound binding//ion binding//adenyl ribonucleotide binding//ribonucleotide binding//purine ribonucleotide binding//purine nucleotide bi…	--	--	KOG0676	Actin and related proteins
CV2904_1_contig_54968_coverage_10.63	0.0643668	12.1439	-7.55967	7.12381e-05	2146	855311621	XP_012897555.1	201	4.3e-13	uncharacterized protein [Blastocystis hominis] >gi|300176196|emb|CBK23507.2| unnamed protein product [Blastocystis hominis]	--	--	--	--	--	--	--	--	--	Q6V0I7	223	8.1e-17	Protocadherin Fat 4 OS=Homo sapiens OX=9606 GN=FAT4 PE=1 SV=2	--	--	--	--	--	--	--	--	--	--
CV2904_1_contig_40225_coverage_16.35	0.0382105	7.19313	-7.5565	4.61146e-14	4820	159490900	XP_001703411.1	222	3.5e-15	scavenger receptor cysteine-rich protein, partial [Chlamydomonas reinhardtii]	--	--	--	--	--	--	--	--	--	Q2VLG6	211	4.5e-15	Scavenger receptor cysteine-rich type 1 protein M130 OS=Canis lupus familiaris OX=9615 GN=CD163 PE=2 SV=1	--	--	--	--	--	--	--	--	--	--
CV2904_1_contig_7414_coverage_100.70	0.140484	26.3057	-7.54881	3.45068e-11	1311	1070983398	OEL35008.1	416	3e-38	L-ascorbate oxidase [Dichanthelium oligosanthes]	--	--	--	--	--	K00423	E1.10.3.3	L-ascorbate oxidase	http://www.genome.jp/dbget-bin/www_bget?ko:K00423	J9VQZ4	409	1.3e-38	Laccase-2 OS=Cryptococcus neoformans var. grubii serotype A (strain H99 / ATCC 208821 / CBS 10515 / FGSC 9487) OX=235443 GN=LAC2 PE=3 SV=2	--	--	--	--	--	--	--	--	KOG1263	Multicopper oxidases
CV2904_1_contig_2536_coverage_689.61	0.175166	32.5309	-7.53693	7.30873e-18	3680	551656364	XP_005830955.1	627	2.9e-62	hypothetical protein GUITHDRAFT_110083 [Guillardia theta CCMP2712] >gi|428175083|gb|EKX43975.1| hypothetical protein GUITHDRAFT_110083 [Guillardia theta CCMP2712]	--	--	--	--	--	--	--	--	--	Q28615	1087	9.1e-117	Solute carrier family 13 member 2 OS=Oryctolagus cuniculus OX=9986 GN=SLC13A2 PE=2 SV=1	--	--	--	--	--	--	--	--	KOG1281	Na+/dicarboxylate, Na+/tricarboxylate and phosphate transporters
CV2904_1_contig_5556_coverage_446.11	0.349952	64.8911	-7.53471	2.56607e-17	921	--	--	--	--	--	--	--	--	--	--	--	--	--	--	O70165	232	3.2e-18	Ficolin-1 OS=Mus musculus OX=10090 GN=Fcn1 PE=1 SV=1	--	--	--	--	--	--	--	--	--	--
CV2904_1_contig_282_coverage_1404.82	1.63348	301.989	-7.5304	4.08742e-20	451	1335044778	PNW79390.1	202	6.8e-14	hypothetical protein CHLRE_09g413141v5 [Chlamydomonas reinhardtii]	--	--	--	--	--	--	--	--	--	Q9UF83	143	3.2e-08	Uncharacterized protein DKFZp434B061 OS=Homo sapiens OX=9606 PE=2 SV=2	--	--	--	--	--	--	--	--	--	--
CV2904_1_contig_37208_coverage_84.55	0.246223	45.4897	-7.52942	9.9215e-12	748	--	--	--	--	--	--	--	--	--	--	--	--	--	--	--	--	--	--	--	--	--	--	--	--	--	--	--	--
CV2904_1_contig_10725_coverage_115.81	0.319887	58.3193	-7.51026	1.95236e-24	2303	--	--	--	--	--	--	--	--	--	--	--	--	--	--	--	--	--	--	--	--	--	--	--	--	--	--	--	--
CV2904_1_contig_1388_coverage_772.99	1.00303	182.646	-7.50854	6.18121e-20	964	551656464	XP_005831005.1	199	3.3e-13	hypothetical protein GUITHDRAFT_157993 [Guillardia theta CCMP2712] >gi|428175133|gb|EKX44025.1| hypothetical protein GUITHDRAFT_157993 [Guillardia theta CCMP2712]	--	--	--	--	--	--	--	--	--	Q9GLP1	159	9.6e-10	Coagulation factor V OS=Sus scrofa OX=9823 GN=F5 PE=2 SV=1	--	--	--	--	--	--	--	--	--	--
CV2904_1_contig_28754_coverage_58.94	0.152127	27.6871	-7.50778	3.99988e-09	908	--	--	--	--	--	--	--	--	--	--	--	--	--	--	--	--	--	--	--	--	--	--	--	--	--	--	--	--
CV2904_1_contig_14426_coverage_291.42	0.250237	45.4598	-7.50514	1.54668e-09	552	255072339	XP_002499844.1	286	1.5e-23	alpha-2 macroglobulin family-like protein [Micromonas commoda] >gi|226515106|gb|ACO61102.1| alpha-2 macroglobulin family-like protein [Micromonas commoda]	--	--	--	--	--	K06530	CD109	CD109 antigen	http://www.genome.jp/dbget-bin/www_bget?ko:K06530	Q6YHK3	292	2.1e-25	CD109 antigen OS=Homo sapiens OX=9606 GN=CD109 PE=1 SV=2	--	--	--	--	--	--	--	--	KOG1366	Alpha-macroglobulin
CV2904_1_contig_45862_coverage_59.32	0.147576	26.7112	-7.49984	6.55373e-12	936	--	--	--	--	--	--	--	--	--	--	--	--	--	--	--	--	--	--	--	--	--	--	--	--	--	--	--	--
CV2904_1_contig_1999_coverage_42.69	0.213067	38.4798	-7.49665	2.51062e-16	2161	695392111	XP_009520235.1	183	5.2e-11	hypothetical protein PHYSODRAFT_486323 [Phytophthora sojae] >gi|348685132|gb|EGZ24947.1| hypothetical protein PHYSODRAFT_486323 [Phytophthora sojae]	--	--	--	--	--	--	--	--	--	Q9UM47	213	1.2e-15	Neurogenic locus notch homolog protein 3 OS=Homo sapiens OX=9606 GN=NOTCH3 PE=1 SV=2	--	--	--	--	--	--	--	--	KOG1217	Fibrillins and related proteins containing Ca2+-binding EGF-like domains
CV2904_1_contig_39617_coverage_32.75	0.101867	18.3699	-7.49451	3.48582e-09	1356	--	--	--	--	--	--	--	--	--	--	--	--	--	--	--	--	--	--	--	--	--	--	--	--	--	--	--	--
CV2904_1_contig_14898_coverage_328.20	0.726418	130.029	-7.48379	5.51392e-06	824	--	--	--	--	--	--	--	--	--	--	--	--	--	--	--	--	--	--	--	--	--	--	--	--	--	--	--	--
CV2904_1_contig_45845_coverage_12.93	0.495093	88.2681	-7.47804	1.69884e-17	651	1129206603	OLQ08692.1	213	5.2e-15	putative exo-1,4-beta-xylosidase bxlB [Symbiodinium microadriaticum]	--	--	--	--	--	--	--	--	--	D5EY15	168	5.9e-11	Xylan 1,4-beta-xylosidase OS=Prevotella ruminicola (strain ATCC 19189 / JCM 8958 / 23) OX=264731 GN=xyl3A PE=1 SV=1	--	--	--	--	--	--	--	--	--	--
CV2904_1_contig_11184_coverage_268.23	0.200481	35.6855	-7.47572	6.31859e-15	2067	--	--	--	--	--	--	--	--	--	--	--	--	--	--	--	--	--	--	--	--	--	--	--	--	--	--	--	--
CV2904_1_contig_103592_coverage_10.37	0.163276	29.0086	-7.47302	1.1724e-10	846	302762989	XP_002964916.1	294	2.8e-24	annexin A4 [Selaginella moellendorffii] >gi|300167149|gb|EFJ33754.1| hypothetical protein SELMODRAFT_167346 [Selaginella moellendorffii]	--	--	--	--	--	--	--	--	--	P51901	345	2.3e-31	Annexin A6 OS=Gallus gallus OX=9031 GN=ANXA6 PE=2 SV=1	--	--	--	--	--	--	--	--	KOG0819	Annexin
CV2904_1_contig_27535_coverage_61.77	0.36835	65.2505	-7.46876	1.50126e-14	875	--	--	--	--	--	--	--	--	--	--	--	--	--	--	--	--	--	--	--	--	--	--	--	--	--	--	--	--
CV2904_1_contig_3925_coverage_125.03	0.159321	28.1467	-7.46487	3.60178e-08	867	--	--	--	--	--	--	--	--	--	--	--	--	--	--	P97857	125	7.6e-06	A disintegrin and metalloproteinase with thrombospondin motifs 1 OS=Mus musculus OX=10090 GN=Adamts1 PE=1 SV=4	--	--	--	--	--	--	--	--	--	--
CV2904_1_contig_3109_coverage_369.48	0.740933	130.298	-7.45825	8.73559e-22	870	--	--	--	--	--	--	--	--	--	--	--	--	--	--	--	--	--	--	--	--	--	--	--	--	--	--	--	--
CV2904_1_contig_4119_coverage_32.82	0.140163	24.5987	-7.45532	2.71375e-14	1314	--	--	--	--	--	--	--	--	--	--	--	--	--	--	--	--	--	--	--	--	--	--	--	--	--	--	--	--
CV2904_1_contig_17216_coverage_476.08	1.11314	194.699	-7.45046	5.62903e-21	455	--	--	--	--	--	--	--	--	--	--	--	--	--	--	--	--	--	--	--	--	--	--	--	--	--	--	--	--
CV2904_1_contig_14616_coverage_33.86	0.079249	13.8157	-7.44569	2.71195e-09	1743	--	--	--	--	--	--	--	--	--	--	--	--	--	--	--	--	--	--	--	--	--	--	--	--	--	--	--	--
CV2904_1_contig_55133_coverage_52.47	0.716633	123.56	-7.42975	7.11235e-18	771	--	--	--	--	--	--	--	--	--	--	--	--	--	--	--	--	--	--	--	--	--	--	--	--	--	--	--	--
CV2904_1_contig_18477_coverage_501.01	0.330655	56.8726	-7.42626	1.16323e-11	557	926787661	XP_013902304.1	279	1e-22	glycoside hydrolase family protein [Monoraphidium neglectum] >gi|761972960|gb|KIZ03285.1| glycoside hydrolase family protein [Monoraphidium neglectum]	1207947243	XM_021507821.1	40	2.37431e-09	PREDICTED: Mizuhopecten yessoensis endoglucanase G-like (LOC110456829), transcript variant X2, mRNA	K01179	E3.2.1.4	endoglucanase	http://www.genome.jp/dbget-bin/www_bget?ko:K01179	P22534	239	2.9e-19	Endoglucanase A OS=Caldicellulosiruptor saccharolyticus OX=44001 GN=celA PE=3 SV=2	--	--	GO:0071704//GO:0044238//GO:0005975//GO:0008152	organic substance metabolic process//primary metabolic process//carbohydrate metabolic process//metabolic process	GO:0003824//GO:0016787//GO:0016798	catalytic activity//hydrolase activity//hydrolase activity, acting on glycosyl bonds	--	--	--	--
CV2904_1_contig_122249_coverage_9.12	0.270315	46.4942	-7.42625	1.45644e-09	511	551635877	XP_005820768.1	172	2.3e-10	hypothetical protein GUITHDRAFT_44529, partial [Guillardia theta CCMP2712] >gi|428164774|gb|EKX33788.1| hypothetical protein GUITHDRAFT_44529, partial [Guillardia theta CCMP2712]	--	--	--	--	--	--	--	--	--	O43854	292	1.9e-25	EGF-like repeat and discoidin I-like domain-containing protein 3 OS=Homo sapiens OX=9606 GN=EDIL3 PE=1 SV=1	--	--	--	--	--	--	--	--	--	--
CV2904_1_contig_11517_coverage_127.75	0.369829	63.4565	-7.42276	4.91721e-19	1494	971517375	GAQ80802.1	154	8.4e-08	hypothetical protein KFL_000630040 [Klebsormidium nitens]	--	--	--	--	--	--	--	--	--	--	--	--	--	--	--	--	--	--	--	--	--	--	--
CV2904_1_contig_25357_coverage_161.42	0.145554	24.8898	-7.41781	0.000803214	949	--	--	--	--	--	--	--	--	--	--	--	--	--	--	Q02817	185	9.2e-13	Mucin-2 OS=Homo sapiens OX=9606 GN=MUC2 PE=1 SV=2	PF13330	Mucin-2	--	--	--	--	--	--	--	--
CV2904_1_contig_20788_coverage_79.63	0.0909954	15.5299	-7.41503	8.67716e-10	1518	698792688	XP_009829376.1	231	1e-16	hypothetical protein H257_06014 [Aphanomyces astaci] >gi|574116033|gb|ETV81518.1| hypothetical protein H257_06014 [Aphanomyces astaci]	--	--	--	--	--	--	--	--	--	Q54MB9	260	2.9e-21	Protein zntC OS=Dictyostelium discoideum OX=44689 GN=zntC PE=2 SV=1	--	--	--	--	--	--	--	--	KOG1558	Fe2+/Zn2+ regulated transporter
CV2904_1_contig_6990_coverage_62.09	0.0916292	15.577	-7.40938	2.55579e-13	2010	308813704	XP_003084158.1	304	4.5e-25	Flavin monooxygenase-like [Ostreococcus tauri] >gi|116056041|emb|CAL58574.1| Flavin monooxygenase-like [Ostreococcus tauri]	--	--	--	--	--	--	--	--	--	Q8K2I3	585	8e-59	Dimethylaniline monooxygenase [N-oxide-forming] 2 OS=Mus musculus OX=10090 GN=Fmo2 PE=1 SV=3	PF00743//PF13738	Flavin-binding//Pyridine	GO:0008152//GO:0055114	metabolic process//oxidation-reduction process	GO:0004497//GO:0004499//GO:0036094//GO:0003824//GO:0048037//GO:0005488//GO:0000166//GO:1901363//GO:1901265//GO:0016491//GO:0043168//GO:0050662//GO:0050661//GO:0050660//GO:0016709//GO:0097159//GO:0016705//GO:0043167	monooxygenase activity//N,N-dimethylaniline monooxygenase activity//small molecule binding//catalytic activity//cofactor binding//binding//nucleotide binding//heterocyclic compound binding//nucleoside phosphate binding//oxidoreductase activity//anion binding//coenzyme binding//NADP binding//flavin adenine dinucleotide binding//oxidoreductase activity, acting on paired donors, with incorporation o…	--	--	--	--
CV2904_1_contig_1738_coverage_33.46	0.257707	43.6384	-7.40371	6.2876e-17	3752	585109312	EWM27132.1	210	6.7e-14	tyrosinase [Nannochloropsis gaditana]	346987839	JF752343.1	754	0	Helix lucorum hemocyanin beta-subunit mRNA, complete cds	--	--	--	--	O61363	3556	0	Hemocyanin G-type, units Oda to Odg OS=Enteroctopus dofleini OX=267067 GN=ODHCY PE=1 SV=1	--	--	--	--	--	--	--	--	--	--
CV2904_1_contig_35951_coverage_38.25	0.147104	24.9097	-7.40371	8.06568e-10	939	1026758002	OAE20141.1	142	1.3e-06	hypothetical protein AXG93_3818s1390 [Marchantia polymorpha subsp. ruderalis]	--	--	--	--	--	--	--	--	--	O61363	588	1.7e-59	Hemocyanin G-type, units Oda to Odg OS=Enteroctopus dofleini OX=267067 GN=ODHCY PE=1 SV=1	PF00264//PF14830	Common//Haemocyanin	--	--	GO:0003824//GO:0016491	catalytic activity//oxidoreductase activity	--	--	--	--
CV2904_1_contig_59323_coverage_14.08	0.0505789	8.49726	-7.39231	4.07151e-10	2731	971512380	GAQ85821.1	212	2.9e-14	hypothetical protein KFL_002560060 [Klebsormidium nitens]	--	--	--	--	--	--	--	--	--	Q86X52	935	2.8e-99	Chondroitin sulfate synthase 1 OS=Homo sapiens OX=9606 GN=CHSY1 PE=1 SV=3	--	--	--	--	--	--	--	--	KOG3588	Chondroitin synthase 1
CV2904_1_contig_9374_coverage_170.15	0.0909355	15.257	-7.3904	4.94018e-19	4557	--	--	--	--	--	--	--	--	--	--	--	--	--	--	--	--	--	--	--	--	--	--	--	--	--	--	--	--
CV2904_1_contig_3120_coverage_90.82	0.0822209	13.772	-7.38801	9.12663e-12	2240	551650282	XP_005827924.1	578	8.6e-57	hypothetical protein GUITHDRAFT_112949 [Guillardia theta CCMP2712] >gi|428172032|gb|EKX40944.1| hypothetical protein GUITHDRAFT_112949 [Guillardia theta CCMP2712]	871222383	XM_013080623.1	102	3.42292e-43	PREDICTED: Aplysia californica sodium- and chloride-dependent betaine transporter-like (LOC101858096), mRNA	--	--	--	--	A7Y2W8	1201	3.3e-130	Sodium- and chloride-dependent glycine transporter 1 OS=Xenopus laevis OX=8355 GN=slc6a9 PE=2 SV=1	PF00209	Sodium:neurotransmitter	GO:0006810//GO:0006836//GO:0051234//GO:0051179	transport//neurotransmitter transport//establishment of localization//localization	GO:0015294//GO:0005328//GO:0015293//GO:0005215//GO:0005326//GO:0008324//GO:0015291//GO:0022890//GO:0015081//GO:0015318//GO:0015077//GO:0015370//GO:0015075//GO:0022857//GO:0046873//GO:0022804	solute:cation symporter activity//neurotransmitter:sodium symporter activity//symporter activity//transporter activity//neurotransmitter transporter activity//cation transmembrane transporter activity//secondary active transmembrane transporter activity//inorganic cation transmembrane transporter activity//sodium ion transmembrane transporter activity//inorganic molecular entity transmembrane tra…	GO:0031224//GO:0016021//GO:0016020//GO:0044425	intrinsic component of membrane//integral component of membrane//membrane//membrane part	--	--
CV2904_1_contig_10428_coverage_50.96	0.424953	70.7972	-7.38024	4.36747e-27	2167	--	--	--	--	--	--	--	--	--	--	--	--	--	--	O61363	195	1.4e-13	Hemocyanin G-type, units Oda to Odg OS=Enteroctopus dofleini OX=267067 GN=ODHCY PE=1 SV=1	--	--	--	--	--	--	--	--	--	--
CV2904_1_contig_2834_coverage_105.12	0.86063	143.057	-7.37698	2.92944e-35	3103	--	--	--	--	--	--	--	--	--	--	--	--	--	--	--	--	--	--	--	--	--	--	--	--	--	--	--	--
CV2904_1_contig_9811_coverage_2317.60	0.393536	64.8022	-7.36339	9.52025e-10	351	--	--	--	--	--	--	--	--	--	--	--	--	--	--	--	--	--	--	--	--	--	--	--	--	--	--	--	--
CV2904_1_contig_32582_coverage_27.43	0.0639496	10.5261	-7.36281	1.84296e-11	3600	694452784	XP_009351265.1	691	1.1e-69	PREDICTED: endothelin-converting enzyme 1-like [Pyrus x bretschneideri]	1036044533	XM_017069327.1	40	1.61709e-08	PREDICTED: Drosophila suzukii membrane metallo-endopeptidase-like 1 (LOC108005917), mRNA	--	--	--	--	Q9W436	763	3.3e-79	Neprilysin-1 OS=Drosophila melanogaster OX=7227 GN=Nep1 PE=2 SV=2	--	--	--	--	--	--	--	--	KOG3624	M13 family peptidase
CV2904_1_contig_13701_coverage_90.60	0.105363	17.2796	-7.35755	1.58636e-18	2622	727581779	XP_010463787.1	501	8.5e-48	PREDICTED: dehydrogenase/reductase SDR family member 7 isoform X1 [Camelina sativa]	--	--	--	--	--	--	--	--	--	Q9Y394	661	1.6e-67	Dehydrogenase/reductase SDR family member 7 OS=Homo sapiens OX=9606 GN=DHRS7 PE=1 SV=1	--	--	--	--	--	--	--	--	KOG1205	Predicted dehydrogenase
CV2904_1_contig_6867_coverage_114.10	0.671725	110.041	-7.35595	1.85257e-19	754	--	--	--	--	--	--	--	--	--	--	--	--	--	--	--	--	--	--	PF00090	Thrombospondin	--	--	--	--	--	--	--	--
CV2904_1_contig_38685_coverage_109.01	0.782296	126.955	-7.34238	2.77795e-14	412	--	--	--	--	--	--	--	--	--	--	--	--	--	--	--	--	--	--	--	--	--	--	--	--	--	--	--	--
CV2904_1_contig_6259_coverage_443.09	0.282477	45.7047	-7.33804	0.00020098	815	--	--	--	--	--	--	--	--	--	--	--	--	--	--	--	--	--	--	--	--	--	--	--	--	--	--	--	--
CV2904_1_contig_72093_coverage_65.88	0.226074	36.5486	-7.33687	9.75499e-10	611	--	--	--	--	--	--	--	--	--	--	--	--	--	--	--	--	--	--	--	--	--	--	--	--	--	--	--	--
CV2904_1_contig_19897_coverage_87.26	0.217315	35.0693	-7.33427	7.20726e-18	1695	--	--	--	--	--	--	--	--	--	--	--	--	--	--	P51537	246	1.4e-19	Myoglobin OS=Haliotis madaka OX=81897 PE=2 SV=2	--	--	--	--	--	--	--	--	--	--
CV2904_1_contig_16532_coverage_253.47	0.341064	55.0251	-7.33389	2.7579e-09	405	--	--	--	--	--	148724315	EF602752.1	405	0	Cernuella virgata epiphragmin mRNA, complete cds	--	--	--	--	--	--	--	--	--	--	--	--	--	--	--	--	--	--
CV2904_1_contig_6685_coverage_130.68	1.01123	163.113	-7.33359	2.58921e-06	8469	971511461	GAQ86762.1	254	1.2e-18	hypothetical protein KFL_003090190 [Klebsormidium nitens]	--	--	--	--	--	K04733	IRAK4	interleukin-1 receptor-associated kinase 4	http://www.genome.jp/dbget-bin/www_bget?ko:K04733	P57999	438	3.8e-41	Zonadhesin (Fragment) OS=Oryctolagus cuniculus OX=9986 GN=ZAN PE=2 SV=2	PF12947//PF12662//PF01826//PF07645//PF00094//PF07648	EGF//Complement//Trypsin//Calcium-binding//von//Kazal-type	--	--	GO:0005488//GO:0043169//GO:0005509//GO:0005515//GO:0046872//GO:0043167	binding//cation binding//calcium ion binding//protein binding//metal ion binding//ion binding	--	--	--	--
CV2904_1_contig_520_coverage_1347.80	0.899458	144.813	-7.33091	5.80297e-22	1075	--	--	--	--	--	--	--	--	--	--	--	--	--	--	--	--	--	--	--	--	--	--	--	--	--	--	--	--
CV2904_1_contig_26274_coverage_19.39	0.0649784	10.3706	-7.31831	6.87374e-16	3543	--	--	--	--	--	--	--	--	--	--	--	--	--	--	--	--	--	--	PF12736	Cell-cycle	--	--	--	--	--	--	--	--
CV2904_1_contig_13167_coverage_95.04	0.20929	33.3817	-7.3174	8.65468e-13	1320	--	--	--	--	--	--	--	--	--	--	--	--	--	--	--	--	--	--	--	--	--	--	--	--	--	--	--	--
CV2904_1_contig_10756_coverage_1295.59	0.548139	86.743	-7.30605	4.1638e-09	336	698806768	XP_009836413.1	248	2.3e-19	hypothetical protein H257_11231 [Aphanomyces astaci] >gi|574108393|gb|ETV73900.1| hypothetical protein H257_11231 [Aphanomyces astaci]	--	--	--	--	--	--	--	--	--	P18127	187	1.9e-13	Ice nucleation protein OS=Xanthomonas campestris pv. translucens OX=343 GN=inaX PE=3 SV=1	--	--	--	--	--	--	--	--	--	--
CV2904_1_contig_19990_coverage_32.75	0.219866	34.6519	-7.30016	5.73359e-30	10052	1315696886	PKU62246.1	144	8.1e-06	Glutamate receptor 3.1 [Dendrobium catenatum]	908451397	XM_013226967.1	81	7.33481e-31	PREDICTED: Biomphalaria glabrata metabotropic glutamate receptor 3-like (LOC106067726), mRNA	--	--	--	--	Q1ZZH1	441	2e-41	Metabotropic glutamate receptor 3 OS=Macaca fascicularis OX=9541 GN=GRM3 PE=2 SV=1	PF01094//PF00003	Receptor//7	GO:0009987//GO:0050794//GO:0023052//GO:0007165//GO:0007154//GO:0050789//GO:0051716//GO:0050896//GO:0065007//GO:0007186	cellular process//regulation of cellular process//signaling//signal transduction//cell communication//regulation of biological process//cellular response to stimulus//response to stimulus//biological regulation//G protein-coupled receptor signaling pathway	GO:0038023//GO:0004930//GO:0060089//GO:0004888	signaling receptor activity//G protein-coupled receptor activity//molecular transducer activity//transmembrane signaling receptor activity	GO:0031224//GO:0016020//GO:0044425//GO:0016021	intrinsic component of membrane//membrane//membrane part//integral component of membrane	KOG1056	Glutamate-gated metabotropic ion channel receptor subunit GRM2 and related subunits, G-protein coupled receptor superfamily
CV2904_1_contig_39361_coverage_134.65	0.460437	72.5649	-7.30012	2.94634e-16	1000	--	--	--	--	--	--	--	--	--	--	--	--	--	--	P47929	198	3e-14	Galectin-7 OS=Homo sapiens OX=9606 GN=LGALS7 PE=1 SV=2	--	--	--	--	--	--	--	--	--	--
CV2904_1_contig_61266_coverage_61.56	0.188414	29.6517	-7.29806	7.25372e-17	1955	--	--	--	--	--	--	--	--	--	--	--	--	--	--	Q5DRB0	199	4.5e-14	Protocadherin gamma-B1 OS=Pan troglodytes OX=9598 GN=PCDHGB1 PE=3 SV=1	--	--	--	--	--	--	--	--	--	--
CV2904_1_contig_6215_coverage_399.84	0.423455	66.5107	-7.29523	2.13681e-17	1631	--	--	--	--	--	--	--	--	--	--	--	--	--	--	--	--	--	--	--	--	--	--	--	--	--	--	--	--
CV2904_1_contig_50074_coverage_19.49	0.191849	30.1202	-7.29461	1.48809e-09	720	--	--	--	--	--	--	--	--	--	--	--	--	--	--	--	--	--	--	--	--	--	--	--	--	--	--	--	--
CV2904_1_contig_1422_coverage_1617.10	5.82048	911.487	-7.29094	7.48235e-48	1859	--	--	--	--	--	55771030	X55947.2	142	1.64473e-65	Helix aspersa non-neuronal intermediate filament gene for non-neuronal intermediate filament proteins A and B, exons 1-11	--	--	--	--	P22488	328	4.7e-29	Non-neuronal cytoplasmic intermediate filament protein OS=Helix aspersa OX=6535 PE=3 SV=2	--	--	--	--	--	--	--	--	--	--
CV2904_1_contig_2761_coverage_1163.55	1.63154	255.394	-7.29034	1.39919e-35	2427	--	--	--	--	--	--	--	--	--	--	--	--	--	--	--	--	--	--	--	--	--	--	--	--	--	--	--	--
CV2904_1_contig_15493_coverage_45.87	0.0819647	12.8275	-7.29001	6.98548e-13	2247	922855788	KOO24205.1	271	3.4e-21	zinc finger protein 143 [Chrysochromulina sp. CCMP291]	1334066665	XM_004643253.3	57	3.55743e-18	PREDICTED: Octodon degus early growth response 1 (Egr1), mRNA	K09201	YY	transcription factor YY	http://www.genome.jp/dbget-bin/www_bget?ko:K09201	Q9UII5	280	2.1e-23	Zinc finger protein 107 OS=Homo sapiens OX=9606 GN=ZNF107 PE=1 SV=1	PF13912//PF13894//PF00096	C2H2-type//C2H2-type//Zinc	--	--	GO:0097159//GO:0005488//GO:0003676//GO:1901363	organic cyclic compound binding//binding//nucleic acid binding//heterocyclic compound binding	--	--	--	--
CV2904_1_contig_8867_coverage_332.68	0.385787	60.3178	-7.28863	2.89324e-29	2387	635370530	CCI41276.1	216	8.6e-15	unnamed protein product [Albugo candida]	--	--	--	--	--	--	--	--	--	Q29041	470	2.1e-45	Ficolin-2 OS=Sus scrofa OX=9823 GN=FCN2 PE=1 SV=1	PF00147	Fibrinogen	--	--	--	--	--	--	--	--
CV2904_1_contig_23090_coverage_356.44	0.237747	37.1678	-7.28847	2.14126e-08	581	1249697508	XP_022546023.1	141	1e-06	wall-associated receptor kinase 1-like isoform X2 [Brassica napus]	--	--	--	--	--	--	--	--	--	--	--	--	--	--	--	--	--	--	--	--	--	--	--
CV2904_1_contig_31992_coverage_28.77	0.167027	26.1118	-7.28844	0.00105095	827	--	--	--	--	--	--	--	--	--	--	--	--	--	--	P98092	657	1.5e-67	Hemocytin OS=Bombyx mori OX=7091 PE=2 SV=1	--	--	--	--	--	--	--	--	--	--
CV2904_1_contig_22155_coverage_167.36	0.212509	33.1869	-7.28694	1.39864e-16	1300	--	--	--	--	--	--	--	--	--	--	--	--	--	--	--	--	--	--	--	--	--	--	--	--	--	--	--	--
CV2904_1_contig_5557_coverage_492.72	0.768997	119.867	-7.28422	1.76974e-05	479	--	--	--	--	--	--	--	--	--	--	--	--	--	--	--	--	--	--	--	--	--	--	--	--	--	--	--	--
CV2904_1_contig_32248_coverage_21.55	0.188483	29.2956	-7.2801	6.48567e-13	1710	--	--	--	--	--	--	--	--	--	--	--	--	--	--	--	--	--	--	--	--	--	--	--	--	--	--	--	--
CV2904_1_contig_14987_coverage_167.27	0.101084	15.668	-7.27611	3.73915e-11	1822	585111791	EWM29268.1	200	4.7e-13	glycolipid 2-alpha-mannosyltransferase [Nannochloropsis gaditana]	--	--	--	--	--	--	--	--	--	B1WB06	172	5.7e-11	Methyltransferase-like protein 24 OS=Xenopus tropicalis OX=8364 GN=mettl24 PE=2 SV=1	PF13383	Methyltransferase	--	--	--	--	--	--	--	--
CV2904_1_contig_59652_coverage_179.93	0.377407	58.3723	-7.27301	8.94313e-12	366	--	--	--	--	--	944544676	KR869737.1	64	6.8651e-23	Theba pisana small cardioactive peptide (sCAP3) mRNA, complete cds	--	--	--	--	--	--	--	--	--	--	--	--	--	--	--	--	--	--
CV2904_1_contig_5118_coverage_620.55	0.147104	22.6835	-7.26865	1.80813e-11	1565	--	--	--	--	--	--	--	--	--	--	--	--	--	--	--	--	--	--	--	--	--	--	--	--	--	--	--	--
CV2904_1_contig_10741_coverage_583.96	1.06022	163.273	-7.26676	9.48836e-06	608	--	--	--	--	--	--	--	--	--	--	--	--	--	--	Q00945	201	8.2e-15	Conopressin/neurophysin OS=Lymnaea stagnalis OX=6523 PE=1 SV=1	--	--	--	--	--	--	--	--	--	--
CV2904_1_contig_4031_coverage_3834.25	1.30312	200.464	-7.26522	6.7481e-20	424	--	--	--	--	--	--	--	--	--	--	--	--	--	--	--	--	--	--	--	--	--	--	--	--	--	--	--	--
CV2904_1_contig_6730_coverage_112.74	0.533959	82.0243	-7.26317	8.48464e-15	1121	1189393020	OSX79923.1	140	2.6e-06	hypothetical protein BU14_0068s0019 [Porphyra umbilicalis]	346987839	JF752343.1	393	0	Helix lucorum hemocyanin beta-subunit mRNA, complete cds	--	--	--	--	O61363	929	5.8e-99	Hemocyanin G-type, units Oda to Odg OS=Enteroctopus dofleini OX=267067 GN=ODHCY PE=1 SV=1	--	--	--	--	--	--	--	--	--	--
CV2904_1_contig_34545_coverage_16.54	0.0443154	6.78026	-7.25738	3.89552e-09	3117	--	--	--	--	--	--	--	--	--	--	--	--	--	--	--	--	--	--	--	--	--	--	--	--	--	--	--	--
CV2904_1_contig_9482_coverage_41.82	0.104329	15.9275	-7.25423	5.19947e-09	1324	1273170631	PIA52347.1	306	1.8e-25	hypothetical protein AQUCO_01000303v1 [Aquilegia coerulea]	--	--	--	--	--	--	--	--	--	P29508	345	3.6e-31	Serpin B3 OS=Homo sapiens OX=9606 GN=SERPINB3 PE=1 SV=2	--	--	--	--	--	--	--	--	--	--
CV2904_1_contig_23162_coverage_89.57	0.149129	22.7422	-7.25264	0.000174593	1235	--	--	--	--	--	--	--	--	--	--	--	--	--	--	--	--	--	--	PF05478	Prominin	--	--	--	--	GO:0044425//GO:0016021//GO:0016020//GO:0031224	membrane part//integral component of membrane//membrane//intrinsic component of membrane	--	--
CV2904_1_contig_34080_coverage_50.13	0.268738	40.9377	-7.25108	1.89215e-10	514	--	--	--	--	--	--	--	--	--	--	--	--	--	--	--	--	--	--	--	--	--	--	--	--	--	--	--	--
CV2904_1_contig_90616_coverage_16.46	0.0881641	13.423	-7.25029	2.93321e-11	2089	--	--	--	--	--	--	--	--	--	--	--	--	--	--	--	--	--	--	--	--	--	--	--	--	--	--	--	--
CV2904_1_contig_9404_coverage_122.16	0.260625	39.615	-7.24792	9.64695e-11	530	--	--	--	--	--	--	--	--	--	--	--	--	--	--	--	--	--	--	--	--	--	--	--	--	--	--	--	--
CV2904_1_contig_48503_coverage_43.77	0.161983	24.5404	-7.24316	1.10989e-10	1137	--	--	--	--	--	--	--	--	--	--	--	--	--	--	--	--	--	--	--	--	--	--	--	--	--	--	--	--
CV2904_1_contig_231_coverage_10556.25	3.63244	550.217	-7.24291	5.54205e-28	938	--	--	--	--	--	--	--	--	--	--	--	--	--	--	--	--	--	--	--	--	--	--	--	--	--	--	--	--
CV2904_1_contig_39454_coverage_40.03	0.0797984	12.0695	-7.24078	6.20713e-13	2308	--	--	--	--	--	--	--	--	--	--	--	--	--	--	--	--	--	--	--	--	--	--	--	--	--	--	--	--
CV2904_1_contig_1695_coverage_513.53	0.14805	22.271	-7.23293	1.5572e-15	2177	--	--	--	--	--	--	--	--	--	--	--	--	--	--	--	--	--	--	--	--	--	--	--	--	--	--	--	--
CV2904_1_contig_10180_coverage_484.49	1.29701	194.875	-7.2312	1.31369e-05	568	--	--	--	--	--	--	--	--	--	--	--	--	--	--	--	--	--	--	--	--	--	--	--	--	--	--	--	--
CV2904_1_contig_5068_coverage_1888.94	0.659652	98.0243	-7.21528	7.3284e-15	349	--	--	--	--	--	--	--	--	--	--	--	--	--	--	--	--	--	--	PF01565	FAD	GO:0008152//GO:0055114	metabolic process//oxidation-reduction process	GO:0043168//GO:0050662//GO:0050660//GO:0097159//GO:1901265//GO:0043167//GO:0036094//GO:0003824//GO:0048037//GO:0005488//GO:0000166//GO:1901363//GO:0016491	anion binding//coenzyme binding//flavin adenine dinucleotide binding//organic cyclic compound binding//nucleoside phosphate binding//ion binding//small molecule binding//catalytic activity//cofactor binding//binding//nucleotide binding//heterocyclic compound binding//oxidoreductase activity	--	--	--	--
CV2904_1_contig_58683_coverage_53.33	0.280754	41.6452	-7.21269	3.72986e-10	492	--	--	--	--	--	--	--	--	--	--	--	--	--	--	Q7TSY2	253	6.2e-21	LHFPL tetraspan subfamily member 4 protein OS=Rattus norvegicus OX=10116 GN=Lhfpl4 PE=2 SV=1	PF10242	Lipoma	--	--	--	--	--	--	KOG4026	Uncharacterized conserved protein
CV2904_1_contig_7070_coverage_207.20	0.0769961	11.3734	-7.20666	8.49436e-18	4186	695443965	XP_009533834.1	375	5.5e-33	hypothetical protein PHYSODRAFT_337852, partial [Phytophthora sojae] >gi|348671268|gb|EGZ11089.1| hypothetical protein PHYSODRAFT_337852, partial [Phytophthora sojae]	--	--	--	--	--	--	--	--	--	E2RYF6	420	2.3e-39	Mucin-22 OS=Homo sapiens OX=9606 GN=MUC22 PE=1 SV=2	--	--	--	--	--	--	--	--	--	--
CV2904_1_contig_66274_coverage_79.30	0.349699	51.6389	-7.20619	1.80896e-10	395	--	--	--	--	--	--	--	--	--	--	--	--	--	--	Q9CTN8	148	7.4e-09	LHFPL tetraspan subfamily member 3 protein OS=Mus musculus OX=10090 GN=Lhfpl3 PE=2 SV=2	PF10242	Lipoma	--	--	--	--	--	--	--	--
CV2904_1_contig_20210_coverage_24.18	0.0941974	13.9035	-7.20554	8.45102e-12	2444	694452784	XP_009351265.1	689	1.3e-69	PREDICTED: endothelin-converting enzyme 1-like [Pyrus x bretschneideri]	751218051	XM_011163743.1	43	2.34834e-10	PREDICTED: Solenopsis invicta membrane metallo-endopeptidase-like 1 (LOC105197409), transcript variant X4, mRNA	--	--	--	--	Q9W436	761	3.8e-79	Neprilysin-1 OS=Drosophila melanogaster OX=7227 GN=Nep1 PE=2 SV=2	--	--	--	--	--	--	--	--	KOG3624	M13 family peptidase
CV2904_1_contig_25002_coverage_130.01	0.899749	132.185	-7.19881	3.55521e-31	2354	1189393020	OSX79923.1	177	2.8e-10	hypothetical protein BU14_0068s0019 [Porphyra umbilicalis]	--	--	--	--	--	--	--	--	--	O61363	911	1.5e-96	Hemocyanin G-type, units Oda to Odg OS=Enteroctopus dofleini OX=267067 GN=ODHCY PE=1 SV=1	PF00264//PF14830	Common//Haemocyanin	--	--	GO:0003824//GO:0016491	catalytic activity//oxidoreductase activity	--	--	--	--
CV2904_1_contig_13747_coverage_46.17	0.0990574	14.5524	-7.19877	9.40829e-15	5113	224010018	XP_002293967.1	180	2.8e-10	predicted protein [Thalassiosira pseudonana CCMP1335] >gi|220970639|gb|EED88976.1| predicted protein [Thalassiosira pseudonana CCMP1335]	--	--	--	--	--	--	--	--	--	A2RUV0	415	1.1e-38	Neurogenic locus notch homolog protein 1 OS=Xenopus tropicalis OX=8364 GN=notch1 PE=1 SV=2	--	--	--	--	--	--	--	--	--	--
CV2904_1_contig_214_coverage_1140.73	1.02399	150.06	-7.19518	9.34265e-29	2563	--	--	--	--	--	--	--	--	--	--	--	--	--	--	--	--	--	--	--	--	--	--	--	--	--	--	--	--
CV2904_1_contig_5464_coverage_38.35	0.0933949	13.6357	-7.18981	6.16433e-10	1479	544212716	XP_005536506.1	312	3.9e-26	hypothetical protein, conserved [Cyanidioschyzon merolae strain 10D] >gi|449017068|dbj|BAM80470.1| hypothetical protein, conserved [Cyanidioschyzon merolae strain 10D]	--	--	--	--	--	--	--	--	--	A2AVA0	184	1.9e-12	Sushi, von Willebrand factor type A, EGF and pentraxin domain-containing protein 1 OS=Mus musculus OX=10090 GN=Svep1 PE=1 SV=1	PF07699	Putative	--	--	--	--	--	--	KOG1217	Fibrillins and related proteins containing Ca2+-binding EGF-like domains
CV2904_1_contig_42771_coverage_44.70	0.329472	48.1029	-7.18981	5.02636e-09	559	667482133	AIG55642.1	218	1.2e-15	secreted protein [Thraustotheca clavata] >gi|1173945993|gb|OQR94565.1| peptidyl-prolyl cis-trans isomerase CYP19-4 precursor [Thraustotheca clavata]	379998737	CP002191.1	41	6.6267e-10	Deinococcus gobiensis I-0, complete genome	K03768	PPIB, ppiB	peptidyl-prolyl cis-trans isomerase B (cyclophilin B)	http://www.genome.jp/dbget-bin/www_bget?ko:K03768	Q9TW32	213	3e-16	Peptidyl-prolyl cis-trans isomerase B OS=Dictyostelium discoideum OX=44689 GN=cypB PE=1 SV=1	--	--	--	--	--	--	--	--	KOG0880	Peptidyl-prolyl cis-trans isomerase
CV2904_1_contig_155_coverage_6590.28	3.55409	518.852	-7.18969	1.91931e-22	2021	325179481	CCA13878.1	253	3.7e-19	protocadherinlike protein putative [Albugo laibachii Nc14]	--	--	--	--	--	--	--	--	--	O70165	378	8.1e-35	Ficolin-1 OS=Mus musculus OX=10090 GN=Fcn1 PE=1 SV=1	PF00147	Fibrinogen	--	--	--	--	--	--	--	--
CV2904_1_contig_11034_coverage_58.29	0.240228	34.9532	-7.18484	0.000516231	1150	--	--	--	--	--	--	--	--	--	--	--	--	--	--	--	--	--	--	--	--	--	--	--	--	--	--	--	--
CV2904_1_contig_12984_coverage_247.10	0.46217	67.0147	-7.1799	1.59519e-14	797	1023966798	KZV15123.1	244	1.6e-18	oxidoreductase [Dorcoceras hygrometricum]	1105163027	LT635618.1	35	2.0814e-06	Plasmodium vivax genome assembly, chromosome: 7	--	--	--	--	E9FCP6	185	7.7e-13	Aldo-keto reductase dtxS3 OS=Metarhizium robertsii (strain ARSEF 23 / ATCC MYA-3075) OX=655844 GN=dtxS3 PE=3 SV=2	--	--	--	--	--	--	--	--	KOG1575	Voltage-gated shaker-like K+ channel, subunit beta/KCNAB
CV2904_1_contig_23767_coverage_22.96	0.0393088	5.69977	-7.1799	2.06358e-10	3514	--	--	--	--	--	--	--	--	--	--	--	--	--	--	D2GXS7	229	2.7e-17	Tripartite motif-containing protein 2 OS=Ailuropoda melanoleuca OX=9646 GN=TRIM2 PE=3 SV=1	--	--	--	--	--	--	--	--	--	--
CV2904_1_contig_51090_coverage_57.09	0.452889	65.5682	-7.17769	9.71056e-16	915	--	--	--	--	--	--	--	--	--	--	--	--	--	--	--	--	--	--	--	--	--	--	--	--	--	--	--	--
CV2904_1_contig_737_coverage_46.83	0.0451298	6.52126	-7.17492	1.31206e-16	8162	551631655	XP_005818713.1	461	1.2e-42	hypothetical protein GUITHDRAFT_122074 [Guillardia theta CCMP2712] >gi|428162607|gb|EKX31733.1| hypothetical protein GUITHDRAFT_122074 [Guillardia theta CCMP2712]	--	--	--	--	--	--	--	--	--	P07207	1067	4.2e-114	Neurogenic locus Notch protein OS=Drosophila melanogaster OX=7227 GN=N PE=1 SV=3	PF07645//PF12662	Calcium-binding//Complement	--	--	GO:0043169//GO:0043167//GO:0046872//GO:0005488//GO:0005509	cation binding//ion binding//metal ion binding//binding//calcium ion binding	--	--	KOG1218	Proteins containing Ca2+-binding EGF-like domains
CV2904_1_contig_4853_coverage_67.62	0.144874	20.9278	-7.17444	4.9313e-05	3496	922859031	KOO27098.1	371	1.3e-32	tenascin c [Chrysochromulina sp. CCMP291]	--	--	--	--	--	--	--	--	--	P07207	876	2.5e-92	Neurogenic locus Notch protein OS=Drosophila melanogaster OX=7227 GN=N PE=1 SV=3	PF07699//PF00008	Putative//EGF-like	--	--	--	--	--	--	KOG1217	Fibrillins and related proteins containing Ca2+-binding EGF-like domains
CV2904_1_contig_11041_coverage_20.83	0.0600113	8.65663	-7.17242	1.10131e-11	3069	546326217	XP_005718880.1	517	1.4e-49	unnamed protein product [Chondrus crispus] >gi|507115516|emb|CDF38975.1| unnamed protein product [Chondrus crispus]	--	--	--	--	--	--	--	--	--	Q8IX30	303	6.2e-26	Signal peptide, CUB and EGF-like domain-containing protein 3 OS=Homo sapiens OX=9606 GN=SCUBE3 PE=1 SV=1	PF07699	Putative	--	--	--	--	--	--	KOG1217	Fibrillins and related proteins containing Ca2+-binding EGF-like domains
CV2904_1_contig_41539_coverage_45.84	0.132691	19.1406	-7.17242	4.55654e-10	1388	1214685018	OWZ02251.1	347	3.2e-30	hypothetical protein PHMEG_00026222, partial [Phytophthora megakarya]	--	--	--	--	--	K06694	PSMD10	26S proteasome non-ATPase regulatory subunit 10	http://www.genome.jp/dbget-bin/www_bget?ko:K06694	Q8Q0U0	324	1e-28	Putative ankyrin repeat protein MM_0045 OS=Methanosarcina mazei (strain ATCC BAA-159 / DSM 3647 / Goe1 / Go1 / JCM 11833 / OCM 88) OX=192952 GN=MM_0045 PE=4 SV=1	--	--	--	--	--	--	--	--	--	--
CV2904_1_contig_30211_coverage_16.51	0.0752524	10.8363	-7.16992	6.61163e-19	4283	546326217	XP_005718880.1	604	1.6e-59	unnamed protein product [Chondrus crispus] >gi|507115516|emb|CDF38975.1| unnamed protein product [Chondrus crispus]	908401455	XM_013214938.1	63	3.15519e-21	PREDICTED: Biomphalaria glabrata proprotein convertase subtilisin/kexin type 5-like (LOC106057636), mRNA	--	--	--	--	Q4LDE5	282	2.3e-23	Sushi, von Willebrand factor type A, EGF and pentraxin domain-containing protein 1 OS=Homo sapiens OX=9606 GN=SVEP1 PE=1 SV=3	--	--	--	--	--	--	--	--	KOG1217	Fibrillins and related proteins containing Ca2+-binding EGF-like domains
CV2904_1_contig_4257_coverage_774.61	0.444151	63.9578	-7.16992	1.95218e-11	311	--	--	--	--	--	--	--	--	--	--	--	--	--	--	--	--	--	--	--	--	--	--	--	--	--	--	--	--
CV2904_1_contig_2437_coverage_403.38	0.0526966	7.58832	-7.16992	7.78075e-13	6990	1238993882	GAX77578.1	233	2.7e-16	hypothetical protein CEUSTIGMA_g5022.t1 [Chlamydomonas eustigma]	--	--	--	--	--	--	--	--	--	Q61830	1363	1.7e-148	Macrophage mannose receptor 1 OS=Mus musculus OX=10090 GN=Mrc1 PE=1 SV=2	PF00059	Lectin	--	--	--	--	--	--	--	--
CV2904_1_contig_6544_coverage_840.79	0.176188	25.371	-7.16991	1.99551e-08	784	585100259	EWM20555.1	371	3e-33	beta- -endoglucanase [Nannochloropsis gaditana]	--	--	--	--	--	K01179	E3.2.1.4	endoglucanase	http://www.genome.jp/dbget-bin/www_bget?ko:K01179	P26224	384	6.3e-36	Endoglucanase F OS=Clostridium thermocellum (strain ATCC 27405 / DSM 1237 / NBRC 103400 / NCIMB 10682 / NRRL B-4536 / VPI 7372) OX=203119 GN=celF PE=3 SV=1	PF00759	Glycosyl	GO:0071704//GO:0044238//GO:0005975//GO:0008152	organic substance metabolic process//primary metabolic process//carbohydrate metabolic process//metabolic process	GO:0016787//GO:0016798//GO:0003824//GO:0004553	hydrolase activity//hydrolase activity, acting on glycosyl bonds//catalytic activity//hydrolase activity, hydrolyzing O-glycosyl compounds	--	--	--	--
CV2904_1_contig_8584_coverage_59.19	0.110152	15.7518	-7.15986	3.24855e-11	1254	--	--	--	--	--	--	--	--	--	--	--	--	--	--	--	--	--	--	--	--	--	--	--	--	--	--	--	--
CV2904_1_contig_23534_coverage_76.09	0.252156	36.0079	-7.15785	5.33274e-14	913	--	--	--	--	--	--	--	--	--	--	--	--	--	--	--	--	--	--	--	--	--	--	--	--	--	--	--	--
CV2904_1_contig_12979_coverage_54.43	0.112247	15.9391	-7.14974	5.64404e-11	2051	--	--	--	--	--	--	--	--	--	--	--	--	--	--	E5AJX3	157	3.5e-09	Kunitz-type serine protease inhibitor ki-VN OS=Vipera nikolskii OX=110206 PE=2 SV=1	--	--	--	--	--	--	--	--	KOG3540	Beta amyloid precursor protein
CV2904_1_contig_34097_coverage_68.75	0.216846	30.756	-7.14805	4.00915e-17	1274	--	--	--	--	--	--	--	--	--	--	--	--	--	--	--	--	--	--	--	--	--	--	--	--	--	--	--	--
CV2904_1_contig_783_coverage_955.73	2.81613	398.341	-7.14414	1.65709e-24	1308	298705747	CBJ49055.1	141	2.4e-06	conserved unknown protein [Ectocarpus siliculosus]	--	--	--	--	--	--	--	--	--	Q9WVA4	145	5.5e-08	Transgelin-2 OS=Mus musculus OX=10090 GN=Tagln2 PE=1 SV=4	--	--	--	--	--	--	--	--	KOG2046	Calponin
CV2904_1_contig_62727_coverage_64.09	0.270315	38.0243	-7.13613	3.72736e-10	511	--	--	--	--	--	--	--	--	--	--	--	--	--	--	--	--	--	--	--	--	--	--	--	--	--	--	--	--
CV2904_1_contig_12985_coverage_308.33	0.572158	80.2527	-7.13199	2.79539e-18	1529	1023966798	KZV15123.1	519	4.1e-50	oxidoreductase [Dorcoceras hygrometricum]	--	--	--	--	--	--	--	--	--	P77735	418	1.4e-39	Uncharacterized oxidoreductase YajO OS=Escherichia coli (strain K12) OX=83333 GN=yajO PE=3 SV=2	--	--	--	--	--	--	--	--	KOG1575	Voltage-gated shaker-like K+ channel, subunit beta/KCNAB
CV2904_1_contig_8657_coverage_464.83	0.104704	14.6848	-7.13185	8.63185e-13	1759	--	--	--	--	--	--	--	--	--	--	--	--	--	--	--	--	--	--	--	--	--	--	--	--	--	--	--	--
CV2904_1_contig_44327_coverage_25.21	0.0707639	9.90694	-7.12927	7.06469e-08	1952	--	--	--	--	--	--	--	--	--	--	--	--	--	--	--	--	--	--	--	--	--	--	--	--	--	--	--	--
CV2904_1_contig_14420_coverage_292.33	0.366097	51.0282	-7.12292	1.54574e-18	1635	--	--	--	--	--	--	--	--	--	--	--	--	--	--	--	--	--	--	--	--	--	--	--	--	--	--	--	--
CV2904_1_contig_14262_coverage_243.23	0.483283	67.1763	-7.11894	8.77811e-20	1048	--	--	--	--	--	1068083540	KU550708.1	426	0	Onchidium struma nom. nud. myosin heavy chain mRNA, complete cds	--	--	--	--	P24733	902	7.3e-96	Myosin heavy chain, striated muscle OS=Argopecten irradians OX=31199 PE=1 SV=1	PF01576	Myosin	--	--	GO:0016787//GO:0017111//GO:0003824//GO:0016818//GO:0016817//GO:0016462//GO:0003774	hydrolase activity//nucleoside-triphosphatase activity//catalytic activity//hydrolase activity, acting on acid anhydrides, in phosphorus-containing anhydrides//hydrolase activity, acting on acid anhydrides//pyrophosphatase activity//motor activity	GO:0016459//GO:0015629//GO:0043229//GO:0043228//GO:0043226//GO:0005856//GO:0032991//GO:0043232//GO:0044464//GO:0005623//GO:0005622//GO:0044446//GO:0044430//GO:0044424//GO:0044422	myosin complex//actin cytoskeleton//intracellular organelle//non-membrane-bounded organelle//organelle//cytoskeleton//protein-containing complex//intracellular non-membrane-bounded organelle//cell part//cell//intracellular//intracellular organelle part//cytoskeletal part//intracellular part//organelle part	--	--
CV2904_1_contig_8451_coverage_203.16	0.0499932	6.91155	-7.11113	3.74642e-10	3684	--	--	--	--	--	908470276	XM_013232848.1	123	1.19996e-54	PREDICTED: Biomphalaria glabrata uncharacterized LOC106072474 (LOC106072474), mRNA	--	--	--	--	--	--	--	--	--	--	--	--	--	--	--	--	--	--
CV2904_1_contig_770_coverage_3734.16	0.886308	121.823	-7.10276	4.42969e-21	1039	--	--	--	--	--	--	--	--	--	--	--	--	--	--	--	--	--	--	--	--	--	--	--	--	--	--	--	--
CV2904_1_contig_14151_coverage_262.43	0.385558	52.8214	-7.09803	3.21552e-17	2269	--	--	--	--	--	--	--	--	--	--	--	--	--	--	--	--	--	--	--	--	--	--	--	--	--	--	--	--
CV2904_1_contig_53254_coverage_22.35	0.209395	28.6174	-7.09451	1.00144e-18	1979	546323097	XP_005717974.1	168	2.6e-09	Carbohydrate sulfotransferase [Chondrus crispus] >gi|507114561|emb|CDF38105.1| Carbohydrate sulfotransferase [Chondrus crispus]	--	--	--	--	--	--	--	--	--	Q9NPF2	450	3.6e-43	Carbohydrate sulfotransferase 11 OS=Homo sapiens OX=9606 GN=CHST11 PE=1 SV=1	--	--	--	--	--	--	--	--	--	--
CV2904_1_contig_39578_coverage_103.65	0.231764	31.5971	-7.09098	4.5909e-09	596	--	--	--	--	--	--	--	--	--	--	--	--	--	--	--	--	--	--	--	--	--	--	--	--	--	--	--	--
CV2904_1_contig_15860_coverage_132.43	0.18021	24.5086	-7.08743	0.000946312	1022	--	--	--	--	--	--	--	--	--	--	--	--	--	--	O43490	234	2e-18	Prominin-1 OS=Homo sapiens OX=9606 GN=PROM1 PE=1 SV=1	PF05478	Prominin	--	--	--	--	GO:0044425//GO:0016021//GO:0016020//GO:0031224	membrane part//integral component of membrane//membrane//intrinsic component of membrane	--	--
CV2904_1_contig_754_coverage_1974.48	0.473863	63.603	-7.06848	1.21392e-28	1749	--	--	--	--	--	--	--	--	--	--	--	--	--	--	--	--	--	--	--	--	--	--	--	--	--	--	--	--
CV2904_1_contig_26077_coverage_74.68	0.396075	52.975	-7.06339	3.05389e-13	465	--	--	--	--	--	--	--	--	--	--	--	--	--	--	Q9CTN8	199	1.1e-14	LHFPL tetraspan subfamily member 3 protein OS=Mus musculus OX=10090 GN=Lhfpl3 PE=2 SV=2	PF10242	Lipoma	--	--	--	--	--	--	--	--
CV2904_1_contig_42298_coverage_55.46	0.223513	29.7272	-7.05527	3.00464e-09	618	--	--	--	--	--	--	--	--	--	--	--	--	--	--	--	--	--	--	--	--	--	--	--	--	--	--	--	--
CV2904_1_contig_2595_coverage_411.02	0.512346	67.7914	-7.04783	8.01167e-18	6830	551677356	XP_005841431.1	647	2.6e-64	hypothetical protein GUITHDRAFT_99930 [Guillardia theta CCMP2712] >gi|428185599|gb|EKX54451.1| hypothetical protein GUITHDRAFT_99930 [Guillardia theta CCMP2712]	--	--	--	--	--	--	--	--	--	Q0EEE2	850	5.1e-89	Patched domain-containing protein 3 OS=Mus musculus OX=10090 GN=Ptchd3 PE=1 SV=1	PF12349//PF02460	Sterol-sensing//Patched	--	--	--	--	GO:0044425//GO:0016021//GO:0016020//GO:0031224	membrane part//integral component of membrane//membrane//intrinsic component of membrane	KOG1934	Predicted membrane protein (patched superfamily)
CV2904_1_contig_8340_coverage_303.72	0.736079	97.085	-7.04324	1.20592e-28	2377	--	--	--	--	--	--	--	--	--	--	--	--	--	--	--	--	--	--	--	--	--	--	--	--	--	--	--	--
CV2904_1_contig_10648_coverage_743.11	0.424757	56.0043	-7.04275	2.36836e-18	2168	1004135894	KXZ43942.1	511	4.9e-49	hypothetical protein GPECTOR_77g38 [Gonium pectorale]	--	--	--	--	--	--	--	--	--	Q9CXI3	1004	2.2e-107	DBH-like monooxygenase protein 1 OS=Mus musculus OX=10090 GN=Moxd1 PE=1 SV=1	--	--	--	--	--	--	--	--	KOG3568	Dopamine beta-monooxygenase
CV2904_1_contig_3648_coverage_173.17	0.0956852	12.6017	-7.04111	4.75481e-22	4812	--	--	--	--	--	--	--	--	--	--	--	--	--	--	--	--	--	--	--	--	--	--	--	--	--	--	--	--
CV2904_1_contig_26503_coverage_7.28	0.0813493	10.711	-7.04074	5.58899e-09	1698	--	--	--	--	--	--	--	--	--	--	--	--	--	--	Q8N2E2	214	7.1e-16	von Willebrand factor D and EGF domain-containing protein OS=Homo sapiens OX=9606 GN=VWDE PE=2 SV=4	PF00094	von	--	--	--	--	--	--	--	--
CV2904_1_contig_20060_coverage_92.05	0.168658	22.2067	-7.04073	2.00651e-07	819	545354608	XP_005643138.1	173	2.9e-10	hypothetical protein COCSUDRAFT_26335 [Coccomyxa subellipsoidea C-169] >gi|384245098|gb|EIE18594.1| hypothetical protein COCSUDRAFT_26335 [Coccomyxa subellipsoidea C-169]	--	--	--	--	--	--	--	--	--	Q75N90	256	4.6e-21	Fibrillin-3 OS=Homo sapiens OX=9606 GN=FBN3 PE=2 SV=3	PF07645	Calcium-binding	--	--	GO:0043169//GO:0043167//GO:0046872//GO:0005488//GO:0005509	cation binding//ion binding//metal ion binding//binding//calcium ion binding	--	--	KOG1217	Fibrillins and related proteins containing Ca2+-binding EGF-like domains
CV2904_1_contig_4502_coverage_372.58	0.587078	77.2008	-7.03891	6.26049e-22	1098	--	--	--	--	--	--	--	--	--	--	--	--	--	--	--	--	--	--	PF06628	Catalase-related	--	--	--	--	--	--	--	--
CV2904_1_contig_5466_coverage_37.41	0.0874247	11.4818	-7.03708	6.656e-10	1580	551642440	XP_005824017.1	333	1.5e-28	hypothetical protein GUITHDRAFT_145281 [Guillardia theta CCMP2712] >gi|428168088|gb|EKX37037.1| hypothetical protein GUITHDRAFT_145281 [Guillardia theta CCMP2712]	--	--	--	--	--	--	--	--	--	Q5G872	228	1.6e-17	Signal peptide, CUB and EGF-like domain-containing protein 2 OS=Danio rerio OX=7955 GN=scube2 PE=2 SV=1	--	--	--	--	--	--	--	--	KOG1217	Fibrillins and related proteins containing Ca2+-binding EGF-like domains
CV2904_1_contig_17062_coverage_146.11	0.675308	88.1583	-7.0284	3.73743e-23	750	--	--	--	--	--	--	--	--	--	--	--	--	--	--	--	--	--	--	PF00041	Fibronectin	--	--	GO:0005488//GO:0005515	binding//protein binding	--	--	--	--
CV2904_1_contig_14_coverage_93.75	0.0858064	11.1891	-7.02679	4.27837e-11	2683	673048489	XP_008878205.1	143	2.8e-06	hypothetical protein H310_12788 [Aphanomyces invadans] >gi|574466151|gb|ETV93183.1| hypothetical protein H310_12788 [Aphanomyces invadans]	--	--	--	--	--	--	--	--	--	Q9JHI3	753	3.5e-78	Solute carrier organic anion transporter family member 2B1 OS=Rattus norvegicus OX=10116 GN=Slco2b1 PE=1 SV=1	PF03137//PF07690//PF07648	Organic//Major//Kazal-type	GO:0006810//GO:0051179//GO:0051234//GO:0055085	transport//localization//establishment of localization//transmembrane transport	GO:0005215//GO:0005488//GO:0005515	transporter activity//binding//protein binding	GO:0016020//GO:0016021//GO:0044425//GO:0031224	membrane//integral component of membrane//membrane part//intrinsic component of membrane	KOG3626	Organic anion transporter
CV2904_1_contig_20920_coverage_43.42	0.201357	26.2436	-7.02605	3.98618e-09	686	--	--	--	--	--	--	--	--	--	--	--	--	--	--	--	--	--	--	--	--	--	--	--	--	--	--	--	--
CV2904_1_contig_32249_coverage_18.29	0.175071	22.8176	-7.02603	0.000529897	789	--	--	--	--	--	--	--	--	--	--	--	--	--	--	--	--	--	--	--	--	--	--	--	--	--	--	--	--
CV2904_1_contig_13629_coverage_569.43	1.28204	166.702	-7.02268	2.03387e-23	1257	--	--	--	--	--	1343938627	XM_004082336.4	36	9.28056e-07	PREDICTED: Oryzias latipes synapse differentiation inducing 1 like (syndig1l), mRNA	--	--	--	--	Q6MG82	147	3.1e-08	Proline-rich transmembrane protein 1 OS=Rattus norvegicus OX=10116 GN=Prrt1 PE=1 SV=2	--	--	--	--	--	--	--	--	--	--
CV2904_1_contig_85831_coverage_19.71	0.125688	16.2137	-7.01122	5.42552e-09	1099	--	--	--	--	--	--	--	--	--	--	--	--	--	--	--	--	--	--	--	--	--	--	--	--	--	--	--	--
CV2904_1_contig_52170_coverage_12.25	0.0957249	12.3485	-7.01119	0.0014606	1443	--	--	--	--	--	--	--	--	--	--	--	--	--	--	Q5HCP3	127	7.4e-06	Serine-rich adhesin for platelets OS=Staphylococcus aureus (strain COL) OX=93062 GN=sraP PE=3 SV=1	--	--	--	--	--	--	--	--	--	--
CV2904_1_contig_29098_coverage_37.93	0.235317	30.2775	-7.00748	7.44336e-09	587	--	--	--	--	--	--	--	--	--	--	--	--	--	--	--	--	--	--	--	--	--	--	--	--	--	--	--	--
[truncated: 17,263 more rows]

## Sheet: Noneproductive stage LOG2 FC>10
Gene	CVAG_R	CVAG_NR	log2foldchange	padjust	NR description
[truncated: 18 more rows]
